# Supplementary material for: A Flexible Fluid Delivery System for Rodent Behavior Experiments
Source: eNeuro. 2025 Jul 24;12(7):ENEURO.0024-25.2025. doi: 10.1523/ENEURO.0024-25.2025 (PMC12320920; doi:10.1523/ENEURO.0024-25.2025)
Supplement: Data 1 — Resource files for the interface software, firmware, mechanical designs and assembly. Download Data 1, ZIP file. [file eneuro-12-ENEURO.0024-25.2025-s004.zip]

Archive with 47 entries (42 files):
- Extended Data 1/Firmware/
- Extended Data 1/Firmware/.gitignore
- Extended Data 1/Firmware/Pump.atsln
- Extended Data 1/Firmware/Pump/
- Extended Data 1/Firmware/Pump/app.c
- Extended Data 1/Firmware/Pump/app.h
- Extended Data 1/Firmware/Pump/app_funcs.c
- Extended Data 1/Firmware/Pump/app_funcs.h
- Extended Data 1/Firmware/Pump/app_ios_and_regs.c
- Extended Data 1/Firmware/Pump/app_ios_and_regs.h
- Extended Data 1/Firmware/Pump/cpu.h
- Extended Data 1/Firmware/Pump/hwbp_core.h
- Extended Data 1/Firmware/Pump/hwbp_core_com.h
- Extended Data 1/Firmware/Pump/hwbp_core_regs.h
- Extended Data 1/Firmware/Pump/hwbp_core_types.h
- Extended Data 1/Firmware/Pump/hwbp_sync.h
- Extended Data 1/Firmware/Pump/interrupts.c
- Extended Data 1/Firmware/Pump/libATxmega128A4U-1.13.a
- Extended Data 1/Firmware/Pump/main.c
- Extended Data 1/Firmware/Pump/registers.xls
- Extended Data 1/Firmware/Pump/SyringePump.cproj
- Extended Data 1/Hardware/
- Extended Data 1/Hardware/CAD/
- Extended Data 1/Hardware/CAD/1_Acrylic_Parts_Syringe_Body_5mm_v1_blind.pdf
- Extended Data 1/Hardware/CAD/15_Hamilton_Syr_5ml_Block_Holder-A.STL
- Extended Data 1/Hardware/CAD/18_SyPumo_Locker_Plate_to_6ml_Plastic_Syringe.STL
- Extended Data 1/Hardware/CAD/2_Acrylic_Parts_Syringe_Top_3mm_v1_blind.pdf
- Extended Data 1/Hardware/CAD/20_1_x2_SyPump_SideSlider_v2_4-3_mm.STL
- Extended Data 1/Hardware/CAD/20_2_x2_SyPump_SideSlider_v2_4-5_mm.STL
- Extended Data 1/Hardware/CAD/20_3_x2_SyPump_SideSlider_v2_4-7_mm.STL
- Extended Data 1/Hardware/CAD/22_SyPump_Switch_SideSlider_v2-1_Oposite.STL
- Extended Data 1/Hardware/CAD/24_SyPump_Switch_SideSlider_v1e2_one_piece_leverless.STL
- Extended Data 1/Hardware/CAD/27_x2_Base_End_Switch-2.STL
- Extended Data 1/Hardware/CAD/29_x2_Base_End_Switch-1.STL
- Extended Data 1/Hardware/CAD/33_Hamilton_Syr_5ml_Block_Holder-B.STL
- Extended Data 1/Hardware/CAD/5_SyPump_M5_Pusher_Split_Block_Multifit_Matrix_12ml-A2.STL
- Extended Data 1/Hardware/CAD/6_SyPump_M5_Pusher_Split_Block_Multifit_Matrix_12ml-B2.STL
- Extended Data 1/Hardware/CAD/7_SyPump_Tensioner_Nut_M5_Pulling_IN_Force.STL
- Extended Data 1/Hardware/CAD/Assembly_Instructions_blind.pdf
- Extended Data 1/Hardware/CAD/README.md
- Extended Data 1/Hardware/CAD/Syringe_Pump_BOM_mechanical_v1.xlsx
- Extended Data 1/Hardware/CAD/Syringe_Pump_exploded_descritive_view_blind.pdf
- Extended Data 1/Hardware/PCB/
- Extended Data 1/Hardware/PCB/harp syringe pump v1.1.brd
- Extended Data 1/Hardware/PCB/harp syringe pump v1.1.sch
- Extended Data 1/Hardware/PCB/harp syringe pump v1.1_Bill of Materials.xlsx
- Extended Data 1/README.md
