# Supplementary material for: A Flexible Fluid Delivery System for Rodent Behavior Experiments
Source: eNeuro. 2025 Jul 24;12(7):ENEURO.0024-25.2025. doi: 10.1523/ENEURO.0024-25.2025 (PMC12320920; doi:10.1523/ENEURO.0024-25.2025)
Supplement: Data 1 — Resource files for the interface software, firmware, mechanical designs and assembly. Download Data 1, ZIP file. [file eneuro-12-ENEURO.0024-25.2025-s004.zip › Extended Data 1/Firmware/Pump.atsln]

Microsoft Visual Studio Solution File, Format Version 12.00
# Atmel Studio Solution File, Format Version 11.00
VisualStudioVersion = 14.0.23107.0
MinimumVisualStudioVersion = 10.0.40219.1
Project("{54F91283-7BC4-4236-8FF9-10F437C3AD48}") = "SyringePump", "Pump\SyringePump.cproj", "{D4CC7258-F73C-4625-A4DA-7BA2E029F314}"
EndProject
Global
	GlobalSection(SolutionConfigurationPlatforms) = preSolution
		Debug|AVR = Debug|AVR
		Release|AVR = Release|AVR
	EndGlobalSection
	GlobalSection(ProjectConfigurationPlatforms) = postSolution
		{D4CC7258-F73C-4625-A4DA-7BA2E029F314}.Debug|AVR.ActiveCfg = Debug|AVR
		{D4CC7258-F73C-4625-A4DA-7BA2E029F314}.Debug|AVR.Build.0 = Debug|AVR
		{D4CC7258-F73C-4625-A4DA-7BA2E029F314}.Release|AVR.ActiveCfg = Release|AVR
		{D4CC7258-F73C-4625-A4DA-7BA2E029F314}.Release|AVR.Build.0 = Release|AVR
	EndGlobalSection
	GlobalSection(SolutionProperties) = preSolution
		HideSolutionNode = FALSE
	EndGlobalSection
EndGlobal
