# Supplementary material for: A Flexible Fluid Delivery System for Rodent Behavior Experiments
Source: eNeuro. 2025 Jul 24;12(7):ENEURO.0024-25.2025. doi: 10.1523/ENEURO.0024-25.2025 (PMC12320920; doi:10.1523/ENEURO.0024-25.2025)
Supplement: Data 1 — Resource files for the interface software, firmware, mechanical designs and assembly. Download Data 1, ZIP file. [file eneuro-12-ENEURO.0024-25.2025-s004.zip › Extended Data 1/Firmware/Pump/app.h]

#ifndef _APP_H_
#define _APP_H_
#include <avr/io.h>


/************************************************************************/
/* Enable the interrupts                                                */
/************************************************************************/
#define hwbp_app_enable_interrupts 	PMIC_CTRL = PMIC_CTRL | PMIC_RREN_bm | PMIC_LOLVLEN_bm | PMIC_MEDLVLEN_bm | PMIC_HILVLEN_bm; __asm volatile("sei");


/************************************************************************/
/* Initialize the application                                           */
/************************************************************************/
void hwbp_app_initialize(void);


#endif /* _APP_H_ */
