# Supplementary material for: A Flexible Fluid Delivery System for Rodent Behavior Experiments
Source: eNeuro. 2025 Jul 24;12(7):ENEURO.0024-25.2025. doi: 10.1523/ENEURO.0024-25.2025 (PMC12320920; doi:10.1523/ENEURO.0024-25.2025)
Supplement: Data 1 — Resource files for the interface software, firmware, mechanical designs and assembly. Download Data 1, ZIP file. [file eneuro-12-ENEURO.0024-25.2025-s004.zip › Extended Data 1/Firmware/Pump/app_funcs.c]

#include "app_funcs.h"
#include "app_ios_and_regs.h"
#include "hwbp_core.h"

/************************************************************************/
/* Create pointers to functions                                         */
/************************************************************************/
extern AppRegs app_regs;
extern uint8_t curr_dir;
extern uint8_t prev_dir;
extern uint8_t step_period_counter;
extern bool running_protocol;
extern void stop_and_reset_protocol();

void (*app_func_rd_pointer[])(void) = {
	&app_read_REG_ENABLE_MOTOR_DRIVER,
	&app_read_REG_START_PROTOCOL,
	&app_read_REG_STEP_STATE,
	&app_read_REG_DIR_STATE,
	&app_read_REG_SW_FORWARD_STATE,
	&app_read_REG_SW_REVERSE_STATE,
	&app_read_REG_INPUT_STATE,
	&app_read_REG_SET_DOS,
	&app_read_REG_CLEAR_DOS,
	&app_read_REG_DO0_CONFIG,
	&app_read_REG_DO1_CONFIG,
	&app_read_REG_DI0_CONFIG,
	&app_read_REG_MOTOR_MICROSTEP,
	&app_read_REG_PROTOCOL_NUMBER_STEPS,
	&app_read_REG_PROTOCOL_FLOWRATE,
	&app_read_REG_PROTOCOL_PERIOD,
	&app_read_REG_PROTOCOL_VOLUME,
	&app_read_REG_PROTOCOL_TYPE,
	&app_read_REG_CALIBRATION_VALUE_1,
	&app_read_REG_CALIBRATION_VALUE_2,
	&app_read_REG_EVT_ENABLE,
	&app_read_REG_SET_BOARD_TYPE,
	&app_read_REG_PROTOCOL_STATE,
	&app_read_REG_PROTOCOL_DIRECTION
};

bool (*app_func_wr_pointer[])(void*) = {
	&app_write_REG_ENABLE_MOTOR_DRIVER,
	&app_write_REG_START_PROTOCOL,
	&app_write_REG_STEP_STATE,
	&app_write_REG_DIR_STATE,
	&app_write_REG_SW_FORWARD_STATE,
	&app_write_REG_SW_REVERSE_STATE,
	&app_write_REG_INPUT_STATE,
	&app_write_REG_SET_DOS,
	&app_write_REG_CLEAR_DOS,
	&app_write_REG_DO0_CONFIG,
	&app_write_REG_DO1_CONFIG,
	&app_write_REG_DI0_CONFIG,
	&app_write_REG_MOTOR_MICROSTEP,
	&app_write_REG_PROTOCOL_NUMBER_STEPS,
	&app_write_REG_PROTOCOL_FLOWRATE,
	&app_write_REG_PROTOCOL_PERIOD,
	&app_write_REG_PROTOCOL_VOLUME,
	&app_write_REG_PROTOCOL_TYPE,
	&app_write_REG_CALIBRATION_VALUE_1,
	&app_write_REG_CALIBRATION_VALUE_2,
	&app_write_REG_EVT_ENABLE,
	&app_write_REG_SET_BOARD_TYPE,
	&app_write_REG_PROTOCOL_STATE,
	&app_write_REG_PROTOCOL_DIRECTION
};


/************************************************************************/
/* REG_ENABLE_MOTOR_DRIVER                                              */
/************************************************************************/
void app_read_REG_ENABLE_MOTOR_DRIVER(void){}
bool app_write_REG_ENABLE_MOTOR_DRIVER(void *a)
{
	uint8_t reg = *((uint8_t*)a);
	
	if(reg)
		set_EN_DRIVER;
	else
	{
		// only clear on normal microcontroller mode 
		if(read_EN_DRIVER_UC)
			clr_EN_DRIVER;
	}
	
	app_regs.REG_ENABLE_MOTOR_DRIVER = reg;

	return true;
}


/************************************************************************/
/* REG_START_PROTOCOL		                                            */
/************************************************************************/
void app_read_REG_START_PROTOCOL(void){}
bool app_write_REG_START_PROTOCOL(void *a)
{
	uint8_t reg = *((uint8_t*)a);
	
	//NOTE: after enabling the protocol, even if those values change they	
	//		will only be updated after stopping and starting the protocol again
	stop_and_reset_protocol();
	
	// prevent activating protocol if the switch for the same direction is active
	if( reg > 0 )
	{
		// forward switch and forward direction
		if(read_SW_F && app_regs.REG_PROTOCOL_DIRECTION)
		{
			return true;
		}
		
		// reverse switch and reverse direction
		if(read_SW_R && !app_regs.REG_PROTOCOL_DIRECTION)
		{
			return true;
		}
	}
	
	running_protocol = reg > 0;
	
	// set current direction to the one defined in the protocol_direction reg
	if( running_protocol )
	{
		prev_dir = curr_dir;
		app_write_REG_DIR_STATE(&app_regs.REG_PROTOCOL_DIRECTION);
	}

	app_regs.REG_START_PROTOCOL = reg;
	
	if(app_regs.REG_PROTOCOL_STATE != reg)
	{
		app_regs.REG_PROTOCOL_STATE = reg;
		app_write_REG_PROTOCOL_STATE(&app_regs.REG_PROTOCOL_STATE);				
	}
	
	
	return true;
}


/************************************************************************/
/* REG_STEP_STATE                                                       */
/************************************************************************/
void app_read_REG_STEP_STATE(void)
{
	//app_regs.REG_STEP_STATE = 0;

}

bool app_write_REG_STEP_STATE(void *a)
{
	uint8_t reg = *((uint8_t*)a);
	
	if( reg > 0 )
	{
		// force starting counting from the start
		step_period_counter = 0;
		
		if(app_regs.REG_ENABLE_MOTOR_DRIVER == 0)
		{
			app_regs.REG_ENABLE_MOTOR_DRIVER = 1;
			app_write_REG_ENABLE_MOTOR_DRIVER(&app_regs.REG_ENABLE_MOTOR_DRIVER);
		}
		
		// only allow steps if the switch on the same direction is not active
		if(!read_SW_F && curr_dir == 1)
		{
			set_STEP;
			if((app_regs.REG_DO1_CONFIG & MSK_OUT1_CONF) == GM_OUT1_STEP_STATE)
			{
				set_OUT01;
			}
		}
		if(!read_SW_R && curr_dir == 0)
		{
			set_STEP;
			if((app_regs.REG_DO1_CONFIG & MSK_OUT1_CONF) == GM_OUT1_STEP_STATE)
			{
				set_OUT01;
			}
		}
	}
	
	if(app_regs.REG_ENABLE_MOTOR_DRIVER == B_MOTOR_ENABLE)
	{
		if (app_regs.REG_EVT_ENABLE & B_EVT_STEP_STATE)
			core_func_send_event(ADD_REG_STEP_STATE, true);
	}

	app_regs.REG_STEP_STATE = reg;
	return true;
}


/************************************************************************/
/* REG_DIR_STATE                                                        */
/************************************************************************/
void app_read_REG_DIR_STATE(void)
{
	//app_regs.REG_DIR_STATE = 0;

}

bool app_write_REG_DIR_STATE(void *a)
{
	uint8_t reg = *((uint8_t*)a);
	
	app_regs.REG_DIR_STATE = reg;
	
	if(reg != curr_dir)
	{
		curr_dir = reg;
		if(app_regs.REG_EVT_ENABLE & B_EVT_DIR_STATE)
			core_func_send_event(ADD_REG_DIR_STATE, true);
	}
	
	if(!running_protocol)
	{
		prev_dir = curr_dir;
	}
	
	if(curr_dir)
		set_DIR;
	else
		clr_DIR;

	return true;
}


/************************************************************************/
/* REG_SW_FORWARD_STATE                                                 */
/************************************************************************/
void app_read_REG_SW_FORWARD_STATE(void)
{
	//app_regs.REG_SW_FORWARD_STATE = 0;

}

bool app_write_REG_SW_FORWARD_STATE(void *a)
{
	uint8_t reg = *((uint8_t*)a);

	app_regs.REG_SW_FORWARD_STATE = reg;
	return true;
}


/************************************************************************/
/* REG_SW_REVERSE_STATE                                                 */
/************************************************************************/
void app_read_REG_SW_REVERSE_STATE(void)
{
	//app_regs.REG_SW_REVERSE_STATE = 0;

}

bool app_write_REG_SW_REVERSE_STATE(void *a)
{
	uint8_t reg = *((uint8_t*)a);

	app_regs.REG_SW_REVERSE_STATE = reg;
	return true;
}


/************************************************************************/
/* REG_INPUT_STATE                                                      */
/************************************************************************/
void app_read_REG_INPUT_STATE(void)
{
	//app_regs.REG_INPUT_STATE = 0;

}

bool app_write_REG_INPUT_STATE(void *a)
{
	uint8_t reg = *((uint8_t*)a);

	app_regs.REG_INPUT_STATE = reg;
	return true;
}


/************************************************************************/
/* REG_SET_DOS                                                          */
/************************************************************************/
void app_read_REG_SET_DOS(void)
{
	//app_regs.REG_SET_DOS = 0;

}

bool app_write_REG_SET_DOS(void *a)
{
	uint8_t reg = *((uint8_t*)a);
	
	if((app_regs.REG_DO0_CONFIG & MSK_OUT0_CONF) == GM_OUT0_SOFTWARE)
		if(reg & B_SET_DO0)
			set_OUT00;
	
	if((app_regs.REG_DO1_CONFIG & MSK_OUT1_CONF) == GM_OUT1_SOFTWARE)
		if(reg & B_SET_DO1)
			set_OUT01;

	app_regs.REG_SET_DOS = reg;
	return true;
}


/************************************************************************/
/* REG_CLEAR_DOS                                                        */
/************************************************************************/
void app_read_REG_CLEAR_DOS(void)
{
	//app_regs.REG_CLEAR_DOS = 0;

}

bool app_write_REG_CLEAR_DOS(void *a)
{
	uint8_t reg = *((uint8_t*)a);
	
	if((app_regs.REG_DO0_CONFIG & MSK_OUT0_CONF) == GM_OUT0_SOFTWARE)
		if(reg & B_CLR_DO0)
			clr_OUT00;
	
	if((app_regs.REG_DO1_CONFIG & MSK_OUT1_CONF) == GM_OUT1_SOFTWARE)
		if(reg & B_CLR_DO1)
			clr_OUT01;

	app_regs.REG_CLEAR_DOS = reg;
	return true;
}


/************************************************************************/
/* REG_DO0_CONFIG                                                       */
/************************************************************************/
void app_read_REG_DO0_CONFIG(void)
{
	//app_regs.REG_DO0_CONFIG = 0;

}

bool app_write_REG_DO0_CONFIG(void *a)
{
	uint8_t reg = *((uint8_t*)a);

	app_regs.REG_DO0_CONFIG = reg;
	return true;
}


/************************************************************************/
/* REG_DO1_CONFIG                                                       */
/************************************************************************/
void app_read_REG_DO1_CONFIG(void)
{
	//app_regs.REG_DO1_CONFIG = 0;

}

bool app_write_REG_DO1_CONFIG(void *a)
{
	uint8_t reg = *((uint8_t*)a);

	app_regs.REG_DO1_CONFIG = reg;
	return true;
}


/************************************************************************/
/* REG_DI0_CONFIG                                                       */
/************************************************************************/
void app_read_REG_DI0_CONFIG(void)
{
	//app_regs.REG_DI0_CONFIG = 0;

}

bool app_write_REG_DI0_CONFIG(void *a)
{
	uint8_t reg = *((uint8_t*)a);

	app_regs.REG_DI0_CONFIG = reg;
	return true;
}


/************************************************************************/
/* REG_MOTOR_MICROSTEP                                                  */
/************************************************************************/
void app_read_REG_MOTOR_MICROSTEP(void){}
bool app_write_REG_MOTOR_MICROSTEP(void *a)
{
	uint8_t reg = *((uint8_t*)a);
	
	switch (reg)
	{
		case GM_STEP_FULL:
			clr_MS1;
			clr_MS2;
			clr_MS3;
			break;
		
		case GM_STEP_HALF:
			set_MS1;
			clr_MS2;
			clr_MS3;
			break;
		
		case GM_STEP_QUARTER:
			clr_MS1;
			set_MS2;
			clr_MS3;
			break;
		
		case GM_STEP_EIGHTH:
			set_MS1;
			set_MS2;
			clr_MS3;
			break;

		case GM_STEP_SIXTEENTH:
			set_MS1;
			set_MS2;
			set_MS3;
			break;

		default:
			return false;
	}
	
	app_regs.REG_MOTOR_MICROSTEP = reg;
	return true;
}


/************************************************************************/
/* REG_PROTOCOL_NUMBER_STEPS                                            */
/************************************************************************/
void app_read_REG_PROTOCOL_NUMBER_STEPS(void)
{
	//app_regs.REG_PROTOCOL_NUMBER_STEPS = 0;

}

bool app_write_REG_PROTOCOL_NUMBER_STEPS(void *a)
{
	uint16_t reg = *((uint16_t*)a);
	
	/* Check range */
	if (reg <= 0)
		return false;

	app_regs.REG_PROTOCOL_NUMBER_STEPS = reg;
	return true;
}


/************************************************************************/
/* REG_PROTOCOL_FLOWRATE                                                */
/************************************************************************/
void app_read_REG_PROTOCOL_FLOWRATE(void)
{
	//app_regs.REG_PROTOCOL_FLOWRATE = 0;

}

bool app_write_REG_PROTOCOL_FLOWRATE(void *a)
{
	float reg = *((float*)a);
	
	/* Check range */
	if (reg <= 0)
		return false;

	app_regs.REG_PROTOCOL_FLOWRATE = reg;
	return true;
}


/************************************************************************/
/* REG_PROTOCOL_PERIOD                                                  */
/************************************************************************/
void app_read_REG_PROTOCOL_PERIOD(void)
{
	//app_regs.REG_PROTOCOL_PERIOD = 0;
}

bool app_write_REG_PROTOCOL_PERIOD(void *a)
{
	uint16_t reg = *((uint16_t*)a);
	
	/* Check range */
	if (reg < 1)
		return false;

	app_regs.REG_PROTOCOL_PERIOD = reg;
	return true;
}


/************************************************************************/
/* REG_PROTOCOL_VOLUME                                                  */
/************************************************************************/
void app_read_REG_PROTOCOL_VOLUME(void)
{
	//app_regs.REG_PROTOCOL_VOLUME = 0;
}

bool app_write_REG_PROTOCOL_VOLUME(void *a)
{
	float reg = *((float*)a);
	
	/* Check range */
	if (reg <= 0)
		return false;

	app_regs.REG_PROTOCOL_VOLUME = reg;
	return true;
}


/************************************************************************/
/* REG_PROTOCOL_TYPE                                                    */
/************************************************************************/
void app_read_REG_PROTOCOL_TYPE(void)
{
	//app_regs.REG_PROTOCOL_TYPE = 0;

}

bool app_write_REG_PROTOCOL_TYPE(void *a)
{
	uint8_t reg = *((uint8_t*)a);

	app_regs.REG_PROTOCOL_TYPE = reg;
	return true;
}


/************************************************************************/
/* REG_CALIBRATION_VALUE_1                                              */
/************************************************************************/
void app_read_REG_CALIBRATION_VALUE_1(void)
{
	//app_regs.REG_CALIBRATION_VALUE_1 = 0;

}

bool app_write_REG_CALIBRATION_VALUE_1(void *a)
{
	uint8_t reg = *((uint8_t*)a);

	app_regs.REG_CALIBRATION_VALUE_1 = reg;
	return true;
}


/************************************************************************/
/* REG_CALIBRATION_VALUE_2                                              */
/************************************************************************/
void app_read_REG_CALIBRATION_VALUE_2(void)
{
	//app_regs.REG_CALIBRATION_VALUE_2 = 0;

}

bool app_write_REG_CALIBRATION_VALUE_2(void *a)
{
	uint8_t reg = *((uint8_t*)a);

	app_regs.REG_CALIBRATION_VALUE_2 = reg;
	return true;
}


/************************************************************************/
/* REG_EVT_ENABLE                                                       */
/************************************************************************/
void app_read_REG_EVT_ENABLE(void)
{
	//app_regs.REG_EVT_ENABLE = 0;

}

bool app_write_REG_EVT_ENABLE(void *a)
{
	uint8_t reg = *((uint8_t*)a);

	app_regs.REG_EVT_ENABLE = reg;
	return true;
}

/************************************************************************/
/* REG_SET_BOARD_TYPE                                                   */
/************************************************************************/
void app_read_REG_SET_BOARD_TYPE(void)
{
	//app_regs.REG_SET_BOARD_TYPE = 0;
}

bool app_write_REG_SET_BOARD_TYPE(void *a)
{
	uint8_t reg = *((uint8_t*)a);

	app_regs.REG_SET_BOARD_TYPE = reg;
	return true;
}

/************************************************************************/
/* REG_PROTOCOL_STATE                                                   */
/************************************************************************/
void app_read_REG_PROTOCOL_STATE(void)
{
	//app_regs.REG_PROTOCOL_STATE = 0;
}

bool app_write_REG_PROTOCOL_STATE(void *a)
{
	uint8_t reg = *((uint8_t*)a);

	app_regs.REG_PROTOCOL_STATE = reg;
	
	if(app_regs.REG_EVT_ENABLE & B_EVT_PROTOCOL_STATE)
		core_func_send_event(ADD_REG_PROTOCOL_STATE, true);
	
	return true;
}

/************************************************************************/
/* REG_PROTOCOL_DIRECTION                                               */
/************************************************************************/
void app_read_REG_PROTOCOL_DIRECTION(void)
{
	//app_regs.REG_PROTOCOL_DIRECTION = 0;

}

bool app_write_REG_PROTOCOL_DIRECTION(void *a)
{
	uint8_t reg = *((uint8_t*)a);

	app_regs.REG_PROTOCOL_DIRECTION = reg;
	return true;
}
