# Supplementary material for: A Flexible Fluid Delivery System for Rodent Behavior Experiments
Source: eNeuro. 2025 Jul 24;12(7):ENEURO.0024-25.2025. doi: 10.1523/ENEURO.0024-25.2025 (PMC12320920; doi:10.1523/ENEURO.0024-25.2025)
Supplement: Data 1 — Resource files for the interface software, firmware, mechanical designs and assembly. Download Data 1, ZIP file. [file eneuro-12-ENEURO.0024-25.2025-s004.zip › Extended Data 1/Firmware/Pump/app_funcs.h]

#ifndef _APP_FUNCTIONS_H_
#define _APP_FUNCTIONS_H_
#include <avr/io.h>


/************************************************************************/
/* Define if not defined                                                */
/************************************************************************/
#ifndef bool
	#define bool uint8_t
#endif
#ifndef true
	#define true 1
#endif
#ifndef false
	#define false 0
#endif


/************************************************************************/
/* Prototypes                                                           */
/************************************************************************/
void app_read_REG_ENABLE_MOTOR_DRIVER(void);
void app_read_REG_START_PROTOCOL(void);
void app_read_REG_STEP_STATE(void);
void app_read_REG_DIR_STATE(void);
void app_read_REG_SW_FORWARD_STATE(void);
void app_read_REG_SW_REVERSE_STATE(void);
void app_read_REG_INPUT_STATE(void);
void app_read_REG_SET_DOS(void);
void app_read_REG_CLEAR_DOS(void);
void app_read_REG_DO0_CONFIG(void);
void app_read_REG_DO1_CONFIG(void);
void app_read_REG_DI0_CONFIG(void);
void app_read_REG_MOTOR_MICROSTEP(void);
void app_read_REG_PROTOCOL_NUMBER_STEPS(void);
void app_read_REG_PROTOCOL_FLOWRATE(void);
void app_read_REG_PROTOCOL_PERIOD(void);
void app_read_REG_PROTOCOL_VOLUME(void);
void app_read_REG_PROTOCOL_TYPE(void);
void app_read_REG_CALIBRATION_VALUE_1(void);
void app_read_REG_CALIBRATION_VALUE_2(void);
void app_read_REG_EVT_ENABLE(void);
void app_read_REG_SET_BOARD_TYPE(void);
void app_read_REG_PROTOCOL_STATE(void);
void app_read_REG_PROTOCOL_DIRECTION(void);

bool app_write_REG_ENABLE_MOTOR_DRIVER(void *a);
bool app_write_REG_START_PROTOCOL(void *a);
bool app_write_REG_STEP_STATE(void *a);
bool app_write_REG_DIR_STATE(void *a);
bool app_write_REG_SW_FORWARD_STATE(void *a);
bool app_write_REG_SW_REVERSE_STATE(void *a);
bool app_write_REG_INPUT_STATE(void *a);
bool app_write_REG_SET_DOS(void *a);
bool app_write_REG_CLEAR_DOS(void *a);
bool app_write_REG_DO0_CONFIG(void *a);
bool app_write_REG_DO1_CONFIG(void *a);
bool app_write_REG_DI0_CONFIG(void *a);
bool app_write_REG_MOTOR_MICROSTEP(void *a);
bool app_write_REG_PROTOCOL_NUMBER_STEPS(void *a);
bool app_write_REG_PROTOCOL_FLOWRATE(void *a);
bool app_write_REG_PROTOCOL_PERIOD(void *a);
bool app_write_REG_PROTOCOL_VOLUME(void *a);
bool app_write_REG_PROTOCOL_TYPE(void *a);
bool app_write_REG_CALIBRATION_VALUE_1(void *a);
bool app_write_REG_CALIBRATION_VALUE_2(void *a);
bool app_write_REG_EVT_ENABLE(void *a);
bool app_write_REG_SET_BOARD_TYPE(void *a);
bool app_write_REG_PROTOCOL_STATE(void *a);
bool app_write_REG_PROTOCOL_DIRECTION(void *a);


#endif /* _APP_FUNCTIONS_H_ */
