# Supplementary material for: A Flexible Fluid Delivery System for Rodent Behavior Experiments
Source: eNeuro. 2025 Jul 24;12(7):ENEURO.0024-25.2025. doi: 10.1523/ENEURO.0024-25.2025 (PMC12320920; doi:10.1523/ENEURO.0024-25.2025)
Supplement: Data 1 — Resource files for the interface software, firmware, mechanical designs and assembly. Download Data 1, ZIP file. [file eneuro-12-ENEURO.0024-25.2025-s004.zip › Extended Data 1/Firmware/Pump/hwbp_core.h]

#ifndef _HWBP_CORE_H_
#define _HWBP_CORE_H_
#include <avr/io.h>


// Define if not defined
#ifndef bool
	#define bool uint8_t
#endif
#ifndef true
	#define true 1
	#define false 0
#endif

typedef struct {
	uint32_t second;
	uint16_t usecond;
} timestamp_t;

// Used to define the clock direction default of the device.
void core_callback_define_clock_default(void);

// It's the first callback used, right after booting the core.
// The pins, ports and external hardware should be initialized.
void core_callback_initialize_hardware(void);

// Used to initialize the registers.
// All registers should be written to their default state.
void core_callback_reset_registers(void);

// Call right after load the register with default or EEPROM values.
// The state registers and external hardware should be configured according the value of the registers.
void core_callback_registers_were_reinitialized(void);

// Called when the application must turn off all the visual indicators.
void core_callback_visualen_to_on(void);
// Called when the application can turn on the visual indicators.
void core_callback_visualen_to_off(void);

// When the device goes to Standby Mode.
void core_callback_device_to_standby(void);
// When the device goes to Active Mode.
void core_callback_device_to_active(void);
// When the device goes to Speed Mode.
void core_callback_device_to_speed(void);


// Called before execute the timer interrupts
void core_callback_t_before_exec(void);
// Called after execute the timer interrupts
void core_callback_t_after_exec(void);

// Called every millisecond.
void core_callback_t_1ms(void);
// Called 500 microseconds after the "void core_callback_t_1ms(void)".
void core_callback_t_500us(void);
// Called every time a new second starts.
void core_callback_t_new_second(void);


// Read from an application register.
bool core_read_app_register(uint8_t add, uint8_t type);
// Write to an application register.
bool core_write_app_register(uint8_t add, uint8_t type, uint8_t * content, uint16_t n_elements);
// Read from a common register.
bool hwbp_read_common_reg(uint8_t add, uint8_t type);
// Write to an common register.
bool hwbp_write_common_reg(uint8_t add, uint8_t type, uint8_t * content, uint16_t n_elements);


/************************************************************************/
/* Register RESET_APP                                                   */
/************************************************************************/
// Write to common register RESET_APP.
bool hwbp_write_common_reg_RESET_APP(void *a);

// Used to save all registers to non-volatile memory
bool core_save_all_registers_to_eeprom(void);


/************************************************************************/
/* Register CONFIG                                                      */
/************************************************************************/
// Write to common register CONFIG.
bool hwbp_write_common_reg_CONFIG(void *a);
// Read from common register CONFIG.
void hwbp_read_common_reg_CONFIG(void);

// Called when the application should configure the hardware to repeat the harp timestamp clock input.
void core_callback_clock_to_repeater(void);
// Called when the application should configure the hardware to generate the harp timestamp clock.
void core_callback_clock_to_generator(void);
// Called when the timestamp lock is changed to unlocked.
void core_callback_clock_to_unlock(void);
// Called when the timestamp lock is changed to locked.
void core_callback_clock_to_lock(void);

// Used to know if the device is repeating the harp timestamp clock
bool core_bool_device_is_repeater(void);
// Used to know if the device is generating the harp timestamp clock
bool core_bool_device_is_generator(void);
// Used to check if the timestamp register is locked
bool core_bool_clock_is_locked(void);

// Used to set the device as a repeater
bool core_device_to_clock_repeater(void);
// Used to set the device as a generator
bool core_device_to_clock_generator(void);
// Used to lock the timestamp register
bool core_clock_to_lock(void);
// Used to unlock the timestamp register
bool core_clock_to_unlock(void);


// It is mandatory that this function is the first of the application code.
void core_func_start_core (
    const uint16_t who_am_i,
    const uint8_t hwH,
    const uint8_t hwL,
    const uint8_t fwH,
    const uint8_t fwL,
    const uint8_t assembly,
    uint8_t *pointer_to_app_regs,
    const uint16_t app_mem_size_to_save,
    const uint8_t num_of_app_registers,
    const uint8_t *device_name,
	const bool	device_is_able_to_repeat_clock,
	const bool	device_is_able_to_generate_clock,
	const uint8_t default_timestamp_offset
	);

// Call this function in case of error
// A power up or reset must be performed to remove the device from this state
void core_func_catastrophic_error_detected(void);
// When a catastrophic error is detected (last callback before go into error state)
// User should shutdown all the peripherals
void core_callback_catastrophic_error_detected(void);

// Used to leave the speed mode.
void core_func_leave_speed_mode_and_go_to_standby_mode(void);


// Used to create a specific timestamp that can be used when sending Events
void core_func_update_user_timestamp(uint32_t seconds, uint16_t useconds);

// Used to read the current user timestamps
void core_func_read_user_timestamp(uint32_t *seconds, uint16_t *useconds);

// Used to save the current timestamp
void core_func_mark_user_timestamp(void);

// Used to send an Event
void core_func_send_event(uint8_t add, bool use_core_timestamp);

// Used to get the content of register R_TIMESTAMP_SECOND.
uint32_t core_func_read_R_TIMESTAMP_SECOND(void);
// Used to get the content of register R_TIMESTAMP_MICRO.
uint16_t core_func_read_R_TIMESTAMP_MICRO(void);


// Return "true" if the LEDs can be ON.
bool core_bool_is_visual_enabled(void);
// Return "true" if the device is in Speed Mode.
bool core_bool_speed_mode_is_in_use(void);


#endif /* _HWBP_CORE_H_ */
