# Supplementary material for: A Flexible Fluid Delivery System for Rodent Behavior Experiments
Source: eNeuro. 2025 Jul 24;12(7):ENEURO.0024-25.2025. doi: 10.1523/ENEURO.0024-25.2025 (PMC12320920; doi:10.1523/ENEURO.0024-25.2025)
Supplement: Data 1 — Resource files for the interface software, firmware, mechanical designs and assembly. Download Data 1, ZIP file. [file eneuro-12-ENEURO.0024-25.2025-s004.zip › Extended Data 1/Firmware/Pump/main.c]

#include <avr/io.h>

#include "app.h"
#include "app_ios_and_regs.h"

int main(void)
{
	/* Initialize device */
	hwbp_app_initialize();

	/* Enable interrupts */
	hwbp_app_enable_interrupts;
	
	/* Infinite loop */
	while(1);
		//__asm volatile("sleep");
}
