# Supplementary material for: A Flexible Fluid Delivery System for Rodent Behavior Experiments
Source: eNeuro. 2025 Jul 24;12(7):ENEURO.0024-25.2025. doi: 10.1523/ENEURO.0024-25.2025 (PMC12320920; doi:10.1523/ENEURO.0024-25.2025)
Supplement: Data 1 — Resource files for the interface software, firmware, mechanical designs and assembly. Download Data 1, ZIP file. [file eneuro-12-ENEURO.0024-25.2025-s004.zip › Extended Data 1/Firmware/Pump/registers.xls]

## Sheet: registers
Has event.	When	Type	Array	Array Len.	Register Name	Description	Mask Type	Value	Name	Desciption
no		U8	no		ENABLE_MOTOR_DRIVER	Enable the motor driver	bit	(1<<0)	MOTOR_ENABLE	Enable motor when equal to 1
no		U8	no		START_PROTOCOL	Enable the defined protocol	bit	(1<<0)	START_PROTOCOL	Start the protocol when equal to 1
yes	Yes, when the register changes (either edge STEP changes)	U8	no		STEP_STATE	Control the step of the motor controller	bit	(1<<0)	STEP_PIN	Status of the STEP motor controller pin
yes	Yes, when the register changes (either edge DIR changes)	U8	no		DIR_STATE	Control the direction of the motor controller	bit	(1<<1)	DIR_PIN	Status of the DIR motor controller pin
yes	Yes, when the register changes (switch is triggered/cleared)	U8	no		SW_FORWARD_STATE	State of the forward switch limit	bit	(1<<0)	SW_F_PIN	Status of the forward switch limit
yes	Yes, when the register changes (switch is triggered/cleared)	U8	no		SW_REVERSE_STATE	State of the reverse switch limit	bit	(1<<1)	SW_R_PIN	Status of the reverse switch limit
yes	Everytime the pin changes the state	U8	no		INPUT_STATE	Value of input 0 pin	bit	(1<<0)	DI0	Input 0 value
no		U8	no		SET_DOS	Set digital outputs	bit	(1<<0)	SET_DO0	Write one to this bit will put digital out 0 into High state
							bit	(1<<1)	SET_DO1	Write one to this bit will put digital out 1 into High state
no		U8	no		CLEAR_DOS	Clear digital outputs	bit	(1<<0)	CLR_DO0	Write one to this bit will put digital out 0 into Low state
							bit	(1<<1)	CLR_DO1	Write one to this bit will put digital out 1 into Low state
no		U8	no		DO0_CONFIG	Configures which signal is connected to the digital output 0	mask	(3<<0)	OUT0_CONF	Select OUT0 function
							group_mask	(0<<0)	OUT0_SOFTWARE	Digital output controlled by software
							group_mask	(1<<0)	OUT0_SWLIMIT	Either limits reached (register SW_FORWARD_STATE OR SW_REVERSE_STATE)
no		U8	no		DO1_CONFIG	Configures which signal is connected to the digital output 1	mask	(3<<0)	OUT1_CONF	Select OUT1 function
							group_mask	(0<<0)	OUT1_SOFTWARE	Digital output controlled by software (SET_DO1 and CLEAR_DO1)
							group_mask	(1<<0)	OUT1_DATA_SEC	Toggles each second when is acquiring
							group_mask	(2<<0)	OUT1_STEP_STATE	Equal to register STEP_STATE
no		U8	no		DI0_CONFIG	Configuration of the digital input 0 (DI0)	mask	(3<<0)	DI0_CONF	Select IN0 function
							group_mask	(0<<0)	DI0_SYNC	Use as a pure digital input
							group_mask	(1<<0)	DI0_RISE_FALL_UPDATE_STEP	Update STEP with a rising edge
							group_mask	(2<<0)	DI0_RISE_START_PROTOCOL	Will trigger the predefined protocol on a rising edge
no		U8	no		MOTOR_MICROSTEP	Defines the motor microstep	mask	(7<<0)	MICROSTEP
							group_mask	(0<<0)	STEP_FULL	Full step (2 phase)
							group_mask	(1<<0)	STEP_HALF	Half step
							group_mask	(2<<0)	STEP_QUARTER	Quarter step
							group_mask	(3<<0)	STEP_EIGHTH	Eighth step
							group_mask	(4<<0)	STEP_SIXTEENTH	Sixteenth step
no		U16	no		PROTOCOL_NUMBER_STEPS	Number of steps [1;65535]
no		FLOAT	no		PROTOCOL_FLOWRATE	Flowrate value in uL/s ]0;max_float[
no		U16	no		PROTOCOL_PERIOD	Period for each step in ms [1;65535]
no		FLOAT	no		PROTOCOL_VOLUME	Volume value in uL ]0;max_float[
no		U8	no		PROTOCOL_TYPE	Step-based (0) or Volume-based protocol (1)
no		U8	no		CALIBRATION_VALUE_1	Calibration value 1
no		U8	no		CALIBRATION_VALUE_2	Calibration value 2
no		U8	no		EVT_ENABLE	Enable the Events	bit	(1<<0)	EVT_STEP_STATE	Event of register STEP_STATE
							bit	(1<<1)	EVT_DIR_STATE	Event of register DIR_STATE
							bit	(1<<2)	EVT_SW_FORWARD_STATE	Event of register SW_FORWARD_STATE
							bit	(1<<3)	EVT_SW_REVERSE_STATE	Event of register SW_REVERSE_STATE
							bit	(1<<4)	EVT_INPUT_STATE	Event of register INPUT_STATE
							bit	(1<<5)	EVT_PROTOCOL_STATE	Event of register PROTOCOL_STATE
no		U8	no		SET_BOARD_TYPE	Type of the board	mask	(3<<0)	BOARD_TYPE
							group_mask	(0<<0)	PUMP
							group_mask	(1<<0)	FISH_FEEDER
							group_mask	(2<<0)	STEP_MOTOR
yes	Yes, when the register changes (either edge PROTOCOL changes)	U8	no		PROTOCOL_STATE	State of the protocol (running or stopped)	bit	(1<<0)	PROTOCOL_STATE	Status of the Protocol
no		U8	no		PROTOCOL_DIRECTION	Protocol direction

## Sheet: meta data
who am I:	1280
firmware major version:	1
firmware minor version:	0
hardware major version:	1
hardware minor version:	0
assembly version:	0
device name:	Pump

## Sheet: ios
Pin Name	PORT	Pin	Direction	Use Input	Out	Out default	Pull	Sense	Int. priority	Int. number	Desciption	Neg. Output
STEP	PORTA	0	output	yes	digital	0					Motor controller input step	no
DIR	PORTA	1	output	yes	digital	0					Motor controller direction input	no
MS1	PORTA	2	output	no	digital	0					Motor configuration bit 1	no
MS2	PORTA	3	output	no	digital	0					Motor configuration bit 2	no
MS3	PORTA	4	output	no	digital	0					Motor configuration bit 3	no
EN_DRIVER	PORTA	5	output	yes	digital	1					Motor controller enable	yes
SLEEP	PORTA	6	output	no	digital	1					Motor controller sleep	yes
RESET	PORTA	7	output	no	digital	1					Motor controller reset	yes
IN00	PORTB	0	input				tristate	both_edges	low	0	Board digital input 0
OUT00	PORTB	1	output	yes	digital	0					Board digital output 0	no
OUT01	PORTB	2	output	yes	digital	0					Board digital output 1	no
BUF_EN	PORTB	3	output	no	digital	1					Enable signal for user controller inputs	yes
TYPE0	PORTC	0	input				down	both_edges	low	0	Board type pin 0
TYPE1	PORTC	1	input				down	both_edges	low	0	Board type pin 1. If pin 0 == 1 -> FISH_FEEDER. If both are 0 == pump. If pin 1 == 1 STEP_MOTOR
SW_F	PORTC	4	input				up	both_edges	low	0	Limit switch signal (forward)
SW_R	PORTC	5	input				up	both_edges	low	0	Limit switch signal (reverse)
EN_DRIVER_UC	PORTD	0	input				tristate	both_edges	low	0	Enable driver from user output
BUT_PUSH	PORTD	5	input				up	both_edges	low	0	Button to push syringe
BUT_PULL	PORTD	6	input				up	both_edges	low	0	Button to pull syringe
BUT_RESET	PORTD	7	input				up	both_edges	low	0	Button to reset to initial state

## Sheet: options
Array	Type	Array	Bits type			Direction	Use input	Pull	Sense	Int. priority	Int. number	Int. Mask	Out	Neg. Output
						input	yes	up	both_edges	low	0		digital	yes
yes	U8	yes	bit			output	no	down	rising_edge	med	1		wire_or	no
no	U16	no	mask					tristate	falling_edge	high			wire_and
	U32		group_mask					busholder	low_level	off			wired_or_pull
	U64								no_interrupt				wired_and_pull
	I8
	I16
	I32
	I64
	FLOAT
