# Supplementary material for: A Flexible Fluid Delivery System for Rodent Behavior Experiments
Source: eNeuro. 2025 Jul 24;12(7):ENEURO.0024-25.2025. doi: 10.1523/ENEURO.0024-25.2025 (PMC12320920; doi:10.1523/ENEURO.0024-25.2025)
Supplement: Data 1 — Resource files for the interface software, firmware, mechanical designs and assembly. Download Data 1, ZIP file. [file eneuro-12-ENEURO.0024-25.2025-s004.zip › Extended Data 1/Firmware/Pump/SyringePump.cproj]

<?xml version="1.0" encoding="utf-8"?>
<Project DefaultTargets="Build" xmlns="http://schemas.microsoft.com/developer/msbuild/2003">
  <PropertyGroup>
    <SchemaVersion>2.0</SchemaVersion>
    <ProjectVersion>7.0</ProjectVersion>
    <ToolchainName>com.Atmel.AVRGCC8.C</ToolchainName>
    <ProjectGuid>{d4cc7258-f73c-4625-a4da-7ba2e029f314}</ProjectGuid>
    <avrdevice>ATxmega128A4U</avrdevice>
    <avrdeviceseries>none</avrdeviceseries>
    <OutputType>Executable</OutputType>
    <Language>C</Language>
    <OutputFileName>$(MSBuildProjectName)</OutputFileName>
    <OutputFileExtension>.elf</OutputFileExtension>
    <OutputDirectory>$(MSBuildProjectDirectory)\$(Configuration)</OutputDirectory>
    <AssemblyName>Pump</AssemblyName>
    <Name>SyringePump</Name>
    <RootNamespace>Pump</RootNamespace>
    <ToolchainFlavour>Native</ToolchainFlavour>
    <KeepTimersRunning>true</KeepTimersRunning>
    <OverrideVtor>false</OverrideVtor>
    <CacheFlash>false</CacheFlash>
    <ProgFlashFromRam>true</ProgFlashFromRam>
    <RamSnippetAddress>0x20000000</RamSnippetAddress>
    <UncachedRange />
    <preserveEEPROM>true</preserveEEPROM>
    <OverrideVtorValue>exception_table</OverrideVtorValue>
    <BootSegment>2</BootSegment>
    <eraseonlaunchrule>0</eraseonlaunchrule>
    <AsfFrameworkConfig>
      <framework-data>
        <options />
        <configurations />
        <files />
        <documentation help="" />
        <offline-documentation help="" />
        <dependencies>
          <content-extension eid="atmel.asf" uuidref="Atmel.ASF" version="3.42.0" />
        </dependencies>
      </framework-data>
    </AsfFrameworkConfig>
    <ResetRule>0</ResetRule>
    <EraseKey />
    <avrtool>com.atmel.avrdbg.tool.atmelice</avrtool>
    <avrtoolserialnumber>J42700021383</avrtoolserialnumber>
    <avrdeviceexpectedsignature>0x1E9746</avrdeviceexpectedsignature>
    <com_atmel_avrdbg_tool_simulator>
      <ToolOptions>
        <InterfaceProperties>
        </InterfaceProperties>
        <InterfaceName>
        </InterfaceName>
      </ToolOptions>
      <ToolType>com.atmel.avrdbg.tool.simulator</ToolType>
      <ToolNumber>
      </ToolNumber>
      <ToolName>Simulator</ToolName>
    </com_atmel_avrdbg_tool_simulator>
    <avrtoolinterface>PDI</avrtoolinterface>
    <custom>
      <ToolOptions xmlns="">
        <InterfaceProperties>
        </InterfaceProperties>
        <InterfaceName>
        </InterfaceName>
      </ToolOptions>
      <ToolType xmlns="">custom</ToolType>
      <ToolNumber xmlns="">
      </ToolNumber>
      <ToolName xmlns="">Custom Programming Tool</ToolName>
    </custom>
    <com_atmel_avrdbg_tool_atmelice>
      <ToolOptions>
        <InterfaceProperties>
          <PdiClock>4000000</PdiClock>
        </InterfaceProperties>
        <InterfaceName>PDI</InterfaceName>
      </ToolOptions>
      <ToolType>com.atmel.avrdbg.tool.atmelice</ToolType>
      <ToolNumber>J42700021383</ToolNumber>
      <ToolName>Atmel-ICE</ToolName>
    </com_atmel_avrdbg_tool_atmelice>
    <avrtoolinterfaceclock>4000000</avrtoolinterfaceclock>
  </PropertyGroup>
  <PropertyGroup Condition=" '$(Configuration)' == 'Release' ">
    <ToolchainSettings>
      <AvrGcc>
        <avrgcc.common.Device>-mmcu=atxmega128a4u -B "%24(PackRepoDir)\atmel\XMEGAA_DFP\1.1.68\gcc\dev\atxmega128a4u"</avrgcc.common.Device>
        <avrgcc.common.optimization.RelaxBranches>True</avrgcc.common.optimization.RelaxBranches>
        <avrgcc.common.outputfiles.hex>True</avrgcc.common.outputfiles.hex>
        <avrgcc.common.outputfiles.lss>True</avrgcc.common.outputfiles.lss>
        <avrgcc.common.outputfiles.eep>True</avrgcc.common.outputfiles.eep>
        <avrgcc.common.outputfiles.srec>True</avrgcc.common.outputfiles.srec>
        <avrgcc.common.outputfiles.usersignatures>False</avrgcc.common.outputfiles.usersignatures>
        <avrgcc.compiler.general.ChangeDefaultCharTypeUnsigned>True</avrgcc.compiler.general.ChangeDefaultCharTypeUnsigned>
        <avrgcc.compiler.general.ChangeDefaultBitFieldUnsigned>True</avrgcc.compiler.general.ChangeDefaultBitFieldUnsigned>
        <avrgcc.compiler.symbols.DefSymbols>
          <ListValues>
            <Value>NDEBUG</Value>
          </ListValues>
        </avrgcc.compiler.symbols.DefSymbols>
        <avrgcc.compiler.directories.IncludePaths>
          <ListValues>
            <Value>%24(PackRepoDir)\atmel\XMEGAA_DFP\1.1.68\include</Value>
          </ListValues>
        </avrgcc.compiler.directories.IncludePaths>
        <avrgcc.compiler.optimization.level>Optimize for size (-Os)</avrgcc.compiler.optimization.level>
        <avrgcc.compiler.optimization.PackStructureMembers>True</avrgcc.compiler.optimization.PackStructureMembers>
        <avrgcc.compiler.optimization.AllocateBytesNeededForEnum>True</avrgcc.compiler.optimization.AllocateBytesNeededForEnum>
        <avrgcc.compiler.warnings.AllWarnings>True</avrgcc.compiler.warnings.AllWarnings>
        <avrgcc.linker.libraries.Libraries>
          <ListValues>
            <Value>libm</Value>
            <Value>libATxmega128A4U-1.6.a</Value>
            <Value>libATxmega128A4U-1.13.a</Value>
          </ListValues>
        </avrgcc.linker.libraries.Libraries>
        <avrgcc.linker.libraries.LibrarySearchPaths>
          <ListValues>
            <Value>C:\Users\Filipe Carvalho\Documents\BitBucket.FilCarvalho\Harp\Corelibrary.Atxmega\DeviceStarterKit_Filipe\StarterKit</Value>
            <Value>C:\Users\Filipe Carvalho\Documents\BitBucket.FilCarvalho\Harp\Corelibrary.Atxmega\DeviceStarterKit - Copy_\StarterKit</Value>
            <Value>C:\Users\Filipe Carvalho\Documents\BitBucket.FilCarvalho\Harp\Corelibrary.Atxmega\DeviceStarterKit\StarterKit</Value>
            <Value>C:\FChampalimaud\harp\Devices\device.pump\Firmware\StarterKit</Value>
            <Value>C:\FChampalimaud\harp\Devices\device.pump\Firmware\Pump</Value>
            <Value>C:\Users\Artur\Documents\GitHub\device.syringepump\Firmware\Pump</Value>
          </ListValues>
        </avrgcc.linker.libraries.LibrarySearchPaths>
        <avrgcc.assembler.general.IncludePaths>
          <ListValues>
            <Value>%24(PackRepoDir)\atmel\XMEGAA_DFP\1.1.68\include</Value>
          </ListValues>
        </avrgcc.assembler.general.IncludePaths>
      </AvrGcc>
    </ToolchainSettings>
  </PropertyGroup>
  <PropertyGroup Condition=" '$(Configuration)' == 'Debug' ">
    <ToolchainSettings>
      <AvrGcc>
  <avrgcc.common.Device>-mmcu=atxmega128a4u -B "%24(PackRepoDir)\atmel\XMEGAA_DFP\1.1.68\gcc\dev\atxmega128a4u"</avrgcc.common.Device>
  <avrgcc.common.optimization.RelaxBranches>True</avrgcc.common.optimization.RelaxBranches>
  <avrgcc.common.outputfiles.hex>True</avrgcc.common.outputfiles.hex>
  <avrgcc.common.outputfiles.lss>True</avrgcc.common.outputfiles.lss>
  <avrgcc.common.outputfiles.eep>True</avrgcc.common.outputfiles.eep>
  <avrgcc.common.outputfiles.srec>True</avrgcc.common.outputfiles.srec>
  <avrgcc.common.outputfiles.usersignatures>False</avrgcc.common.outputfiles.usersignatures>
  <avrgcc.compiler.general.ChangeDefaultCharTypeUnsigned>True</avrgcc.compiler.general.ChangeDefaultCharTypeUnsigned>
  <avrgcc.compiler.general.ChangeDefaultBitFieldUnsigned>True</avrgcc.compiler.general.ChangeDefaultBitFieldUnsigned>
  <avrgcc.compiler.symbols.DefSymbols>
    <ListValues>
      <Value>DEBUG</Value>
    </ListValues>
  </avrgcc.compiler.symbols.DefSymbols>
  <avrgcc.compiler.directories.IncludePaths>
    <ListValues>
      <Value>%24(PackRepoDir)\atmel\XMEGAA_DFP\1.1.68\include</Value>
    </ListValues>
  </avrgcc.compiler.directories.IncludePaths>
  <avrgcc.compiler.optimization.level>Optimize most (-O3)</avrgcc.compiler.optimization.level>
  <avrgcc.compiler.optimization.PackStructureMembers>True</avrgcc.compiler.optimization.PackStructureMembers>
  <avrgcc.compiler.optimization.AllocateBytesNeededForEnum>True</avrgcc.compiler.optimization.AllocateBytesNeededForEnum>
  <avrgcc.compiler.optimization.DebugLevel>Maximum (-g3)</avrgcc.compiler.optimization.DebugLevel>
  <avrgcc.compiler.warnings.AllWarnings>True</avrgcc.compiler.warnings.AllWarnings>
  <avrgcc.linker.libraries.Libraries>
    <ListValues>
      <Value>libm</Value>
      <Value>libATxmega128A4U-1.13.a</Value>
    </ListValues>
  </avrgcc.linker.libraries.Libraries>
  <avrgcc.linker.libraries.LibrarySearchPaths>
    <ListValues>
      <Value>..</Value>
    </ListValues>
  </avrgcc.linker.libraries.LibrarySearchPaths>
  <avrgcc.assembler.general.IncludePaths>
    <ListValues>
      <Value>%24(PackRepoDir)\atmel\XMEGAA_DFP\1.1.68\include</Value>
    </ListValues>
  </avrgcc.assembler.general.IncludePaths>
  <avrgcc.assembler.debugging.DebugLevel>Default (-Wa,-g)</avrgcc.assembler.debugging.DebugLevel>
</AvrGcc>
    </ToolchainSettings>
    <OutputFileName>SyringePump</OutputFileName>
    <OutputFileExtension>.elf</OutputFileExtension>
    <OutputType>Executable</OutputType>
  </PropertyGroup>
  <ItemGroup>
    <Compile Include="app.c">
      <SubType>compile</SubType>
    </Compile>
    <Compile Include="app_funcs.c">
      <SubType>compile</SubType>
    </Compile>
    <Compile Include="app_ios_and_regs.c">
      <SubType>compile</SubType>
    </Compile>
    <Compile Include="interrupts.c">
      <SubType>compile</SubType>
    </Compile>
    <Compile Include="main.c">
      <SubType>compile</SubType>
    </Compile>
  </ItemGroup>
  <Import Project="$(AVRSTUDIO_EXE_PATH)\\Vs\\Compiler.targets" />
</Project>
