# Supplementary material for: A Flexible Fluid Delivery System for Rodent Behavior Experiments
Source: eNeuro. 2025 Jul 24;12(7):ENEURO.0024-25.2025. doi: 10.1523/ENEURO.0024-25.2025 (PMC12320920; doi:10.1523/ENEURO.0024-25.2025)
Supplement: Data 1 — Resource files for the interface software, firmware, mechanical designs and assembly. Download Data 1, ZIP file. [file eneuro-12-ENEURO.0024-25.2025-s004.zip › Extended Data 1/Hardware/CAD/README.md]

# CAD Files #

Please see below a generic description of the files in this directory:


## Acrylic Parts ##

|File name | Description|
|-|-|
|1_Acrylic_Parts_Syringe_Body_5mm_v1_blind.pdf | 5mm acrylic part (transparent)|
|2_Acrylic_Parts_Syringe_Top_3mm_v1_blind.pdf | 3mm acrylic part (transparent)|


## 3D Printed Parts ##

|File name | Description|
|-|-|
|5_SyPump_M5_Pusher_Split_Block_Multifit_Matrix_12ml-A2.stl | 3D Printed Split Block Bottom|
|6_SyPump_M5_Pusher_Split_Block_Multifit_Matrix_12ml-B2.stl | 3D Printed Split Block Top|
|7_SyPump_Tensioner_Nut_M5_Pulling_IN_Force.stl | 3D Printed Lock Tight Nut|
|15_Hamilton_Syr_5ml_Block_Holder-A.stl | 3D Printed Syringe Block Holder Top|
|18_SyPumo_Locker_Plate_to_6ml_Plastic_Syringe.stl | 3D Printed Syringe Locker Plate|
|20_1_x2_SyPump_SideSlider_v2_4-3_mm.stl | 3D Printed Side Slider (2x)|
|20_2_x2_SyPump_SideSlider_v2_4-5_mm.stl | 3D Printed Side Slider (2x)|
|20_3_x2_SyPump_SideSlider_v2_4-7_mm.stl | 3D Printed Side Slider (2x)|
|22_SyPump_Switch_SideSlider_v2-1_Oposite.stl | 3D Printed Slider - non-Switch Side|
|24_SyPump_Switch_SideSlider_v1e2_one_piece_leverless.stl | 3D Printed Slide Block|
|27_x2_Base_End_Switch-2.stl | 3D Printed End Switch Cover (2x)|
|29_x2_Base_End_Switch-1.stl | 3D Printed End Switch Base (2x)|
|33_Hamilton_Syr_5ml_Block_Holder-B.stl | 3D Printed Syringe Block Holder Bottom|


## Assembly Instructions ##

|File name | Description|
|-|-|
|Assembly_Instructions_blind.pdf | Syringe pump assembly guide|
|Syringe_Pump_exploded_descritive_view_blind.pdf | Parts description |


## Bill of Materials ##

|File name | Description|
|-|-|
|Syringe_Pump_BOM_mechanical_v1.xlsx | Syringe Pump list of materials|
 
