# Supplementary material for: A Flexible Fluid Delivery System for Rodent Behavior Experiments
Source: eNeuro. 2025 Jul 24;12(7):ENEURO.0024-25.2025. doi: 10.1523/ENEURO.0024-25.2025 (PMC12320920; doi:10.1523/ENEURO.0024-25.2025)
Supplement: Data 1 — Resource files for the interface software, firmware, mechanical designs and assembly. Download Data 1, ZIP file. [file eneuro-12-ENEURO.0024-25.2025-s004.zip › Extended Data 1/Hardware/CAD/Syringe_Pump_BOM_mechanical_v1.xlsx]

## Sheet: BOM
Part #	Part(s)	Quantity	Description	Distributor	Part. No.
3	Motor	1	Motores de escalonamento 1.90in 62.3 Torque 5.6VDC .85A	Mouser	834-HT17-275
4	#4-40 x 3/8" Hex Socket Screw	4	4-40 Stainless Steel Cap Screw, 3/8"	Thor Labs	SH4S038
13	Coupler	1	Acessórios Adafruit Aluminum Flex Shaft Coupler 5-5mm	Mouser	1175
9	Threaded Rod M5	1	Varillas Roscada, RS PRO, Plano, Acero Inoxidable, M5, 1m A4 316	RS	200-9964
25	Threaded Rod M4	2	Varillas Roscada, RS PRO, Plano, Acero Inoxidable, M4, 1m A2 304	RS	280-379
8	M5 Brass Hex Nut	2	Brass Hex Nut, Plain 8mm, M5	RS	483-2514
19	M5 Nylon Insert Lock Nut	4	M5, Plain Nylon Insert Lock Nut, A4 316	RS	767-826
23	M5 x 25mm Hex Socket Screw	4	M5 x 25mm Hex Socket Cap Screw Plain Stainless Steel A4, 316	RS	187-1342
11	M4 x 25mm Hex Socket Screw	6	M4 x 25mm Hex Socket Cap Screw Plain Stainless Steel	RS	281-057
12	M4 Hex Nut	6	Stainless Steel, Hex Nut, M4 7mm	RS	527-252
14	M4 x 16mm Hex Socket Screw	2	M4 x 16mm Hex Socket Cap Screw Plain Stainless Steel	RS	281-041
10	M4 7mm Steel Square Nut	2	M4 7mm Steel Square Nuts, Bright Zinc Plated Finish	RS	837-284
17	M4 x 25mm Hex Bolt	4	Plain Stainless Steel Hex, Hex Bolt, M4 x 25mm	RS	263-2154
16	M4 Thumb Nut	12	Thumb nut Knurled M4 X .7	Digikey	RPC8748-ND
21	Ball Bearing 5mm - 16mm	4	Rodamiento de bolas miniatura RS PRO de Acero, Ø int. 5mm, Ø ext. 16mm, ancho 5mm	RS	618-9907
31	No.4 x 13mm Hex Socket Screw	4	4 x 13mm Hex Socket Cap Screw Black, Self-Colour Steel	RS	376-3956
32	M3 Lock Nut	4	M3, Plain Nylon Insert Lock Nut	RS	521-917
26	M2.5 x 12mm Hex Socket Screw	5	M2.5 x 12mm Hex Socket Cap Screw Bright Zinc Plated Steel	RS	483-8130
30	M2.5 Hex Nut	5	Stainless Steel Hex Nut, Plain, M2.5	RS	122-4399
37	M4 Anti Vibration Stud	4	M4 Anti Vibration Mount, Male	RS	126-4925
38	M4 Lock Nut	4	M4, Plain Nylon Insert Lock Nut	RS	521-923
	Components	81
