# Supplementary material for: A Flexible Fluid Delivery System for Rodent Behavior Experiments
Source: eNeuro. 2025 Jul 24;12(7):ENEURO.0024-25.2025. doi: 10.1523/ENEURO.0024-25.2025 (PMC12320920; doi:10.1523/ENEURO.0024-25.2025)
Supplement: Data 1 — Resource files for the interface software, firmware, mechanical designs and assembly. Download Data 1, ZIP file. [file eneuro-12-ENEURO.0024-25.2025-s004.zip › Extended Data 1/Hardware/PCB/harp syringe pump v1.1.brd]

<?xml version="1.0" encoding="utf-8"?>
<!DOCTYPE eagle SYSTEM "eagle.dtd">
<eagle version="9.6.2">
<drawing>
<settings>
<setting alwaysvectorfont="no"/>
<setting keepoldvectorfont="yes"/>
<setting verticaltext="up"/>
</settings>
<grid distance="39.3700787" unitdist="mil" unit="mil" style="lines" multiple="1" display="yes" altdistance="0.125" altunitdist="mm" altunit="mm"/>
<layers>
<layer number="1" name="Top" color="4" fill="1" visible="yes" active="yes"/>
<layer number="2" name="Route2" color="1" fill="3" visible="no" active="no"/>
<layer number="3" name="Route3" color="4" fill="3" visible="no" active="no"/>
<layer number="4" name="Route4" color="1" fill="4" visible="no" active="no"/>
<layer number="5" name="Route5" color="4" fill="4" visible="no" active="no"/>
<layer number="6" name="Route6" color="1" fill="8" visible="no" active="no"/>
<layer number="7" name="Route7" color="4" fill="8" visible="no" active="no"/>
<layer number="8" name="Route8" color="1" fill="2" visible="no" active="no"/>
<layer number="9" name="Route9" color="4" fill="2" visible="no" active="no"/>
<layer number="10" name="Route10" color="1" fill="7" visible="no" active="no"/>
<layer number="11" name="Route11" color="4" fill="7" visible="no" active="no"/>
<layer number="12" name="Route12" color="1" fill="5" visible="no" active="no"/>
<layer number="13" name="Route13" color="4" fill="5" visible="no" active="no"/>
<layer number="14" name="Route14" color="1" fill="6" visible="no" active="no"/>
<layer number="15" name="Route15" color="4" fill="6" visible="no" active="no"/>
<layer number="16" name="Bottom" color="1" fill="1" visible="yes" active="yes"/>
<layer number="17" name="Pads" color="2" fill="1" visible="yes" active="yes"/>
<layer number="18" name="Vias" color="2" fill="1" visible="yes" active="yes"/>
<layer number="19" name="Unrouted" color="6" fill="1" visible="yes" active="yes"/>
<layer number="20" name="Dimension" color="15" fill="1" visible="yes" active="yes"/>
<layer number="21" name="tPlace" color="7" fill="1" visible="yes" active="yes"/>
<layer number="22" name="bPlace" color="7" fill="1" visible="yes" active="yes"/>
<layer number="23" name="tOrigins" color="15" fill="1" visible="yes" active="yes"/>
<layer number="24" name="bOrigins" color="15" fill="1" visible="yes" active="yes"/>
<layer number="25" name="tNames" color="7" fill="1" visible="yes" active="yes"/>
<layer number="26" name="bNames" color="7" fill="1" visible="yes" active="yes"/>
<layer number="27" name="tValues" color="7" fill="1" visible="no" active="yes"/>
<layer number="28" name="bValues" color="7" fill="1" visible="no" active="yes"/>
<layer number="29" name="tStop" color="7" fill="3" visible="yes" active="yes"/>
<layer number="30" name="bStop" color="7" fill="6" visible="yes" active="yes"/>
<layer number="31" name="tCream" color="7" fill="4" visible="yes" active="yes"/>
<layer number="32" name="bCream" color="7" fill="5" visible="yes" active="yes"/>
<layer number="33" name="tFinish" color="6" fill="3" visible="yes" active="yes"/>
<layer number="34" name="bFinish" color="6" fill="6" visible="yes" active="yes"/>
<layer number="35" name="tGlue" color="7" fill="4" visible="yes" active="yes"/>
<layer number="36" name="bGlue" color="7" fill="5" visible="yes" active="yes"/>
<layer number="37" name="tTest" color="7" fill="1" visible="yes" active="yes"/>
<layer number="38" name="bTest" color="7" fill="1" visible="yes" active="yes"/>
<layer number="39" name="tKeepout" color="4" fill="11" visible="yes" active="yes"/>
<layer number="40" name="bKeepout" color="1" fill="11" visible="yes" active="yes"/>
<layer number="41" name="tRestrict" color="4" fill="10" visible="yes" active="yes"/>
<layer number="42" name="bRestrict" color="1" fill="10" visible="yes" active="yes"/>
<layer number="43" name="vRestrict" color="2" fill="10" visible="yes" active="yes"/>
<layer number="44" name="Drills" color="7" fill="1" visible="no" active="yes"/>
<layer number="45" name="Holes" color="7" fill="1" visible="yes" active="yes"/>
<layer number="46" name="Milling" color="3" fill="1" visible="yes" active="yes"/>
<layer number="47" name="Measures" color="7" fill="1" visible="no" active="yes"/>
<layer number="48" name="Document" color="7" fill="1" visible="no" active="yes"/>
<layer number="49" name="Reference" color="7" fill="1" visible="no" active="yes"/>
<layer number="50" name="dxf" color="7" fill="1" visible="no" active="no"/>
<layer number="51" name="tDocu" color="7" fill="1" visible="yes" active="yes"/>
<layer number="52" name="bDocu" color="7" fill="1" visible="yes" active="yes"/>
<layer number="53" name="tGND_GNDA" color="7" fill="9" visible="no" active="no"/>
<layer number="54" name="bGND_GNDA" color="1" fill="9" visible="no" active="no"/>
<layer number="56" name="wert" color="7" fill="1" visible="no" active="no"/>
<layer number="57" name="tCAD" color="7" fill="1" visible="no" active="no"/>
<layer number="59" name="tCarbon" color="7" fill="1" visible="no" active="no"/>
<layer number="60" name="bCarbon" color="7" fill="1" visible="no" active="no"/>
<layer number="88" name="SimResults" color="9" fill="1" visible="no" active="no"/>
<layer number="89" name="SimProbes" color="9" fill="1" visible="no" active="no"/>
<layer number="90" name="Modules" color="7" fill="1" visible="no" active="no"/>
<layer number="91" name="Nets" color="2" fill="1" visible="no" active="no"/>
<layer number="92" name="Busses" color="1" fill="1" visible="no" active="no"/>
<layer number="93" name="Pins" color="2" fill="1" visible="no" active="no"/>
<layer number="94" name="Symbols" color="4" fill="1" visible="no" active="no"/>
<layer number="95" name="Names" color="7" fill="1" visible="no" active="no"/>
<layer number="96" name="Values" color="7" fill="1" visible="no" active="no"/>
<layer number="97" name="Info" color="7" fill="1" visible="no" active="no"/>
<layer number="98" name="Guide" color="6" fill="1" visible="no" active="no"/>
<layer number="99" name="SpiceOrder" color="5" fill="1" visible="no" active="no"/>
<layer number="100" name="Muster" color="7" fill="1" visible="no" active="no"/>
<layer number="101" name="Patch_Top" color="12" fill="4" visible="yes" active="yes"/>
<layer number="102" name="Vscore" color="7" fill="1" visible="yes" active="yes"/>
<layer number="103" name="tMap" color="7" fill="1" visible="yes" active="yes"/>
<layer number="104" name="Name" color="7" fill="1" visible="yes" active="yes"/>
<layer number="105" name="tPlate" color="7" fill="1" visible="yes" active="yes"/>
<layer number="106" name="bPlate" color="7" fill="1" visible="yes" active="yes"/>
<layer number="107" name="Crop" color="7" fill="1" visible="yes" active="yes"/>
<layer number="108" name="tplace-old" color="10" fill="1" visible="yes" active="yes"/>
<layer number="109" name="ref-old" color="11" fill="1" visible="yes" active="yes"/>
<layer number="110" name="fp0" color="7" fill="1" visible="yes" active="yes"/>
<layer number="111" name="LPC17xx" color="7" fill="1" visible="yes" active="yes"/>
<layer number="112" name="tSilk" color="7" fill="1" visible="yes" active="yes"/>
<layer number="113" name="IDFDebug" color="4" fill="1" visible="yes" active="yes"/>
<layer number="116" name="Patch_BOT" color="9" fill="4" visible="yes" active="yes"/>
<layer number="118" name="RECTANGLE_PADS" color="4" fill="1" visible="yes" active="yes"/>
<layer number="121" name="_tsilk" color="7" fill="1" visible="yes" active="yes"/>
<layer number="122" name="_bsilk" color="7" fill="1" visible="yes" active="yes"/>
<layer number="123" name="tTestmark" color="7" fill="1" visible="yes" active="yes"/>
<layer number="124" name="bTestmark" color="7" fill="1" visible="yes" active="yes"/>
<layer number="125" name="_tNames" color="14" fill="1" visible="yes" active="yes"/>
<layer number="126" name="_bNames" color="7" fill="1" visible="yes" active="yes"/>
<layer number="127" name="_tValues" color="7" fill="1" visible="yes" active="yes"/>
<layer number="128" name="_bValues" color="7" fill="1" visible="yes" active="yes"/>
<layer number="129" name="Mask" color="7" fill="1" visible="yes" active="yes"/>
<layer number="131" name="tAdjust" color="7" fill="1" visible="yes" active="yes"/>
<layer number="132" name="bAdjust" color="7" fill="1" visible="yes" active="yes"/>
<layer number="144" name="Drill_legend" color="7" fill="1" visible="yes" active="yes"/>
<layer number="146" name="externalDimension" color="10" fill="2" visible="yes" active="yes"/>
<layer number="148" name="vcut" color="14" fill="2" visible="yes" active="yes"/>
<layer number="149" name="breakRouting" color="11" fill="2" visible="yes" active="yes"/>
<layer number="150" name="Notes" color="7" fill="1" visible="yes" active="yes"/>
<layer number="151" name="HeatSink" color="7" fill="1" visible="yes" active="yes"/>
<layer number="152" name="_bDocu" color="7" fill="1" visible="yes" active="yes"/>
<layer number="153" name="FabDoc1" color="7" fill="1" visible="yes" active="yes"/>
<layer number="154" name="FabDoc2" color="7" fill="1" visible="yes" active="yes"/>
<layer number="155" name="FabDoc3" color="7" fill="1" visible="yes" active="yes"/>
<layer number="199" name="Contour" color="7" fill="1" visible="yes" active="yes"/>
<layer number="200" name="200bmp" color="1" fill="10" visible="no" active="no"/>
<layer number="201" name="201bmp" color="2" fill="1" visible="no" active="no"/>
<layer number="202" name="202bmp" color="3" fill="1" visible="no" active="no"/>
<layer number="203" name="203bmp" color="4" fill="10" visible="yes" active="yes"/>
<layer number="204" name="204bmp" color="5" fill="10" visible="yes" active="yes"/>
<layer number="205" name="205bmp" color="6" fill="10" visible="yes" active="yes"/>
<layer number="206" name="206bmp" color="7" fill="10" visible="yes" active="yes"/>
<layer number="207" name="207bmp" color="8" fill="10" visible="yes" active="yes"/>
<layer number="208" name="208bmp" color="9" fill="10" visible="yes" active="yes"/>
<layer number="209" name="209bmp" color="7" fill="1" visible="yes" active="yes"/>
<layer number="210" name="210bmp" color="7" fill="1" visible="yes" active="yes"/>
<layer number="211" name="211bmp" color="7" fill="1" visible="yes" active="yes"/>
<layer number="212" name="212bmp" color="7" fill="1" visible="yes" active="yes"/>
<layer number="213" name="213bmp" color="7" fill="1" visible="yes" active="yes"/>
<layer number="214" name="214bmp" color="7" fill="1" visible="yes" active="yes"/>
<layer number="215" name="215bmp" color="7" fill="1" visible="yes" active="yes"/>
<layer number="216" name="216bmp" color="7" fill="1" visible="yes" active="yes"/>
<layer number="217" name="217bmp" color="18" fill="1" visible="no" active="no"/>
<layer number="218" name="218bmp" color="19" fill="1" visible="no" active="no"/>
<layer number="219" name="219bmp" color="20" fill="1" visible="no" active="no"/>
<layer number="220" name="220bmp" color="21" fill="1" visible="no" active="no"/>
<layer number="221" name="221bmp" color="22" fill="1" visible="no" active="no"/>
<layer number="222" name="222bmp" color="23" fill="1" visible="no" active="no"/>
<layer number="223" name="223bmp" color="24" fill="1" visible="no" active="no"/>
<layer number="224" name="224bmp" color="25" fill="1" visible="no" active="no"/>
<layer number="225" name="225bmp" color="7" fill="1" visible="yes" active="yes"/>
<layer number="226" name="226bmp" color="7" fill="1" visible="yes" active="yes"/>
<layer number="227" name="227bmp" color="7" fill="1" visible="yes" active="yes"/>
<layer number="228" name="228bmp" color="7" fill="1" visible="yes" active="yes"/>
<layer number="229" name="229bmp" color="7" fill="1" visible="yes" active="yes"/>
<layer number="230" name="230bmp" color="7" fill="1" visible="yes" active="yes"/>
<layer number="231" name="Eagle3D_PG1" color="7" fill="1" visible="no" active="no"/>
<layer number="232" name="Eagle3D_PG2" color="7" fill="1" visible="no" active="no"/>
<layer number="233" name="Eagle3D_PG3" color="7" fill="1" visible="no" active="no"/>
<layer number="248" name="Housing" color="7" fill="1" visible="yes" active="yes"/>
<layer number="249" name="Edge" color="7" fill="1" visible="yes" active="yes"/>
<layer number="250" name="Descript" color="3" fill="1" visible="no" active="no"/>
<layer number="251" name="SMDround" color="12" fill="11" visible="no" active="no"/>
<layer number="254" name="cooling" color="7" fill="1" visible="yes" active="yes"/>
<layer number="255" name="routoute" color="7" fill="1" visible="yes" active="yes"/>
</layers>
<board>
<plain>
<text x="47.041321875" y="81.89428125" size="1.27" layer="21" font="vector" ratio="15" rot="R90">harp pump v1.1</text>
<text x="2.12138125" y="68.5174" size="1.016" layer="21" font="vector" ratio="15" rot="R270" align="center">Licensed under the TAPR Open Hardware
License (www.tapr.org/OHL)</text>
<text x="3.94545625" y="34.383" size="1.27" layer="22" font="vector" ratio="12" rot="MR180" align="center">12V
Only!</text>
<text x="26.453721875" y="7.62234375" size="1.4224" layer="21" font="vector" ratio="15" rot="R180" align="center">Hardware Platform
www.cf-hw.org</text>
<wire x1="5.5" y1="0" x2="46.292896875" y2="0" width="0.1524" layer="20"/>
<wire x1="46.292896875" y1="0" x2="48" y2="1.707103125" width="0.1524" layer="20" curve="90"/>
<wire x1="48" y1="1.707103125" x2="48" y2="98.31534375" width="0.1524" layer="20"/>
<wire x1="48" y1="98.31534375" x2="46.31534375" y2="100" width="0.1524" layer="20" curve="90"/>
<wire x1="46.31534375" y1="100" x2="5.5" y2="100" width="0.1524" layer="20"/>
<wire x1="5.5" y1="100" x2="5.5" y2="97.5" width="0.1524" layer="20"/>
<wire x1="5.5" y1="97.5" x2="1.707103125" y2="97.5" width="0.1524" layer="20"/>
<wire x1="1.707103125" y1="97.5" x2="0" y2="95.792896875" width="0.1524" layer="20" curve="90"/>
<wire x1="0" y1="95.792896875" x2="0" y2="4.207103125" width="0.1524" layer="20"/>
<wire x1="0" y1="4.207103125" x2="1.707103125" y2="2.5" width="0.1524" layer="20" curve="90"/>
<wire x1="1.707103125" y1="2.5" x2="5.5" y2="2.5" width="0.1524" layer="20"/>
<wire x1="5.5" y1="2.5" x2="5.5" y2="0" width="0.1524" layer="20"/>
<hole x="42" y="66" drill="3.2"/>
<hole x="26.5" y="96" drill="3.2"/>
<hole x="44" y="4" drill="3.2"/>
<hole x="10" y="33" drill="3.2"/>
<text x="5.34545625" y="7.133" size="1.27" layer="22" font="vector" ratio="12" rot="MR0">CLKIN</text>
<text x="11" y="94" size="1.778" layer="21" font="vector" ratio="12">DO0</text>
<text x="11" y="90.325" size="1.778" layer="21" font="vector" ratio="12">DO1</text>
<text x="11" y="86.8" size="1.778" layer="21" font="vector" ratio="12">GND</text>
<text x="11" y="83.425" size="1.778" layer="21" font="vector" ratio="12">DI0</text>
<text x="11" y="78.925" size="1.778" layer="21" font="vector" ratio="12">STEP</text>
<text x="11" y="75.3" size="1.778" layer="21" font="vector" ratio="12">DIR</text>
<text x="11" y="71.8" size="1.778" layer="21" font="vector" ratio="12">GND</text>
<text x="11" y="68.3" size="1.778" layer="21" font="vector" ratio="12">MS1</text>
<text x="11" y="64.8" size="1.778" layer="21" font="vector" ratio="12">MS2</text>
<text x="11" y="61.3" size="1.778" layer="21" font="vector" ratio="12">MS3</text>
<text x="11" y="57.8" size="1.778" layer="21" font="vector" ratio="12">!EN</text>
<text x="11" y="54.3" size="1.778" layer="21" font="vector" ratio="12">GND</text>
<text x="30.5" y="93.25" size="1.016" layer="21" font="vector" ratio="12">1B</text>
<text x="33" y="93.25" size="1.016" layer="21" font="vector" ratio="12">1A</text>
<text x="35.5" y="93.25" size="1.016" layer="21" font="vector" ratio="12">2A</text>
<text x="38" y="93.25" size="1.016" layer="21" font="vector" ratio="12">2B</text>
<text x="30.25" y="0.375" size="0.8128" layer="22" font="vector" ratio="12" rot="MR90">SW_F</text>
<text x="16.5" y="0.25" size="0.8128" layer="22" font="vector" ratio="12" rot="MR90">SW_R</text>
<text x="18.73911875" y="92.952321875" size="1.016" layer="22" font="vector" ratio="15" rot="SMR90">3V - 5V</text>
<text x="23.375" y="0.5" size="0.8128" layer="22" font="vector" ratio="12" rot="MR90">GND</text>
</plain>
<libraries>
<library name="rcl" urn="urn:adsk.eagle:library:334">
<packages>
<package name="C0402" urn="urn:adsk.eagle:footprint:23121/1" library_version="11">
<description>&lt;b&gt;CAPACITOR&lt;/b&gt;</description>
<wire x1="-0.245" y1="0.224" x2="0.245" y2="0.224" width="0.1524" layer="51"/>
<wire x1="0.245" y1="-0.224" x2="-0.245" y2="-0.224" width="0.1524" layer="51"/>
<wire x1="-1.473" y1="0.483" x2="1.473" y2="0.483" width="0.0508" layer="39"/>
<wire x1="1.473" y1="0.483" x2="1.473" y2="-0.483" width="0.0508" layer="39"/>
<wire x1="1.473" y1="-0.483" x2="-1.473" y2="-0.483" width="0.0508" layer="39"/>
<wire x1="-1.473" y1="-0.483" x2="-1.473" y2="0.483" width="0.0508" layer="39"/>
<smd name="1" x="-0.65" y="0" dx="0.7" dy="0.9" layer="1"/>
<smd name="2" x="0.65" y="0" dx="0.7" dy="0.9" layer="1"/>
<text x="-0.635" y="0.635" size="1.27" layer="25">&gt;NAME</text>
<text x="-0.635" y="-1.905" size="1.27" layer="27">&gt;VALUE</text>
<rectangle x1="-0.554" y1="-0.3048" x2="-0.254" y2="0.2951" layer="51"/>
<rectangle x1="0.2588" y1="-0.3048" x2="0.5588" y2="0.2951" layer="51"/>
<rectangle x1="-0.1999" y1="-0.3" x2="0.1999" y2="0.3" layer="35"/>
</package>
<package name="R2010" urn="urn:adsk.eagle:footprint:23051/1" library_version="11">
<description>&lt;b&gt;RESISTOR&lt;/b&gt;</description>
<wire x1="-1.662" y1="1.245" x2="1.662" y2="1.245" width="0.1524" layer="51"/>
<wire x1="-1.637" y1="-1.245" x2="1.687" y2="-1.245" width="0.1524" layer="51"/>
<wire x1="-3.473" y1="1.483" x2="3.473" y2="1.483" width="0.0508" layer="39"/>
<wire x1="3.473" y1="1.483" x2="3.473" y2="-1.483" width="0.0508" layer="39"/>
<wire x1="3.473" y1="-1.483" x2="-3.473" y2="-1.483" width="0.0508" layer="39"/>
<wire x1="-3.473" y1="-1.483" x2="-3.473" y2="1.483" width="0.0508" layer="39"/>
<smd name="1" x="-2.2" y="0" dx="1.8" dy="2.7" layer="1"/>
<smd name="2" x="2.2" y="0" dx="1.8" dy="2.7" layer="1"/>
<text x="-3.175" y="1.905" size="1.27" layer="25">&gt;NAME</text>
<text x="-3.175" y="-3.175" size="1.27" layer="27">&gt;VALUE</text>
<rectangle x1="-2.4892" y1="-1.3208" x2="-1.6393" y2="1.3292" layer="51"/>
<rectangle x1="1.651" y1="-1.3208" x2="2.5009" y2="1.3292" layer="51"/>
</package>
<package name="R0402" urn="urn:adsk.eagle:footprint:23043/3" library_version="11">
<description>&lt;b&gt;Chip RESISTOR 0402 EIA (1005 Metric)&lt;/b&gt;</description>
<wire x1="-0.245" y1="0.224" x2="0.245" y2="0.224" width="0.1524" layer="51"/>
<wire x1="0.245" y1="-0.224" x2="-0.245" y2="-0.224" width="0.1524" layer="51"/>
<wire x1="-1" y1="0.483" x2="1" y2="0.483" width="0.0508" layer="39"/>
<wire x1="1" y1="0.483" x2="1" y2="-0.483" width="0.0508" layer="39"/>
<wire x1="1" y1="-0.483" x2="-1" y2="-0.483" width="0.0508" layer="39"/>
<wire x1="-1" y1="-0.483" x2="-1" y2="0.483" width="0.0508" layer="39"/>
<smd name="1" x="-0.5" y="0" dx="0.6" dy="0.7" layer="1"/>
<smd name="2" x="0.5" y="0" dx="0.6" dy="0.7" layer="1"/>
<text x="-0.635" y="0.635" size="1.27" layer="25">&gt;NAME</text>
<text x="-0.635" y="-1.905" size="1.27" layer="27">&gt;VALUE</text>
<rectangle x1="-0.554" y1="-0.3048" x2="-0.254" y2="0.2951" layer="51"/>
<rectangle x1="0.2588" y1="-0.3048" x2="0.5588" y2="0.2951" layer="51"/>
<rectangle x1="-0.1999" y1="-0.35" x2="0.1999" y2="0.35" layer="35"/>
</package>
<package name="C0603" urn="urn:adsk.eagle:footprint:23123/1" library_version="11">
<description>&lt;b&gt;CAPACITOR&lt;/b&gt;</description>
<wire x1="-1.473" y1="0.983" x2="1.473" y2="0.983" width="0.0508" layer="39"/>
<wire x1="1.473" y1="0.983" x2="1.473" y2="-0.983" width="0.0508" layer="39"/>
<wire x1="1.473" y1="-0.983" x2="-1.473" y2="-0.983" width="0.0508" layer="39"/>
<wire x1="-1.473" y1="-0.983" x2="-1.473" y2="0.983" width="0.0508" layer="39"/>
<wire x1="-0.356" y1="0.432" x2="0.356" y2="0.432" width="0.1016" layer="51"/>
<wire x1="-0.356" y1="-0.419" x2="0.356" y2="-0.419" width="0.1016" layer="51"/>
<smd name="1" x="-0.85" y="0" dx="1.1" dy="1" layer="1"/>
<smd name="2" x="0.85" y="0" dx="1.1" dy="1" layer="1"/>
<text x="-0.635" y="0.635" size="1.27" layer="25">&gt;NAME</text>
<text x="-0.635" y="-1.905" size="1.27" layer="27">&gt;VALUE</text>
<rectangle x1="-0.8382" y1="-0.4699" x2="-0.3381" y2="0.4801" layer="51"/>
<rectangle x1="0.3302" y1="-0.4699" x2="0.8303" y2="0.4801" layer="51"/>
<rectangle x1="-0.1999" y1="-0.3" x2="0.1999" y2="0.3" layer="35"/>
</package>
<package name="A/3216-18W" urn="urn:adsk.eagle:footprint:22913/1" library_version="11">
<description>&lt;b&gt;Chip Capacitor Type KEMET A / EIA 3216-18 Wave solder&lt;/b&gt;&lt;p&gt;
KEMET S / EIA 3216-12</description>
<wire x1="-1.45" y1="0.6" x2="1.45" y2="0.6" width="0.1016" layer="51"/>
<wire x1="1.45" y1="0.6" x2="1.45" y2="-0.6" width="0.1016" layer="51"/>
<wire x1="1.45" y1="-0.6" x2="-1.45" y2="-0.6" width="0.1016" layer="51"/>
<wire x1="-1.45" y1="-0.6" x2="-1.45" y2="0.6" width="0.1016" layer="51"/>
<smd name="+" x="1.475" y="0" dx="2.15" dy="1.8" layer="1"/>
<smd name="-" x="-1.475" y="0" dx="2.15" dy="1.8" layer="1"/>
<text x="-1.95" y="1" size="1.27" layer="25">&gt;NAME</text>
<text x="-1.95" y="-2.325" size="1.27" layer="27">&gt;VALUE</text>
<rectangle x1="-1.6" y1="-0.6" x2="-1.475" y2="0.6" layer="51"/>
<rectangle x1="1.475" y1="-0.6" x2="1.6" y2="0.6" layer="51"/>
<rectangle x1="0.8" y1="-0.625" x2="1.1" y2="0.625" layer="51"/>
</package>
<package name="R0805" urn="urn:adsk.eagle:footprint:23045/1" library_version="11">
<description>&lt;b&gt;RESISTOR&lt;/b&gt;&lt;p&gt;</description>
<wire x1="-0.41" y1="0.635" x2="0.41" y2="0.635" width="0.1524" layer="51"/>
<wire x1="-0.41" y1="-0.635" x2="0.41" y2="-0.635" width="0.1524" layer="51"/>
<wire x1="-1.973" y1="0.983" x2="1.973" y2="0.983" width="0.0508" layer="39"/>
<wire x1="1.973" y1="0.983" x2="1.973" y2="-0.983" width="0.0508" layer="39"/>
<wire x1="1.973" y1="-0.983" x2="-1.973" y2="-0.983" width="0.0508" layer="39"/>
<wire x1="-1.973" y1="-0.983" x2="-1.973" y2="0.983" width="0.0508" layer="39"/>
<smd name="1" x="-0.95" y="0" dx="1.3" dy="1.5" layer="1"/>
<smd name="2" x="0.95" y="0" dx="1.3" dy="1.5" layer="1"/>
<text x="-0.635" y="1.27" size="1.27" layer="25">&gt;NAME</text>
<text x="-0.635" y="-2.54" size="1.27" layer="27">&gt;VALUE</text>
<rectangle x1="0.4064" y1="-0.6985" x2="1.0564" y2="0.7015" layer="51"/>
<rectangle x1="-1.0668" y1="-0.6985" x2="-0.4168" y2="0.7015" layer="51"/>
<rectangle x1="-0.1999" y1="-0.5001" x2="0.1999" y2="0.5001" layer="35"/>
</package>
<package name="PANASONIC_E" urn="urn:adsk.eagle:footprint:22928/1" library_version="11">
<description>&lt;b&gt;Panasonic Aluminium Electrolytic Capacitor VS-Serie Package E&lt;/b&gt;</description>
<wire x1="-4.1" y1="4.1" x2="1.8" y2="4.1" width="0.1016" layer="51"/>
<wire x1="1.8" y1="4.1" x2="4.1" y2="1.8" width="0.1016" layer="51"/>
<wire x1="4.1" y1="1.8" x2="4.1" y2="-1.8" width="0.1016" layer="51"/>
<wire x1="4.1" y1="-1.8" x2="1.8" y2="-4.1" width="0.1016" layer="51"/>
<wire x1="1.8" y1="-4.1" x2="-4.1" y2="-4.1" width="0.1016" layer="51"/>
<wire x1="-4.1" y1="-4.1" x2="-4.1" y2="4.1" width="0.1016" layer="51"/>
<wire x1="-4.1" y1="0.9" x2="-4.1" y2="4.1" width="0.1016" layer="21"/>
<wire x1="-4.1" y1="4.1" x2="1.8" y2="4.1" width="0.1016" layer="21"/>
<wire x1="1.8" y1="4.1" x2="4.1" y2="1.8" width="0.1016" layer="21"/>
<wire x1="4.1" y1="1.8" x2="4.1" y2="0.9" width="0.1016" layer="21"/>
<wire x1="4.1" y1="-0.9" x2="4.1" y2="-1.8" width="0.1016" layer="21"/>
<wire x1="4.1" y1="-1.8" x2="1.8" y2="-4.1" width="0.1016" layer="21"/>
<wire x1="1.8" y1="-4.1" x2="-4.1" y2="-4.1" width="0.1016" layer="21"/>
<wire x1="-4.1" y1="-4.1" x2="-4.1" y2="-0.9" width="0.1016" layer="21"/>
<wire x1="-2.2" y1="3.25" x2="-2.2" y2="-3.25" width="0.1016" layer="51"/>
<wire x1="-3.85" y1="0.9" x2="3.85" y2="0.9" width="0.1016" layer="21" curve="-153.684915"/>
<wire x1="-3.85" y1="-0.9" x2="3.85" y2="-0.9" width="0.1016" layer="21" curve="153.684915"/>
<circle x="0" y="0" radius="3.95" width="0.1016" layer="51"/>
<smd name="-" x="-3" y="0" dx="3.8" dy="1.4" layer="1"/>
<smd name="+" x="3" y="0" dx="3.8" dy="1.4" layer="1"/>
<text x="-1.8" y="1.3" size="1.016" layer="25">&gt;NAME</text>
<text x="-1.8" y="-2.225" size="1.016" layer="27">&gt;VALUE</text>
<rectangle x1="-4.5" y1="-0.35" x2="-3.8" y2="0.35" layer="51"/>
<rectangle x1="3.8" y1="-0.35" x2="4.5" y2="0.35" layer="51"/>
<polygon width="0.1016" layer="51">
<vertex x="-2.25" y="3.2"/>
<vertex x="-3" y="2.5"/>
<vertex x="-3.6" y="1.5"/>
<vertex x="-3.85" y="0.65"/>
<vertex x="-3.85" y="-0.65"/>
<vertex x="-3.55" y="-1.6"/>
<vertex x="-2.95" y="-2.55"/>
<vertex x="-2.25" y="-3.2"/>
<vertex x="-2.25" y="3.15"/>
</polygon>
</package>
</packages>
<packages3d>
<package3d name="R0402" urn="urn:adsk.eagle:package:23547/3" type="model" library_version="11">
<description>Chip RESISTOR 0402 EIA (1005 Metric)</description>
<packageinstances>
<packageinstance name="R0402"/>
</packageinstances>
</package3d>
<package3d name="C0603" urn="urn:adsk.eagle:package:23616/2" type="model" library_version="11">
<description>CAPACITOR</description>
<packageinstances>
<packageinstance name="C0603"/>
</packageinstances>
</package3d>
<package3d name="CAPC1005X60" urn="urn:adsk.eagle:package:23626/2" type="model" library_version="11">
<description>Chip, 1.00 X 0.50 X 0.60 mm body
&lt;p&gt;Chip package with body size 1.00 X 0.50 X 0.60 mm&lt;/p&gt;</description>
<packageinstances>
<packageinstance name="C0402"/>
</packageinstances>
</package3d>
<package3d name="A/3216-18W" urn="urn:adsk.eagle:package:23408/2" type="model" library_version="11">
<description>Chip Capacitor Type KEMET A / EIA 3216-18 Wave solder
KEMET S / EIA 3216-12</description>
<packageinstances>
<packageinstance name="A/3216-18W"/>
</packageinstances>
</package3d>
<package3d name="R0805" urn="urn:adsk.eagle:package:23553/2" type="model" library_version="11">
<description>RESISTOR</description>
<packageinstances>
<packageinstance name="R0805"/>
</packageinstances>
</package3d>
<package3d name="PANASONIC_E" urn="urn:adsk.eagle:package:23425/2" type="model" library_version="11">
<description>Panasonic Aluminium Electrolytic Capacitor VS-Serie Package E</description>
<packageinstances>
<packageinstance name="PANASONIC_E"/>
</packageinstances>
</package3d>
<package3d name="R2010" urn="urn:adsk.eagle:package:23551/2" type="model" library_version="11">
<description>RESISTOR</description>
<packageinstances>
<packageinstance name="R2010"/>
</packageinstances>
</package3d>
</packages3d>
</library>
<library name="CNP-miscellaneous">
<packages>
<package name="LED_HAND">
<smd name="A" x="-1" y="0" dx="1.2" dy="0.8" layer="1"/>
<smd name="K" x="1" y="0" dx="1.2" dy="0.8" layer="1"/>
<text x="-1.6" y="0.8" size="0.6096" layer="25">&gt;NAME</text>
<text x="-1.6" y="-1.6" size="0.6096" layer="27">&gt;VALUE</text>
<wire x1="0.127" y1="0" x2="-0.127" y2="0.127" width="0.0762" layer="21"/>
<wire x1="-0.127" y1="0.127" x2="-0.127" y2="0" width="0.0762" layer="21"/>
<wire x1="-0.127" y1="0" x2="-0.127" y2="-0.127" width="0.0762" layer="21"/>
<wire x1="-0.127" y1="-0.127" x2="0.127" y2="0" width="0.0762" layer="21"/>
<wire x1="0.127" y1="0" x2="0.254" y2="0" width="0.0762" layer="21"/>
<wire x1="-0.127" y1="0" x2="-0.254" y2="0" width="0.0762" layer="21"/>
</package>
<package name="OSCILLATOR_3.2X2.5">
<text x="-2.26" y="2.02" size="1.27" layer="25">&gt;NAME</text>
<text x="-2.36" y="-2.98" size="1.27" layer="27">&gt;VALUE</text>
<wire x1="-1.6" y1="1.25" x2="1.6" y2="1.25" width="0.127" layer="51"/>
<wire x1="1.6" y1="1.25" x2="1.6" y2="-1.25" width="0.127" layer="51"/>
<wire x1="1.6" y1="-1.25" x2="-1.6" y2="-1.25" width="0.127" layer="51"/>
<wire x1="-1.6" y1="-1.25" x2="-1.6" y2="1.25" width="0.127" layer="51"/>
<wire x1="-0.1" y1="1.25" x2="0.1" y2="1.25" width="0.254" layer="21"/>
<wire x1="-0.1" y1="-1.25" x2="0.1" y2="-1.25" width="0.254" layer="21"/>
<smd name="P$1" x="-1.05" y="-1" dx="0.9" dy="1.1" layer="1"/>
<smd name="P$2" x="1.05" y="-1" dx="0.9" dy="1.1" layer="1"/>
<smd name="P$3" x="1.05" y="1" dx="0.9" dy="1.1" layer="1"/>
<smd name="P$4" x="-1.05" y="1" dx="0.9" dy="1.1" layer="1"/>
<circle x="-2.2" y="-0.8" radius="0.14141875" width="0" layer="21"/>
</package>
<package name="CAP_100UF_HAND">
<smd name="-" x="1.85" y="0" dx="1.8" dy="2.8" layer="1"/>
<smd name="+" x="-1.85" y="0" dx="1.8" dy="2.8" layer="1"/>
<wire x1="-0.75" y1="1.35" x2="0.75" y2="1.35" width="0.127" layer="21"/>
<wire x1="-0.75" y1="-1.35" x2="0.75" y2="-1.35" width="0.127" layer="21"/>
<text x="-2.9" y="1.55" size="0.6096" layer="21">+</text>
<text x="-0.75" y="1.6" size="0.6096" layer="25">&gt;NAME</text>
<text x="-0.8" y="-2.25" size="0.6096" layer="27">&gt;VALUE</text>
</package>
<package name="DC_POWER_INPUT_2.1MM">
<pad name="P2" x="2.5" y="0" drill="3" rot="R90"/>
<pad name="P1" x="8.5" y="0" drill="3.5" rot="R90"/>
<pad name="P3" x="5.55" y="-4.9" drill="3" rot="R90"/>
<wire x1="-5.2" y1="4.5" x2="9.3" y2="4.5" width="0.127" layer="21"/>
<wire x1="-5.2" y1="-4.5" x2="-5.2" y2="4.5" width="0.127" layer="21"/>
<wire x1="9.3" y1="-4.5" x2="8.2" y2="-4.5" width="0.127" layer="21"/>
<wire x1="-5.2" y1="-4.5" x2="2.9" y2="-4.5" width="0.127" layer="21"/>
<wire x1="9.3" y1="-4.5" x2="9.3" y2="-2.7" width="0.127" layer="21"/>
<wire x1="9.3" y1="4.5" x2="9.3" y2="2.7" width="0.127" layer="21"/>
<text x="-5.95" y="4.7" size="0.6096" layer="25">&gt;NAME</text>
<text x="6" y="4.75" size="0.6096" layer="27">&gt;VALUE</text>
</package>
<package name="LED_PIPE_7513D2-L">
<hole x="-1.4859" y="0" drill="1.9304"/>
<hole x="1.4859" y="0" drill="1.9304"/>
<wire x1="-10.0959" y1="-1.8" x2="-10.0959" y2="1.8" width="0.1" layer="21"/>
<wire x1="7.13" y1="-1.395" x2="7.13" y2="1.395" width="0.1" layer="21"/>
<wire x1="3.62" y1="-1.395" x2="3.62" y2="1.395" width="0.1" layer="21"/>
<wire x1="6.0341" y1="-1.8" x2="6.0341" y2="1.8" width="0.1" layer="21"/>
<wire x1="6.0341" y1="1.8" x2="-10.0959" y2="1.8" width="0.1" layer="21"/>
<wire x1="7.13" y1="1.395" x2="3.62" y2="1.395" width="0.1" layer="21"/>
<wire x1="6.0341" y1="-1.8" x2="-10.0959" y2="-1.8" width="0.1" layer="21"/>
<wire x1="3.62" y1="-1.395" x2="7.13" y2="-1.395" width="0.1" layer="21"/>
</package>
<package name="SW_B3AL">
<smd name="O" x="-3" y="0" dx="2" dy="2" layer="1" rot="R90"/>
<smd name="P" x="3" y="0" dx="2" dy="2" layer="1" rot="R90"/>
<text x="-3.2007" y="4.0113" size="1.27" layer="25">&gt;NAME</text>
<text x="-3.3809" y="-5.1764" size="1.27" layer="27">&gt;VALUE</text>
<wire x1="-3" y1="3.45" x2="3" y2="3.45" width="0.1524" layer="21"/>
<wire x1="3" y1="3.45" x2="3" y2="-3.45" width="0.1524" layer="21"/>
<wire x1="3" y1="-3.45" x2="-3" y2="-3.45" width="0.1524" layer="21"/>
<wire x1="-3" y1="-3.45" x2="-3" y2="3.45" width="0.1524" layer="21"/>
</package>
<package name="SWITCH_LSH">
<smd name="P0" x="-5" y="-2.25" dx="2.1" dy="1.4" layer="1" rot="R180"/>
<smd name="O0" x="-5" y="2.25" dx="2.1" dy="1.4" layer="1" rot="R180"/>
<wire x1="-3" y1="-3" x2="3" y2="-3" width="0.127" layer="21"/>
<text x="-3.061" y="3.897" size="1.27" layer="25">&gt;NAME</text>
<text x="-3.038" y="-4.643" size="1.27" layer="27">&gt;VALUE</text>
<smd name="P1" x="5" y="-2.25" dx="2.1" dy="1.4" layer="1" rot="R180"/>
<smd name="O1" x="5" y="2.25" dx="2.1" dy="1.4" layer="1" rot="R180"/>
<wire x1="-3" y1="3" x2="3" y2="3" width="0.127" layer="21"/>
<wire x1="-3" y1="-3" x2="-3" y2="3" width="0.127" layer="21"/>
<wire x1="3" y1="-3" x2="3" y2="3" width="0.127" layer="21"/>
<circle x="0" y="0" radius="1.27" width="0.1524" layer="21"/>
</package>
</packages>
</library>
<library name="CNP-connectors">
<packages>
<package name="240-0002-1">
<hole x="-1.75" y="6.4" drill="1"/>
<hole x="1.75" y="6.4" drill="1"/>
<pad name="SHIELD_1" x="-3.65" y="3.1" drill="1.5" rot="R90"/>
<pad name="SHIELD_2" x="3.65" y="3.1" drill="1.5" rot="R90"/>
<pad name="SHIELD_4" x="-3.65" y="8.4" drill="1.5"/>
<pad name="SHIELD_3" x="3.65" y="8.4" drill="1.5"/>
<wire x1="-4.5" y1="7.3" x2="-4.5" y2="4.2" width="0.127" layer="41"/>
<wire x1="4.5" y1="7.3" x2="4.5" y2="4.2" width="0.127" layer="41"/>
<wire x1="-4.5" y1="2" x2="-4.5" y2="0" width="0.127" layer="41"/>
<wire x1="-4.5" y1="0" x2="4.5" y2="0" width="0.127" layer="41"/>
<wire x1="4.5" y1="0" x2="4.5" y2="2" width="0.127" layer="41"/>
<wire x1="-4.5" y1="2" x2="-4.5" y2="0" width="0.127" layer="21"/>
<wire x1="-4.5" y1="0" x2="4.5" y2="0" width="0.127" layer="21"/>
<wire x1="4.5" y1="0" x2="4.5" y2="2" width="0.127" layer="21"/>
<wire x1="-4.5" y1="7.3" x2="-4.5" y2="4.2" width="0.127" layer="21"/>
<wire x1="4.5" y1="7.3" x2="4.5" y2="4.2" width="0.127" layer="21"/>
<smd name="P$3" x="0" y="8.65" dx="2" dy="0.5" layer="1" rot="R90"/>
<smd name="P$2" x="-0.8" y="8.65" dx="2" dy="0.5" layer="1" rot="R90"/>
<smd name="P$4" x="0.8" y="8.65" dx="2" dy="0.5" layer="1" rot="R90"/>
<smd name="P$5" x="1.6" y="8.65" dx="2" dy="0.5" layer="1" rot="R90"/>
<smd name="P$1" x="-1.6" y="8.65" dx="2" dy="0.5" layer="1" rot="R90"/>
<wire x1="-1.95" y1="9" x2="-2.4" y2="9" width="0.127" layer="41"/>
<wire x1="1.95" y1="9" x2="2.4" y2="9" width="0.127" layer="41"/>
<text x="-5.207" y="2.921" size="1.27" layer="25" rot="R90">&gt;NAME</text>
<text x="6.477" y="2.921" size="1.27" layer="25" rot="R90">&gt;VALUE</text>
<wire x1="1.315" y1="7.476" x2="1.892" y2="7.476" width="0.127" layer="41"/>
<wire x1="2.049" y1="7.665" x2="2.049" y2="8.75" width="0.127" layer="41"/>
</package>
<package name="35RASMT2BHNTRX">
<hole x="0" y="0" drill="1.6"/>
<hole x="7" y="0" drill="1.6"/>
<smd name="5" x="-1.1" y="-3.675" dx="2.55" dy="2.4" layer="1" rot="R90"/>
<smd name="1" x="0.8" y="3.675" dx="2.55" dy="2.4" layer="1" rot="R90"/>
<smd name="4" x="8.2" y="-3.575" dx="2.75" dy="2.9" layer="1" rot="R90"/>
<wire x1="-3.5" y1="3" x2="-3.5" y2="-3" width="0.127" layer="21"/>
<wire x1="-3.5" y1="2.5" x2="-6" y2="2.5" width="0.127" layer="51"/>
<wire x1="-6" y1="2.5" x2="-6" y2="-2.5" width="0.127" layer="51"/>
<wire x1="-6" y1="-2.5" x2="-3.5" y2="-2.5" width="0.127" layer="51"/>
<wire x1="-3.5" y1="3" x2="11" y2="3" width="0.127" layer="21"/>
<wire x1="11" y1="3" x2="11" y2="-3" width="0.127" layer="21"/>
<wire x1="11" y1="-3" x2="-3.5" y2="-3" width="0.127" layer="21"/>
<text x="2.921" y="3.937" size="1.27" layer="25">&gt;NAME</text>
<text x="2.921" y="1.143" size="1.27" layer="25">&gt;VALUE</text>
</package>
<package name="CON_3.5MM_1X8">
<wire x1="-14" y1="-1.2" x2="14" y2="-1.2" width="0.127" layer="21"/>
<wire x1="-14" y1="8" x2="14" y2="8" width="0.127" layer="21"/>
<wire x1="14" y1="-1.2" x2="14" y2="8" width="0.127" layer="21"/>
<text x="-13.965" y="8.946" size="1.27" layer="25" ratio="10">&gt;NAME</text>
<text x="-14.5" y="-0.201" size="1.016" layer="21" ratio="10">1</text>
<text x="-13.965" y="-3.881" size="1.27" layer="27" ratio="10">&gt;VALUE</text>
<wire x1="-14" y1="-1.2" x2="-14" y2="-0.39" width="0.127" layer="21"/>
<wire x1="-14" y1="1.01" x2="-14" y2="8" width="0.127" layer="21"/>
<pad name="P1" x="-12.25" y="0" drill="1.2" shape="octagon" rot="R90"/>
<pad name="P2" x="-8.75" y="0" drill="1.2" shape="octagon" rot="R90"/>
<pad name="P3" x="-5.25" y="0" drill="1.2" shape="octagon" rot="R90"/>
<pad name="P4" x="-1.75" y="0" drill="1.2" shape="octagon" rot="R90"/>
<pad name="P5" x="1.75" y="0" drill="1.2" shape="octagon" rot="R90"/>
<pad name="P6" x="5.25" y="0" drill="1.2" shape="octagon" rot="R90"/>
<pad name="P7" x="8.75" y="0" drill="1.2" shape="octagon" rot="R90"/>
<pad name="P8" x="12.25" y="0" drill="1.2" shape="octagon" rot="R90"/>
</package>
<package name="CON_3.5MM_1X4">
<wire x1="-7" y1="-1.2" x2="7" y2="-1.2" width="0.127" layer="21"/>
<wire x1="-7" y1="8" x2="7" y2="8" width="0.127" layer="21"/>
<wire x1="7" y1="-1.2" x2="7" y2="8" width="0.127" layer="21"/>
<text x="-6.965" y="8.946" size="1.27" layer="25" ratio="10">&gt;NAME</text>
<text x="-7.5" y="-0.201" size="1.016" layer="21" ratio="10">1</text>
<text x="-6.965" y="-3.231" size="1.27" layer="27" ratio="10">&gt;VALUE</text>
<wire x1="-7" y1="-1.2" x2="-7" y2="-0.39" width="0.127" layer="21"/>
<wire x1="-7" y1="1.01" x2="-7" y2="8" width="0.127" layer="21"/>
<pad name="P1" x="-5.25" y="0" drill="1.2" shape="octagon" rot="R90"/>
<pad name="P2" x="-1.75" y="0" drill="1.2" shape="octagon" rot="R90"/>
<pad name="P3" x="1.75" y="0" drill="1.2" shape="octagon" rot="R90"/>
<pad name="P4" x="5.25" y="0" drill="1.2" shape="octagon" rot="R90"/>
</package>
</packages>
</library>
<library name="ftdichip" urn="urn:adsk.eagle:library:231">
<description>&lt;b&gt;FTDI (TM) CHIP&lt;/b&gt; Future Technology Devices International Ltd.&lt;p&gt;
http://www.ftdichip.com</description>
<packages>
<package name="SSOP28" urn="urn:adsk.eagle:footprint:14004/1" library_version="2">
<description>&lt;b&gt;Shrink Small Outline Package&lt;/b&gt; SSOP-28&lt;p&gt;
http://www.ftdichip.com/Documents/DataSheets/DS_FT232R_v104.pdf</description>
<wire x1="-5.1" y1="-2.6" x2="5.1" y2="-2.6" width="0.2032" layer="21"/>
<wire x1="5.1" y1="-2.6" x2="5.1" y2="2.6" width="0.2032" layer="21"/>
<wire x1="5.1" y1="2.6" x2="-5.1" y2="2.6" width="0.2032" layer="21"/>
<wire x1="-5.1" y1="2.6" x2="-5.1" y2="-2.6" width="0.2032" layer="21"/>
<circle x="-4.2" y="-1.625" radius="0.4422" width="0" layer="21"/>
<smd name="1" x="-4.225" y="-3.625" dx="0.4" dy="1.5" layer="1"/>
<smd name="2" x="-3.575" y="-3.625" dx="0.4" dy="1.5" layer="1"/>
<smd name="3" x="-2.925" y="-3.625" dx="0.4" dy="1.5" layer="1"/>
<smd name="4" x="-2.275" y="-3.625" dx="0.4" dy="1.5" layer="1"/>
<smd name="5" x="-1.625" y="-3.625" dx="0.4" dy="1.5" layer="1"/>
<smd name="6" x="-0.975" y="-3.625" dx="0.4" dy="1.5" layer="1"/>
<smd name="7" x="-0.325" y="-3.625" dx="0.4" dy="1.5" layer="1"/>
<smd name="8" x="0.325" y="-3.625" dx="0.4" dy="1.5" layer="1"/>
<smd name="9" x="0.975" y="-3.625" dx="0.4" dy="1.5" layer="1"/>
<smd name="10" x="1.625" y="-3.625" dx="0.4" dy="1.5" layer="1"/>
<smd name="11" x="2.275" y="-3.625" dx="0.4" dy="1.5" layer="1"/>
<smd name="12" x="2.925" y="-3.625" dx="0.4" dy="1.5" layer="1"/>
<smd name="13" x="3.575" y="-3.625" dx="0.4" dy="1.5" layer="1"/>
<smd name="14" x="4.225" y="-3.625" dx="0.4" dy="1.5" layer="1"/>
<smd name="15" x="4.225" y="3.625" dx="0.4" dy="1.5" layer="1"/>
<smd name="16" x="3.575" y="3.625" dx="0.4" dy="1.5" layer="1"/>
<smd name="17" x="2.925" y="3.625" dx="0.4" dy="1.5" layer="1"/>
<smd name="18" x="2.275" y="3.625" dx="0.4" dy="1.5" layer="1"/>
<smd name="19" x="1.625" y="3.625" dx="0.4" dy="1.5" layer="1"/>
<smd name="20" x="0.975" y="3.625" dx="0.4" dy="1.5" layer="1"/>
<smd name="21" x="0.325" y="3.625" dx="0.4" dy="1.5" layer="1"/>
<smd name="22" x="-0.325" y="3.625" dx="0.4" dy="1.5" layer="1"/>
<smd name="23" x="-0.975" y="3.625" dx="0.4" dy="1.5" layer="1"/>
<smd name="24" x="-1.625" y="3.625" dx="0.4" dy="1.5" layer="1"/>
<smd name="25" x="-2.275" y="3.625" dx="0.4" dy="1.5" layer="1"/>
<smd name="26" x="-2.925" y="3.625" dx="0.4" dy="1.5" layer="1"/>
<smd name="27" x="-3.575" y="3.625" dx="0.4" dy="1.5" layer="1"/>
<smd name="28" x="-4.225" y="3.625" dx="0.4" dy="1.5" layer="1"/>
<text x="-5.476" y="-2.6299" size="1.27" layer="25" rot="R90">&gt;NAME</text>
<text x="-3.8999" y="-0.68" size="1.27" layer="27">&gt;VALUE</text>
<rectangle x1="-4.4028" y1="-3.937" x2="-4.0472" y2="-2.6416" layer="51"/>
<rectangle x1="-3.7529" y1="-3.937" x2="-3.3973" y2="-2.6416" layer="51"/>
<rectangle x1="-3.1029" y1="-3.937" x2="-2.7473" y2="-2.6416" layer="51"/>
<rectangle x1="-2.4529" y1="-3.937" x2="-2.0973" y2="-2.6416" layer="51"/>
<rectangle x1="-1.8029" y1="-3.937" x2="-1.4473" y2="-2.6416" layer="51"/>
<rectangle x1="-1.1529" y1="-3.937" x2="-0.7973" y2="-2.6416" layer="51"/>
<rectangle x1="-0.5029" y1="-3.937" x2="-0.1473" y2="-2.6416" layer="51"/>
<rectangle x1="0.1473" y1="-3.937" x2="0.5029" y2="-2.6416" layer="51"/>
<rectangle x1="0.7973" y1="-3.937" x2="1.1529" y2="-2.6416" layer="51"/>
<rectangle x1="1.4473" y1="-3.937" x2="1.8029" y2="-2.6416" layer="51"/>
<rectangle x1="2.0973" y1="-3.937" x2="2.4529" y2="-2.6416" layer="51"/>
<rectangle x1="2.7473" y1="-3.937" x2="3.1029" y2="-2.6416" layer="51"/>
<rectangle x1="3.3973" y1="-3.937" x2="3.7529" y2="-2.6416" layer="51"/>
<rectangle x1="4.0472" y1="-3.937" x2="4.4028" y2="-2.6416" layer="51"/>
<rectangle x1="4.0472" y1="2.6416" x2="4.4028" y2="3.937" layer="51"/>
<rectangle x1="3.3973" y1="2.6416" x2="3.7529" y2="3.937" layer="51"/>
<rectangle x1="2.7473" y1="2.6416" x2="3.1029" y2="3.937" layer="51"/>
<rectangle x1="2.0973" y1="2.6416" x2="2.4529" y2="3.937" layer="51"/>
<rectangle x1="1.4473" y1="2.6416" x2="1.8029" y2="3.937" layer="51"/>
<rectangle x1="0.7973" y1="2.6416" x2="1.1529" y2="3.937" layer="51"/>
<rectangle x1="0.1473" y1="2.6416" x2="0.5029" y2="3.937" layer="51"/>
<rectangle x1="-0.5029" y1="2.6416" x2="-0.1473" y2="3.937" layer="51"/>
<rectangle x1="-1.1529" y1="2.6416" x2="-0.7973" y2="3.937" layer="51"/>
<rectangle x1="-1.8029" y1="2.6416" x2="-1.4473" y2="3.937" layer="51"/>
<rectangle x1="-2.4529" y1="2.6416" x2="-2.0973" y2="3.937" layer="51"/>
<rectangle x1="-3.1029" y1="2.6416" x2="-2.7473" y2="3.937" layer="51"/>
<rectangle x1="-3.7529" y1="2.6416" x2="-3.3973" y2="3.937" layer="51"/>
<rectangle x1="-4.4028" y1="2.6416" x2="-4.0472" y2="3.937" layer="51"/>
</package>
</packages>
<packages3d>
<package3d name="SSOP28" urn="urn:adsk.eagle:package:14013/1" type="box" library_version="2">
<description>Shrink Small Outline Package SSOP-28
http://www.ftdichip.com/Documents/DataSheets/DS_FT232R_v104.pdf</description>
<packageinstances>
<packageinstance name="SSOP28"/>
</packageinstances>
</package3d>
</packages3d>
</library>
<library name="con-lstb" urn="urn:adsk.eagle:library:162">
<description>&lt;b&gt;Pin Headers&lt;/b&gt;&lt;p&gt;
Naming:&lt;p&gt;
MA = male&lt;p&gt;
# contacts - # rows&lt;p&gt;
W = angled&lt;p&gt;
&lt;author&gt;Created by librarian@cadsoft.de&lt;/author&gt;</description>
<packages>
<package name="MA03-2" urn="urn:adsk.eagle:footprint:8265/1" library_version="2">
<description>&lt;b&gt;PIN HEADER&lt;/b&gt;</description>
<wire x1="-3.175" y1="2.54" x2="-1.905" y2="2.54" width="0.1524" layer="21"/>
<wire x1="-1.905" y1="2.54" x2="-1.27" y2="1.905" width="0.1524" layer="21"/>
<wire x1="-1.27" y1="1.905" x2="-0.635" y2="2.54" width="0.1524" layer="21"/>
<wire x1="-0.635" y1="2.54" x2="0.635" y2="2.54" width="0.1524" layer="21"/>
<wire x1="0.635" y1="2.54" x2="1.27" y2="1.905" width="0.1524" layer="21"/>
<wire x1="-3.175" y1="2.54" x2="-3.81" y2="1.905" width="0.1524" layer="21"/>
<wire x1="1.27" y1="1.905" x2="1.905" y2="2.54" width="0.1524" layer="21"/>
<wire x1="1.905" y1="2.54" x2="3.175" y2="2.54" width="0.1524" layer="21"/>
<wire x1="3.175" y1="2.54" x2="3.81" y2="1.905" width="0.1524" layer="21"/>
<wire x1="3.81" y1="1.905" x2="3.81" y2="-1.905" width="0.1524" layer="21"/>
<wire x1="-1.27" y1="-1.905" x2="-1.905" y2="-2.54" width="0.1524" layer="21"/>
<wire x1="1.27" y1="-1.905" x2="0.635" y2="-2.54" width="0.1524" layer="21"/>
<wire x1="0.635" y1="-2.54" x2="-0.635" y2="-2.54" width="0.1524" layer="21"/>
<wire x1="-0.635" y1="-2.54" x2="-1.27" y2="-1.905" width="0.1524" layer="21"/>
<wire x1="-3.81" y1="1.905" x2="-3.81" y2="-1.905" width="0.1524" layer="21"/>
<wire x1="-3.81" y1="-1.905" x2="-3.175" y2="-2.54" width="0.1524" layer="21"/>
<wire x1="-1.905" y1="-2.54" x2="-3.175" y2="-2.54" width="0.1524" layer="21"/>
<wire x1="3.81" y1="-1.905" x2="3.175" y2="-2.54" width="0.1524" layer="21"/>
<wire x1="3.175" y1="-2.54" x2="1.905" y2="-2.54" width="0.1524" layer="21"/>
<wire x1="1.905" y1="-2.54" x2="1.27" y2="-1.905" width="0.1524" layer="21"/>
<pad name="1" x="-2.54" y="-1.27" drill="1.016"/>
<pad name="3" x="0" y="-1.27" drill="1.016" shape="octagon"/>
<pad name="5" x="2.54" y="-1.27" drill="1.016" shape="octagon"/>
<pad name="2" x="-2.54" y="1.27" drill="1.016" shape="octagon"/>
<pad name="4" x="0" y="1.27" drill="1.016" shape="octagon"/>
<pad name="6" x="2.54" y="1.27" drill="1.016" shape="octagon"/>
<text x="-3.175" y="-4.191" size="1.27" layer="21" ratio="10">1</text>
<text x="-3.81" y="2.921" size="1.27" layer="25" ratio="10">&gt;NAME</text>
<text x="4.064" y="0.635" size="1.27" layer="21" ratio="10">6</text>
<text x="-1.27" y="-4.191" size="1.27" layer="27" ratio="10">&gt;VALUE</text>
<rectangle x1="-0.254" y1="-1.524" x2="0.254" y2="-1.016" layer="51"/>
<rectangle x1="-2.794" y1="-1.524" x2="-2.286" y2="-1.016" layer="51"/>
<rectangle x1="2.286" y1="-1.524" x2="2.794" y2="-1.016" layer="51"/>
<rectangle x1="-2.794" y1="1.016" x2="-2.286" y2="1.524" layer="51"/>
<rectangle x1="-0.254" y1="1.016" x2="0.254" y2="1.524" layer="51"/>
<rectangle x1="2.286" y1="1.016" x2="2.794" y2="1.524" layer="51"/>
</package>
</packages>
<packages3d>
<package3d name="MA03-2" urn="urn:adsk.eagle:package:8334/1" type="box" library_version="2">
<description>PIN HEADER</description>
<packageinstances>
<packageinstance name="MA03-2"/>
</packageinstances>
</package3d>
</packages3d>
</library>
<library name="xmega-a4">
<description>&lt;B&gt;ATMEL XMEGA A4 Microcontroller&lt;/b&gt;&lt;p&gt;
&lt;B&gt; ATxmega A4 TQFP44, VQFN44 and VFBGA49 &lt;/b&gt;&lt;p&gt;
http://www.atmel.com/&lt;p&gt;
&lt;author&gt;Created by  S.Hofmann  mc_sho@gmx.de&lt;/author&gt;</description>
<packages>
<package name="QFP80P1200X1200X120-44N">
<description>&lt;b&gt;TQFP-44&lt;/b&gt;</description>
<wire x1="-6.8" y1="-6.8" x2="-6.8" y2="6.8" width="0.05" layer="39"/>
<wire x1="-6.8" y1="6.8" x2="6.8" y2="6.8" width="0.05" layer="39"/>
<wire x1="6.8" y1="6.8" x2="6.8" y2="-6.8" width="0.05" layer="39"/>
<wire x1="6.8" y1="-6.8" x2="-6.8" y2="-6.8" width="0.05" layer="39"/>
<wire x1="0" y1="-0.5" x2="0" y2="0.5" width="0.05" layer="39"/>
<wire x1="-0.5" y1="0" x2="0.5" y2="0" width="0.05" layer="39"/>
<wire x1="-5" y1="-5" x2="-5" y2="5" width="0.1" layer="51"/>
<wire x1="-5" y1="5" x2="5" y2="5" width="0.1" layer="51"/>
<wire x1="5" y1="5" x2="5" y2="-5" width="0.1" layer="51"/>
<wire x1="5" y1="-5" x2="-5" y2="-5" width="0.1" layer="51"/>
<wire x1="-4.65" y1="-4.65" x2="-4.65" y2="4.65" width="0.2" layer="21"/>
<wire x1="-4.65" y1="4.65" x2="4.65" y2="4.65" width="0.2" layer="21"/>
<wire x1="4.65" y1="4.65" x2="4.65" y2="-4.65" width="0.2" layer="21"/>
<wire x1="4.65" y1="-4.65" x2="-4.65" y2="-4.65" width="0.2" layer="21"/>
<circle x="-3.975" y="3.975" radius="0.5" width="0.1" layer="51"/>
<circle x="-3.75" y="3.75" radius="0.5" width="0" layer="21"/>
<circle x="-6.25" y="4.8" radius="0.25" width="0" layer="21"/>
<smd name="1" x="-5.75" y="4" dx="1.55" dy="0.55" layer="1"/>
<smd name="2" x="-5.75" y="3.2" dx="1.55" dy="0.55" layer="1"/>
<smd name="3" x="-5.75" y="2.4" dx="1.55" dy="0.55" layer="1"/>
<smd name="4" x="-5.75" y="1.6" dx="1.55" dy="0.55" layer="1"/>
<smd name="5" x="-5.75" y="0.8" dx="1.55" dy="0.55" layer="1"/>
<smd name="6" x="-5.75" y="0" dx="1.55" dy="0.55" layer="1"/>
<smd name="7" x="-5.75" y="-0.8" dx="1.55" dy="0.55" layer="1"/>
<smd name="8" x="-5.75" y="-1.6" dx="1.55" dy="0.55" layer="1"/>
<smd name="9" x="-5.75" y="-2.4" dx="1.55" dy="0.55" layer="1"/>
<smd name="10" x="-5.75" y="-3.2" dx="1.55" dy="0.55" layer="1"/>
<smd name="11" x="-5.75" y="-4" dx="1.55" dy="0.55" layer="1"/>
<smd name="12" x="-4" y="-5.75" dx="1.55" dy="0.55" layer="1" rot="R90"/>
<smd name="13" x="-3.2" y="-5.75" dx="1.55" dy="0.55" layer="1" rot="R90"/>
<smd name="14" x="-2.4" y="-5.75" dx="1.55" dy="0.55" layer="1" rot="R90"/>
<smd name="15" x="-1.6" y="-5.75" dx="1.55" dy="0.55" layer="1" rot="R90"/>
<smd name="16" x="-0.8" y="-5.75" dx="1.55" dy="0.55" layer="1" rot="R90"/>
<smd name="17" x="0" y="-5.75" dx="1.55" dy="0.55" layer="1" rot="R90"/>
<smd name="18" x="0.8" y="-5.75" dx="1.55" dy="0.55" layer="1" rot="R90"/>
<smd name="19" x="1.6" y="-5.75" dx="1.55" dy="0.55" layer="1" rot="R90"/>
<smd name="20" x="2.4" y="-5.75" dx="1.55" dy="0.55" layer="1" rot="R90"/>
<smd name="21" x="3.2" y="-5.75" dx="1.55" dy="0.55" layer="1" rot="R90"/>
<smd name="22" x="4" y="-5.75" dx="1.55" dy="0.55" layer="1" rot="R90"/>
<smd name="23" x="5.75" y="-4" dx="1.55" dy="0.55" layer="1"/>
<smd name="24" x="5.75" y="-3.2" dx="1.55" dy="0.55" layer="1"/>
<smd name="25" x="5.75" y="-2.4" dx="1.55" dy="0.55" layer="1"/>
<smd name="26" x="5.75" y="-1.6" dx="1.55" dy="0.55" layer="1"/>
<smd name="27" x="5.75" y="-0.8" dx="1.55" dy="0.55" layer="1"/>
<smd name="28" x="5.75" y="0" dx="1.55" dy="0.55" layer="1"/>
<smd name="29" x="5.75" y="0.8" dx="1.55" dy="0.55" layer="1"/>
<smd name="30" x="5.75" y="1.6" dx="1.55" dy="0.55" layer="1"/>
<smd name="31" x="5.75" y="2.4" dx="1.55" dy="0.55" layer="1"/>
<smd name="32" x="5.75" y="3.2" dx="1.55" dy="0.55" layer="1"/>
<smd name="33" x="5.75" y="4" dx="1.55" dy="0.55" layer="1"/>
<smd name="34" x="4" y="5.75" dx="1.55" dy="0.55" layer="1" rot="R90"/>
<smd name="35" x="3.2" y="5.75" dx="1.55" dy="0.55" layer="1" rot="R90"/>
<smd name="36" x="2.4" y="5.75" dx="1.55" dy="0.55" layer="1" rot="R90"/>
<smd name="37" x="1.6" y="5.75" dx="1.55" dy="0.55" layer="1" rot="R90"/>
<smd name="38" x="0.8" y="5.75" dx="1.55" dy="0.55" layer="1" rot="R90"/>
<smd name="39" x="0" y="5.75" dx="1.55" dy="0.55" layer="1" rot="R90"/>
<smd name="40" x="-0.8" y="5.75" dx="1.55" dy="0.55" layer="1" rot="R90"/>
<smd name="41" x="-1.6" y="5.75" dx="1.55" dy="0.55" layer="1" rot="R90"/>
<smd name="42" x="-2.4" y="5.75" dx="1.55" dy="0.55" layer="1" rot="R90"/>
<smd name="43" x="-3.2" y="5.75" dx="1.55" dy="0.55" layer="1" rot="R90"/>
<smd name="44" x="-4" y="5.75" dx="1.55" dy="0.55" layer="1" rot="R90"/>
<text x="0" y="0" size="0.7" layer="51" ratio="5">&gt;NAME</text>
<text x="0" y="0" size="0.7" layer="21" ratio="5">&gt;NAME</text>
<text x="0" y="0" size="0.7" layer="21" ratio="5">&gt;VALUE</text>
</package>
</packages>
</library>
<library name="con-molex" urn="urn:adsk.eagle:library:165">
<description>&lt;b&gt;Molex Connectors&lt;/b&gt;&lt;p&gt;
&lt;author&gt;Created by librarian@cadsoft.de&lt;/author&gt;</description>
<packages>
<package name="22-23-2041" urn="urn:adsk.eagle:footprint:8078261/1" library_version="5">
<description>&lt;b&gt;KK® 254 Solid Header, Vertical, with Friction Lock, 4 Circuits, Tin (Sn) Plating&lt;/b&gt;&lt;p&gt;&lt;a href =http://www.molex.com/pdm_docs/sd/022232041_sd.pdf&gt;Datasheet &lt;/a&gt;</description>
<wire x1="-5.08" y1="3.175" x2="5.08" y2="3.175" width="0.254" layer="21"/>
<wire x1="5.08" y1="3.175" x2="5.08" y2="1.27" width="0.254" layer="21"/>
<wire x1="5.08" y1="1.27" x2="5.08" y2="-3.175" width="0.254" layer="21"/>
<wire x1="5.08" y1="-3.175" x2="-5.08" y2="-3.175" width="0.254" layer="21"/>
<wire x1="-5.08" y1="-3.175" x2="-5.08" y2="1.27" width="0.254" layer="21"/>
<wire x1="-5.08" y1="1.27" x2="-5.08" y2="3.175" width="0.254" layer="21"/>
<wire x1="-5.08" y1="1.27" x2="5.08" y2="1.27" width="0.254" layer="21"/>
<pad name="1" x="-3.81" y="0" drill="1" shape="long" rot="R90"/>
<pad name="2" x="-1.27" y="0" drill="1" shape="long" rot="R90"/>
<pad name="3" x="1.27" y="0" drill="1" shape="long" rot="R90"/>
<pad name="4" x="3.81" y="0" drill="1" shape="long" rot="R90"/>
<text x="-5.08" y="3.81" size="1.016" layer="25" ratio="10">&gt;NAME</text>
<text x="-5.08" y="-5.08" size="1.016" layer="27" ratio="10">&gt;VALUE</text>
</package>
</packages>
<packages3d>
<package3d name="22-23-2041" urn="urn:adsk.eagle:package:8078635/1" type="box" library_version="5">
<description>&lt;b&gt;KK® 254 Solid Header, Vertical, with Friction Lock, 4 Circuits, Tin (Sn) Plating&lt;/b&gt;&lt;p&gt;&lt;a href =http://www.molex.com/pdm_docs/sd/022232041_sd.pdf&gt;Datasheet &lt;/a&gt;</description>
<packageinstances>
<packageinstance name="22-23-2041"/>
</packageinstances>
</package3d>
</packages3d>
</library>
<library name="allegro" urn="urn:adsk.eagle:library:93">
<description>&lt;b&gt;Allegro MicroSystems, Inc&lt;/b&gt;&lt;p&gt;
www.allegromicro.com&lt;br&gt;
&lt;author&gt;Created by librarian@cadsoft.de&lt;/author&gt;</description>
<packages>
<package name="QFN28ET" urn="urn:adsk.eagle:footprint:3425/1" library_version="3">
<description>&lt;b&gt;28 Pin QFN ET&lt;/b&gt;&lt;p&gt;
Auto generated by &lt;i&gt;make-symbol-device-package-bsdl.ulp Rev. 32&lt;/i&gt;&lt;br&gt;
Source: http://www.allegromicro.com/en/Products/Part_Numbers/4983/4983.pdf</description>
<wire x1="-2.3984" y1="-2.3984" x2="2.3984" y2="-2.3984" width="0.2032" layer="51"/>
<wire x1="2.3984" y1="-2.3984" x2="2.3984" y2="2.3984" width="0.2032" layer="51"/>
<wire x1="2.3984" y1="2.3984" x2="-2.3984" y2="2.3984" width="0.2032" layer="51"/>
<wire x1="-2.3984" y1="2.3984" x2="-2.3984" y2="-2.3984" width="0.2032" layer="51"/>
<wire x1="-2.3984" y1="2.3984" x2="-2.3984" y2="1.8016" width="0.2032" layer="21"/>
<wire x1="-1.8016" y1="2.3984" x2="-2.3984" y2="2.3984" width="0.2032" layer="21"/>
<wire x1="-2.3984" y1="-2.3984" x2="-1.8016" y2="-2.3984" width="0.2032" layer="21"/>
<wire x1="-2.3984" y1="-1.8016" x2="-2.3984" y2="-2.3984" width="0.2032" layer="21"/>
<wire x1="2.3984" y1="-2.3984" x2="2.3984" y2="-1.8016" width="0.2032" layer="21"/>
<wire x1="1.8016" y1="-2.3984" x2="2.3984" y2="-2.3984" width="0.2032" layer="21"/>
<wire x1="2.3984" y1="2.3984" x2="1.8016" y2="2.3984" width="0.2032" layer="21"/>
<wire x1="2.3984" y1="1.8016" x2="2.3984" y2="2.3984" width="0.2032" layer="21"/>
<smd name="1" x="-2.4" y="1.5" dx="1.15" dy="0.3" layer="1"/>
<smd name="2" x="-2.4" y="1" dx="1.15" dy="0.3" layer="1"/>
<smd name="3" x="-2.4" y="0.5" dx="1.15" dy="0.3" layer="1"/>
<smd name="4" x="-2.4" y="0" dx="1.15" dy="0.3" layer="1"/>
<smd name="5" x="-2.4" y="-0.5" dx="1.15" dy="0.3" layer="1"/>
<smd name="6" x="-2.4" y="-1" dx="1.15" dy="0.3" layer="1"/>
<smd name="7" x="-2.4" y="-1.5" dx="1.15" dy="0.3" layer="1"/>
<smd name="8" x="-1.5" y="-2.4" dx="0.3" dy="1.15" layer="1"/>
<smd name="9" x="-1" y="-2.4" dx="0.3" dy="1.15" layer="1"/>
<smd name="10" x="-0.5" y="-2.4" dx="0.3" dy="1.15" layer="1"/>
<smd name="11" x="0" y="-2.4" dx="0.3" dy="1.15" layer="1"/>
<smd name="12" x="0.5" y="-2.4" dx="0.3" dy="1.15" layer="1"/>
<smd name="13" x="1" y="-2.4" dx="0.3" dy="1.15" layer="1"/>
<smd name="14" x="1.5" y="-2.4" dx="0.3" dy="1.15" layer="1"/>
<smd name="15" x="2.4" y="-1.5" dx="1.15" dy="0.3" layer="1"/>
<smd name="16" x="2.4" y="-1" dx="1.15" dy="0.3" layer="1"/>
<smd name="17" x="2.4" y="-0.5" dx="1.15" dy="0.3" layer="1"/>
<smd name="18" x="2.4" y="0" dx="1.15" dy="0.3" layer="1"/>
<smd name="19" x="2.4" y="0.5" dx="1.15" dy="0.3" layer="1"/>
<smd name="20" x="2.4" y="1" dx="1.15" dy="0.3" layer="1"/>
<smd name="21" x="2.4" y="1.5" dx="1.15" dy="0.3" layer="1"/>
<smd name="22" x="1.5" y="2.4" dx="0.3" dy="1.15" layer="1"/>
<smd name="23" x="1" y="2.4" dx="0.3" dy="1.15" layer="1"/>
<smd name="24" x="0.5" y="2.4" dx="0.3" dy="1.15" layer="1"/>
<smd name="25" x="0" y="2.4" dx="0.3" dy="1.15" layer="1"/>
<smd name="26" x="-0.5" y="2.4" dx="0.3" dy="1.15" layer="1"/>
<smd name="27" x="-1" y="2.4" dx="0.3" dy="1.15" layer="1"/>
<smd name="28" x="-1.5" y="2.4" dx="0.3" dy="1.15" layer="1"/>
<smd name="EXP" x="0" y="0" dx="3.15" dy="3.15" layer="1" stop="no" cream="no"/>
<text x="-2.975" y="3.21" size="1.27" layer="25">&gt;NAME</text>
<text x="-2.975" y="-4.48" size="1.27" layer="27">&gt;VALUE</text>
<polygon width="0.15" layer="29">
<vertex x="-1.5" y="1.25" curve="87.140274"/>
<vertex x="-1.25" y="1.5"/>
<vertex x="1.5" y="1.5"/>
<vertex x="1.5" y="-1.5"/>
<vertex x="-1.5" y="-1.5"/>
</polygon>
<polygon width="0.15" layer="31">
<vertex x="-1.4" y="1.2" curve="56.144974"/>
<vertex x="-1.2" y="1.4"/>
<vertex x="1.4" y="1.4"/>
<vertex x="1.4" y="-1.4"/>
<vertex x="-1.4" y="-1.4"/>
</polygon>
</package>
</packages>
<packages3d>
<package3d name="QFN28ET" urn="urn:adsk.eagle:package:3448/1" type="box" library_version="3">
<description>28 Pin QFN ET
Auto generated by make-symbol-device-package-bsdl.ulp Rev. 32
Source: http://www.allegromicro.com/en/Products/Part_Numbers/4983/4983.pdf</description>
<packageinstances>
<packageinstance name="QFN28ET"/>
</packageinstances>
</package3d>
</packages3d>
</library>
<library name="linear" urn="urn:adsk.eagle:library:262">
<description>&lt;b&gt;Linear Devices&lt;/b&gt;&lt;p&gt;
Operational amplifiers,  comparators, voltage regulators, ADCs, DACs, etc.&lt;p&gt;
&lt;author&gt;Created by librarian@cadsoft.de&lt;/author&gt;</description>
<packages>
<package name="TO263-3" urn="urn:adsk.eagle:footprint:16186/1" library_version="7">
<description>&lt;b&gt;TO-263 3-Lead Plastic Surface Mount Package&lt;/b&gt; NS Package Number TS3B&lt;p&gt;
Source. http://cache.national.com/ds/LM/LM2937-2.5.pdf</description>
<wire x1="5.094" y1="7.165" x2="5.094" y2="-2.88" width="0.2032" layer="51"/>
<wire x1="5.094" y1="-2.88" x2="-5.094" y2="-2.88" width="0.2032" layer="21"/>
<wire x1="-5.094" y1="-2.88" x2="-5.094" y2="7.165" width="0.2032" layer="51"/>
<wire x1="-5.094" y1="7.165" x2="5.094" y2="7.165" width="0.2032" layer="51"/>
<wire x1="-5.105" y1="7.267" x2="-5.105" y2="7.678" width="0.2032" layer="51"/>
<wire x1="-5.105" y1="7.678" x2="-3.378" y2="8.135" width="0.2032" layer="51"/>
<wire x1="-3.378" y1="8.135" x2="3.378" y2="8.135" width="0.2032" layer="51"/>
<wire x1="3.378" y1="8.135" x2="5.105" y2="7.678" width="0.2032" layer="51"/>
<wire x1="5.105" y1="7.678" x2="5.105" y2="7.267" width="0.2032" layer="51"/>
<wire x1="5.105" y1="7.267" x2="-5.105" y2="7.267" width="0.2032" layer="51"/>
<smd name="TAB" x="0" y="2.54" dx="10.8" dy="10.41" layer="1"/>
<smd name="2" x="0" y="-5.7912" dx="1.0668" dy="2.159" layer="1"/>
<smd name="1" x="-2.54" y="-5.7912" dx="1.0668" dy="2.159" layer="1"/>
<smd name="3" x="2.54" y="-5.7912" dx="1.0668" dy="2.159" layer="1"/>
<text x="-5.588" y="-5.588" size="1.27" layer="25" rot="R90">&gt;NAME</text>
<text x="6.858" y="-5.588" size="1.27" layer="27" rot="R90">&gt;VALUE</text>
<rectangle x1="-0.4826" y1="-6.604" x2="0.4826" y2="-4.445" layer="51"/>
<rectangle x1="-0.4826" y1="-4.4704" x2="0.4826" y2="-2.794" layer="21"/>
<rectangle x1="-3.0226" y1="-6.604" x2="-2.0574" y2="-4.445" layer="51"/>
<rectangle x1="-3.0226" y1="-4.4704" x2="-2.0574" y2="-2.794" layer="21"/>
<rectangle x1="2.0574" y1="-6.604" x2="3.0226" y2="-4.445" layer="51"/>
<rectangle x1="2.0574" y1="-4.4704" x2="3.0226" y2="-2.794" layer="21"/>
<polygon width="0.2032" layer="51">
<vertex x="-5.1054" y="7.267"/>
<vertex x="-5.1054" y="7.6782"/>
<vertex x="-3.3782" y="8.1354"/>
<vertex x="3.3782" y="8.1354"/>
<vertex x="5.1054" y="7.6782"/>
<vertex x="5.1054" y="7.267"/>
</polygon>
</package>
</packages>
<packages3d>
<package3d name="TO263-3" urn="urn:adsk.eagle:package:16425/2" type="model" library_version="7">
<description>TO-263 3-Lead Plastic Surface Mount Package NS Package Number TS3B
Source. http://cache.national.com/ds/LM/LM2937-2.5.pdf</description>
<packageinstances>
<packageinstance name="TO263-3"/>
</packageinstances>
</package3d>
</packages3d>
</library>
<library name="jumper" urn="urn:adsk.eagle:library:252">
<description>&lt;b&gt;Jumpers&lt;/b&gt;&lt;p&gt;
&lt;author&gt;Created by librarian@cadsoft.de&lt;/author&gt;</description>
<packages>
<package name="JP2" urn="urn:adsk.eagle:footprint:15390/1" library_version="2">
<description>&lt;b&gt;JUMPER&lt;/b&gt;</description>
<wire x1="-3.81" y1="-1.016" x2="-3.81" y2="1.016" width="0.1524" layer="21"/>
<wire x1="3.556" y1="1.27" x2="1.524" y2="1.27" width="0.1524" layer="21"/>
<wire x1="1.27" y1="1.016" x2="1.524" y2="1.27" width="0.1524" layer="21"/>
<wire x1="3.556" y1="-1.27" x2="1.524" y2="-1.27" width="0.1524" layer="21"/>
<wire x1="1.27" y1="-1.016" x2="1.524" y2="-1.27" width="0.1524" layer="21"/>
<wire x1="3.556" y1="-1.27" x2="3.81" y2="-1.016" width="0.1524" layer="21"/>
<wire x1="3.556" y1="1.27" x2="3.81" y2="1.016" width="0.1524" layer="21"/>
<wire x1="3.81" y1="1.016" x2="3.81" y2="-1.016" width="0.1524" layer="21"/>
<wire x1="1.016" y1="1.27" x2="1.27" y2="1.016" width="0.1524" layer="21"/>
<wire x1="1.016" y1="1.27" x2="-1.016" y2="1.27" width="0.1524" layer="21"/>
<wire x1="-1.27" y1="1.016" x2="-1.016" y2="1.27" width="0.1524" layer="21"/>
<wire x1="-1.524" y1="1.27" x2="-1.27" y2="1.016" width="0.1524" layer="21"/>
<wire x1="-3.81" y1="1.016" x2="-3.556" y2="1.27" width="0.1524" layer="21"/>
<wire x1="-1.524" y1="1.27" x2="-3.556" y2="1.27" width="0.1524" layer="21"/>
<wire x1="1.016" y1="-1.27" x2="1.27" y2="-1.016" width="0.1524" layer="21"/>
<wire x1="-1.27" y1="-1.016" x2="-1.016" y2="-1.27" width="0.1524" layer="21"/>
<wire x1="-1.524" y1="-1.27" x2="-1.27" y2="-1.016" width="0.1524" layer="21"/>
<wire x1="-3.81" y1="-1.016" x2="-3.556" y2="-1.27" width="0.1524" layer="21"/>
<wire x1="1.016" y1="-1.27" x2="-1.016" y2="-1.27" width="0.1524" layer="21"/>
<wire x1="-1.524" y1="-1.27" x2="-3.556" y2="-1.27" width="0.1524" layer="21"/>
<pad name="1" x="-2.54" y="0" drill="0.9144" shape="long" rot="R90"/>
<pad name="2" x="0" y="0" drill="0.9144" shape="long" rot="R90"/>
<pad name="3" x="2.54" y="0" drill="0.9144" shape="long" rot="R90"/>
<text x="-3.556" y="1.651" size="1.27" layer="25" ratio="10">&gt;NAME</text>
<text x="-2.54" y="-2.667" size="0.9906" layer="21" ratio="12">1</text>
<text x="0" y="-2.667" size="0.9906" layer="21" ratio="12">2</text>
<text x="2.54" y="-2.667" size="0.9906" layer="21" ratio="12">3</text>
<text x="-3.556" y="-4.318" size="1.27" layer="27" ratio="10">&gt;VALUE</text>
<rectangle x1="-2.8448" y1="-0.3048" x2="-2.2352" y2="0.3048" layer="51"/>
<rectangle x1="-0.3048" y1="-0.3048" x2="0.3048" y2="0.3048" layer="51"/>
<rectangle x1="2.2352" y1="-0.3048" x2="2.8448" y2="0.3048" layer="51"/>
</package>
<package name="SJ" urn="urn:adsk.eagle:footprint:15432/1" library_version="2">
<description>&lt;b&gt;Solder jumper&lt;/b&gt;</description>
<wire x1="1.397" y1="-1.016" x2="-1.397" y2="-1.016" width="0.1524" layer="21"/>
<wire x1="1.397" y1="1.016" x2="1.651" y2="0.762" width="0.1524" layer="21" curve="-90"/>
<wire x1="-1.651" y1="0.762" x2="-1.397" y2="1.016" width="0.1524" layer="21" curve="-90"/>
<wire x1="-1.651" y1="-0.762" x2="-1.397" y2="-1.016" width="0.1524" layer="21" curve="90"/>
<wire x1="1.397" y1="-1.016" x2="1.651" y2="-0.762" width="0.1524" layer="21" curve="90"/>
<wire x1="1.651" y1="-0.762" x2="1.651" y2="0.762" width="0.1524" layer="21"/>
<wire x1="-1.651" y1="-0.762" x2="-1.651" y2="0.762" width="0.1524" layer="21"/>
<wire x1="-1.397" y1="1.016" x2="1.397" y2="1.016" width="0.1524" layer="21"/>
<wire x1="1.016" y1="0" x2="1.524" y2="0" width="0.1524" layer="51"/>
<wire x1="-1.016" y1="0" x2="-1.524" y2="0" width="0.1524" layer="51"/>
<wire x1="-0.254" y1="-0.127" x2="-0.254" y2="0.127" width="1.27" layer="51" curve="-180" cap="flat"/>
<wire x1="0.254" y1="0.127" x2="0.254" y2="-0.127" width="1.27" layer="51" curve="-180" cap="flat"/>
<smd name="1" x="-0.762" y="0" dx="1.1684" dy="1.6002" layer="1"/>
<smd name="2" x="0.762" y="0" dx="1.1684" dy="1.6002" layer="1"/>
<text x="-1.651" y="1.143" size="1.27" layer="25" ratio="10">&gt;NAME</text>
<text x="0.4001" y="0" size="0.02" layer="27">&gt;VALUE</text>
<rectangle x1="-0.0762" y1="-0.9144" x2="0.0762" y2="0.9144" layer="29"/>
</package>
</packages>
<packages3d>
<package3d name="JP2" urn="urn:adsk.eagle:package:15452/1" type="box" library_version="2">
<description>JUMPER</description>
<packageinstances>
<packageinstance name="JP2"/>
</packageinstances>
</package3d>
<package3d name="SJ" urn="urn:adsk.eagle:package:15471/1" type="box" library_version="2">
<description>Solder jumper</description>
<packageinstances>
<packageinstance name="SJ"/>
</packageinstances>
</package3d>
</packages3d>
</library>
<library name="CNP-ics 1">
<packages>
<package name="SOT23-6L">
<wire x1="-1.25" y1="0.55" x2="1.25" y2="0.55" width="0" layer="48"/>
<wire x1="1.25" y1="-0.55" x2="-1.25" y2="-0.55" width="0" layer="48"/>
<wire x1="0" y1="-1.75" x2="0" y2="1.75" width="0" layer="48"/>
<wire x1="0.95" y1="1.75" x2="0.95" y2="-1.75" width="0" layer="48"/>
<wire x1="-0.95" y1="-1.75" x2="-0.95" y2="1.75" width="0" layer="48"/>
<wire x1="-1.25" y1="1.75" x2="-0.95" y2="1.75" width="0" layer="48"/>
<wire x1="-0.95" y1="1.75" x2="0" y2="1.75" width="0" layer="48"/>
<wire x1="0" y1="1.75" x2="0.95" y2="1.75" width="0" layer="48"/>
<wire x1="0.95" y1="1.75" x2="1.25" y2="1.75" width="0" layer="48"/>
<wire x1="-1.25" y1="-1.75" x2="-0.95" y2="-1.75" width="0" layer="48"/>
<smd name="P$1" x="-0.95" y="-1.55" dx="2" dy="0.6" layer="1" rot="R90"/>
<smd name="P$2" x="0" y="-1.55" dx="2" dy="0.6" layer="1" rot="R90"/>
<smd name="P$3" x="0.95" y="-1.55" dx="2" dy="0.6" layer="1" rot="R90"/>
<smd name="P$4" x="0.95" y="1.55" dx="2" dy="0.6" layer="1" rot="R90"/>
<smd name="P$5" x="0" y="1.55" dx="2" dy="0.6" layer="1" rot="R90"/>
<smd name="P$6" x="-0.95" y="1.55" dx="2" dy="0.6" layer="1" rot="R90"/>
<wire x1="-0.95" y1="-1.75" x2="0" y2="-1.75" width="0" layer="48"/>
<wire x1="0" y1="-1.75" x2="0.95" y2="-1.75" width="0" layer="48"/>
<wire x1="0.95" y1="-1.75" x2="1.25" y2="-1.75" width="0" layer="48"/>
<wire x1="-1.5" y1="-0.85" x2="-1.5" y2="0.85" width="0.127" layer="21"/>
<wire x1="1.5" y1="-0.85" x2="1.5" y2="0.8" width="0.127" layer="21"/>
<dimension x1="-1.25" y1="0.55" x2="-1.25" y2="-0.55" x3="-5.8" y3="0" textsize="1.27" layer="48" width="0.1"/>
<dimension x1="-0.95" y1="1.75" x2="0" y2="1.75" x3="-0.475" y3="6.8" textsize="1.27" layer="48" width="0.1"/>
<dimension x1="-1.25" y1="1.75" x2="-1.25" y2="-1.75" x3="-3.35" y3="0" textsize="1.27" layer="48" width="0.1"/>
<text x="-1.5" y="2.8" size="1.27" layer="25">&gt;NAME</text>
<text x="-1.3" y="-4" size="1.27" layer="27">&gt;VALUE</text>
<circle x="-1.7" y="-1.15" radius="0.22360625" width="0.127" layer="25"/>
</package>
<package name="SOT23-5">
<wire x1="1.4224" y1="0.8104" x2="1.4224" y2="-0.8104" width="0.2032" layer="21"/>
<wire x1="-1.4224" y1="-0.8104" x2="-1.4224" y2="0.8104" width="0.2032" layer="21"/>
<wire x1="-1.3276" y1="-0.8104" x2="-1.4224" y2="-0.8104" width="0.2032" layer="21"/>
<wire x1="1.4224" y1="-0.8104" x2="1.3276" y2="-0.8104" width="0.2032" layer="21"/>
<wire x1="1.3276" y1="0.8104" x2="1.4224" y2="0.8104" width="0.2032" layer="21"/>
<wire x1="-1.4224" y1="0.8104" x2="-1.3276" y2="0.8104" width="0.2032" layer="21"/>
<wire x1="0.5" y1="-0.5" x2="-0.5" y2="-0.5" width="0.2032" layer="21"/>
<wire x1="-0.5" y1="-0.5" x2="-0.5" y2="-0.79" width="0.2032" layer="21"/>
<wire x1="0.5" y1="-0.5" x2="0.5" y2="-0.8" width="0.2032" layer="21"/>
<smd name="1" x="-0.95" y="-1.3001" dx="0.55" dy="1.2" layer="1"/>
<smd name="2" x="0" y="-1.3001" dx="0.55" dy="1.2" layer="1"/>
<smd name="3" x="0.95" y="-1.3001" dx="0.55" dy="1.2" layer="1"/>
<smd name="4" x="0.95" y="1.3001" dx="0.55" dy="1.2" layer="1"/>
<smd name="5" x="-0.95" y="1.3001" dx="0.55" dy="1.2" layer="1"/>
<text x="-0.8255" y="2.159" size="0.4064" layer="25">&gt;NAME</text>
<text x="-0.9525" y="-0.1905" size="0.4064" layer="27">&gt;VALUE</text>
</package>
</packages>
</library>
<library name="CNP-ics 2">
<packages>
<package name="TSOT23-5">
<wire x1="1.422" y1="-0.781" x2="-1.423" y2="-0.781" width="0.1524" layer="51"/>
<wire x1="-1.423" y1="-0.781" x2="-1.423" y2="0.781" width="0.1524" layer="21"/>
<wire x1="-1.423" y1="0.781" x2="1.422" y2="0.781" width="0.1524" layer="51"/>
<wire x1="1.422" y1="0.781" x2="1.422" y2="-0.781" width="0.1524" layer="21"/>
<smd name="1" x="-0.95" y="-1.354" dx="0.6" dy="1.05" layer="1"/>
<smd name="2" x="0" y="-1.354" dx="0.6" dy="1.05" layer="1"/>
<smd name="3" x="0.95" y="-1.354" dx="0.6" dy="1.05" layer="1"/>
<smd name="4" x="0.95" y="1.354" dx="0.6" dy="1.05" layer="1"/>
<smd name="5" x="-0.95" y="1.354" dx="0.6" dy="1.05" layer="1"/>
<text x="-1.397" y="-3.434" size="1.016" layer="27" ratio="10">&gt;VALUE</text>
<text x="-1.397" y="2.464" size="1.016" layer="25" ratio="10">&gt;NAME</text>
<rectangle x1="-1.2" y1="-1.4" x2="-0.7" y2="-0.8" layer="51"/>
<rectangle x1="-0.25" y1="-1.4" x2="0.25" y2="-0.8" layer="51"/>
<rectangle x1="0.7" y1="-1.4" x2="1.2" y2="-0.8" layer="51"/>
<rectangle x1="0.7" y1="0.8" x2="1.2" y2="1.4" layer="51"/>
<rectangle x1="-1.2" y1="0.8" x2="-0.7" y2="1.4" layer="51"/>
<circle x="-0.889" y="-0.127" radius="0.254" width="0.127" layer="21"/>
</package>
</packages>
</library>
<library name="con-molex">
<description>&lt;b&gt;Molex Connectors&lt;/b&gt;&lt;p&gt;
&lt;author&gt;Created by librarian@cadsoft.de&lt;/author&gt;</description>
<packages>
<package name="22-23-2021">
<description>.100" (2.54mm) Center Headers - 2 Pin</description>
<wire x1="-2.54" y1="3.175" x2="2.54" y2="3.175" width="0.254" layer="21"/>
<wire x1="2.54" y1="3.175" x2="2.54" y2="1.27" width="0.254" layer="21"/>
<wire x1="2.54" y1="1.27" x2="2.54" y2="-3.175" width="0.254" layer="21"/>
<wire x1="2.54" y1="-3.175" x2="-2.54" y2="-3.175" width="0.254" layer="21"/>
<wire x1="-2.54" y1="-3.175" x2="-2.54" y2="1.27" width="0.254" layer="21"/>
<wire x1="-2.54" y1="1.27" x2="-2.54" y2="3.175" width="0.254" layer="21"/>
<wire x1="-2.54" y1="1.27" x2="2.54" y2="1.27" width="0.254" layer="21"/>
<pad name="1" x="-1.27" y="0" drill="1" shape="long" rot="R90"/>
<pad name="2" x="1.27" y="0" drill="1" shape="long" rot="R90"/>
<text x="-2.54" y="3.81" size="1.016" layer="25" ratio="10">&gt;NAME</text>
<text x="-2.54" y="-5.08" size="1.016" layer="27" ratio="10">&gt;VALUE</text>
</package>
</packages>
</library>
</libraries>
<attributes>
</attributes>
<variantdefs>
</variantdefs>
<classes>
<class number="0" name="default" width="0" drill="0">
</class>
</classes>
<designrules name="eC_2Layer_PClass5_BaseCopperO18 *">
<description language="de">


&lt;p&gt;
&lt;b&gt;Eurocircuits-EAGLE design rules&lt;/b&gt;&lt;br&gt;
&lt;br&gt;
Setup for &lt;b&gt;2-layer PatternClass5 BaseCopperO18&lt;/b&gt;
&lt;p&gt;
 The option &lt;b&gt;Sizes-Minimum Drill&lt;/b&gt; is set to 0.35mm. This minimum drill endsize can be set lower if needed. Values below 0.25mm will result in a higher DrillClassification. For details see the Eurocircuits Classification overview.
&lt;p&gt;
&lt;u&gt;Extra Notes:&lt;/u&gt;&lt;br&gt;
- The option &lt;b&gt;Distance-Copper/Dimension&lt;/b&gt; is set to 0.25mm, the default for boards with a routed boardoutline. If you require Vcut on your board this parameter should be set to 0.45mm.&lt;br&gt;
- The option &lt;b&gt;Supply-Generate thermals for vias&lt;/b&gt; is on by default but may be changed if required.&lt;br&gt;
- The option &lt;b&gt;Mask-Stop&lt;/b&gt; is set to 0mm oversize which is the preffered value.&lt;br&gt;
- The option &lt;b&gt;Mask-Cream&lt;/b&gt; is set to 0mm oversize by default, but may be changed if required&lt;br&gt;
- The option &lt;b&gt;Mask-Limit&lt;/b&gt; is set to 0.45mm, resulting in covered or tented via holes for vias of 0.45mm and smaller. The option may be changed if required.&lt;br&gt;
- The options &lt;b&gt;Shapes&lt;/b&gt; and &lt;b&gt;Misc&lt;/b&gt; are not relevant. Values for &lt;b&gt;Shapes-Smds-Roundness&lt;/b&gt; are not critical and can be set as you require.
&lt;p&gt;
&lt;p&gt;
You can set higher minimum values if you wish, setting lower minimum values is &lt;u&gt;not advisable&lt;/u&gt;.&lt;br&gt;
If you need lower minimum values, please use a different Eurocircuits-EAGLE design rule file. For details see the Eurocircuits-EAGLE dru overview table.
&lt;p&gt;
Your Eurocircuits Team
</description>
<description language="en">


&lt;p&gt;
&lt;b&gt;Eurocircuits-EAGLE design rules&lt;/b&gt;&lt;br&gt;
&lt;br&gt;
Setup for &lt;b&gt;2-layer PatternClass5 BaseCopperO18&lt;/b&gt;
&lt;p&gt;
 The option &lt;b&gt;Sizes-Minimum Drill&lt;/b&gt; is set to 0.35mm. This minimum drill endsize can be set lower if needed. Values below 0.25mm will result in a higher DrillClassification. For details see the Eurocircuits Classification overview.
&lt;p&gt;
&lt;u&gt;Extra Notes:&lt;/u&gt;&lt;br&gt;
- The option &lt;b&gt;Distance-Copper/Dimension&lt;/b&gt; is set to 0.25mm, the default for boards with a routed boardoutline. If you require Vcut on your board this parameter should be set to 0.45mm.&lt;br&gt;
- The option &lt;b&gt;Supply-Generate thermals for vias&lt;/b&gt; is on by default but may be changed if required.&lt;br&gt;
- The option &lt;b&gt;Mask-Stop&lt;/b&gt; is set to 0mm oversize which is the preffered value.&lt;br&gt;
- The option &lt;b&gt;Mask-Cream&lt;/b&gt; is set to 0mm oversize by default, but may be changed if required&lt;br&gt;
- The option &lt;b&gt;Mask-Limit&lt;/b&gt; is set to 0.45mm, resulting in covered or tented via holes for vias of 0.45mm and smaller. The option may be changed if required.&lt;br&gt;
- The options &lt;b&gt;Shapes&lt;/b&gt; and &lt;b&gt;Misc&lt;/b&gt; are not relevant. Values for &lt;b&gt;Shapes-Smds-Roundness&lt;/b&gt; are not critical and can be set as you require.
&lt;p&gt;
&lt;p&gt;
You can set higher minimum values if you wish, setting lower minimum values is &lt;u&gt;not advisable&lt;/u&gt;.&lt;br&gt;
If you need lower minimum values, please use a different Eurocircuits-EAGLE design rule file. For details see the Eurocircuits-EAGLE dru overview table.
&lt;p&gt;
Your Eurocircuits Team
</description>
<param name="layerSetup" value="(1*16)"/>
<param name="mtCopper" value="0.018mm 0.035mm 0.035mm 0.035mm 0.035mm 0.035mm 0.035mm 0.035mm 0.035mm 0.035mm 0.035mm 0.035mm 0.035mm 0.035mm 0.035mm 0.018mm"/>
<param name="mtIsolate" value="1.55mm 0.71mm 0.36mm 0.2mm 0.2mm 0.2mm 0.2mm 0.15mm 0.2mm 0.15mm 0.2mm 0.15mm 0.2mm 0.15mm 0.2mm"/>
<param name="mdWireWire" value="0.175mm"/>
<param name="mdWirePad" value="0.175mm"/>
<param name="mdWireVia" value="0.175mm"/>
<param name="mdPadPad" value="0.175mm"/>
<param name="mdPadVia" value="0.175mm"/>
<param name="mdViaVia" value="0.175mm"/>
<param name="mdSmdPad" value="0mil"/>
<param name="mdSmdVia" value="0mil"/>
<param name="mdSmdSmd" value="0mil"/>
<param name="mdViaViaSameLayer" value="0.2mm"/>
<param name="mnLayersViaInSmd" value="2"/>
<param name="mdCopperDimension" value="0.25mm"/>
<param name="mdDrill" value="0.35mm"/>
<param name="mdSmdStop" value="0mil"/>
<param name="msWidth" value="0.175mm"/>
<param name="msDrill" value="0.35mm"/>
<param name="msMicroVia" value="25mm"/>
<param name="msBlindViaRatio" value="0.5"/>
<param name="rvPadTop" value="0.25"/>
<param name="rvPadInner" value="0.25"/>
<param name="rvPadBottom" value="0.25"/>
<param name="rvViaOuter" value="0.25"/>
<param name="rvViaInner" value="0.25"/>
<param name="rvMicroViaOuter" value="0"/>
<param name="rvMicroViaInner" value="0"/>
<param name="rlMinPadTop" value="0.2mm"/>
<param name="rlMaxPadTop" value="2.5mm"/>
<param name="rlMinPadInner" value="0.2mm"/>
<param name="rlMaxPadInner" value="2.5mm"/>
<param name="rlMinPadBottom" value="0.2mm"/>
<param name="rlMaxPadBottom" value="2.5mm"/>
<param name="rlMinViaOuter" value="0.15mm"/>
<param name="rlMaxViaOuter" value="2.5mm"/>
<param name="rlMinViaInner" value="0.15mm"/>
<param name="rlMaxViaInner" value="2.5mm"/>
<param name="rlMinMicroViaOuter" value="2.5mm"/>
<param name="rlMaxMicroViaOuter" value="25mm"/>
<param name="rlMinMicroViaInner" value="2.5mm"/>
<param name="rlMaxMicroViaInner" value="25mm"/>
<param name="psTop" value="-1"/>
<param name="psBottom" value="-1"/>
<param name="psFirst" value="-1"/>
<param name="psElongationLong" value="100"/>
<param name="psElongationOffset" value="100"/>
<param name="mvStopFrame" value="0"/>
<param name="mvCreamFrame" value="0"/>
<param name="mlMinStopFrame" value="0mil"/>
<param name="mlMaxStopFrame" value="0mil"/>
<param name="mlMinCreamFrame" value="0mil"/>
<param name="mlMaxCreamFrame" value="0mil"/>
<param name="mlViaStopLimit" value="0.45mm"/>
<param name="srRoundness" value="0"/>
<param name="srMinRoundness" value="0mil"/>
<param name="srMaxRoundness" value="0mil"/>
<param name="slThermalIsolate" value="0.2mm"/>
<param name="slThermalsForVias" value="0"/>
<param name="dpMaxLengthDifference" value="10mm"/>
<param name="dpGapFactor" value="2.5"/>
<param name="checkAngle" value="0"/>
<param name="checkFont" value="1"/>
<param name="checkRestrict" value="1"/>
<param name="checkStop" value="0"/>
<param name="checkValues" value="0"/>
<param name="checkNames" value="1"/>
<param name="checkWireStubs" value="1"/>
<param name="checkPolygonWidth" value="0"/>
<param name="useDiameter" value="13"/>
<param name="maxErrors" value="50"/>
</designrules>
<autorouter>
<pass name="Default">
<param name="RoutingGrid" value="50mil"/>
<param name="AutoGrid" value="1"/>
<param name="Efforts" value="0"/>
<param name="TopRouterVariant" value="1"/>
<param name="tpViaShape" value="round"/>
<param name="PrefDir.1" value="|"/>
<param name="PrefDir.2" value="0"/>
<param name="PrefDir.3" value="0"/>
<param name="PrefDir.4" value="0"/>
<param name="PrefDir.5" value="0"/>
<param name="PrefDir.6" value="0"/>
<param name="PrefDir.7" value="0"/>
<param name="PrefDir.8" value="0"/>
<param name="PrefDir.9" value="0"/>
<param name="PrefDir.10" value="0"/>
<param name="PrefDir.11" value="0"/>
<param name="PrefDir.12" value="0"/>
<param name="PrefDir.13" value="0"/>
<param name="PrefDir.14" value="0"/>
<param name="PrefDir.15" value="0"/>
<param name="PrefDir.16" value="-"/>
<param name="cfVia" value="8"/>
<param name="cfNonPref" value="5"/>
<param name="cfChangeDir" value="2"/>
<param name="cfOrthStep" value="2"/>
<param name="cfDiagStep" value="3"/>
<param name="cfExtdStep" value="0"/>
<param name="cfBonusStep" value="1"/>
<param name="cfMalusStep" value="1"/>
<param name="cfPadImpact" value="4"/>
<param name="cfSmdImpact" value="4"/>
<param name="cfBusImpact" value="0"/>
<param name="cfHugging" value="3"/>
<param name="cfAvoid" value="4"/>
<param name="cfPolygon" value="10"/>
<param name="cfBase.1" value="0"/>
<param name="cfBase.2" value="1"/>
<param name="cfBase.3" value="1"/>
<param name="cfBase.4" value="1"/>
<param name="cfBase.5" value="1"/>
<param name="cfBase.6" value="1"/>
<param name="cfBase.7" value="1"/>
<param name="cfBase.8" value="1"/>
<param name="cfBase.9" value="1"/>
<param name="cfBase.10" value="1"/>
<param name="cfBase.11" value="1"/>
<param name="cfBase.12" value="1"/>
<param name="cfBase.13" value="1"/>
<param name="cfBase.14" value="1"/>
<param name="cfBase.15" value="1"/>
<param name="cfBase.16" value="0"/>
<param name="mnVias" value="20"/>
<param name="mnSegments" value="9999"/>
<param name="mnExtdSteps" value="9999"/>
<param name="mnRipupLevel" value="10"/>
<param name="mnRipupSteps" value="100"/>
<param name="mnRipupTotal" value="100"/>
</pass>
<pass name="Follow-me" refer="Default" active="yes">
</pass>
<pass name="Busses" refer="Default" active="yes">
<param name="cfNonPref" value="4"/>
<param name="cfBusImpact" value="4"/>
<param name="cfHugging" value="0"/>
<param name="mnVias" value="0"/>
</pass>
<pass name="Route" refer="Default" active="yes">
</pass>
<pass name="Optimize1" refer="Default" active="yes">
<param name="cfVia" value="99"/>
<param name="cfExtdStep" value="10"/>
<param name="cfHugging" value="1"/>
<param name="mnExtdSteps" value="1"/>
<param name="mnRipupLevel" value="0"/>
</pass>
<pass name="Optimize2" refer="Optimize1" active="yes">
<param name="cfNonPref" value="0"/>
<param name="cfChangeDir" value="6"/>
<param name="cfExtdStep" value="0"/>
<param name="cfBonusStep" value="2"/>
<param name="cfMalusStep" value="2"/>
<param name="cfPadImpact" value="2"/>
<param name="cfSmdImpact" value="2"/>
<param name="cfHugging" value="0"/>
</pass>
<pass name="Optimize3" refer="Optimize2" active="yes">
<param name="cfChangeDir" value="8"/>
<param name="cfPadImpact" value="0"/>
<param name="cfSmdImpact" value="0"/>
</pass>
<pass name="Optimize4" refer="Optimize3" active="yes">
<param name="cfChangeDir" value="25"/>
</pass>
</autorouter>
<elements>
<element name="R17" library="rcl" library_urn="urn:adsk.eagle:library:334" package="R0402" package3d_urn="urn:adsk.eagle:package:23547/3" value="68" x="22.9696" y="11.6944" smashed="yes" rot="MR90">
<attribute name="NAME" x="21.2695" y="10.636" size="0.8128" layer="26" font="vector" ratio="12" rot="MR90"/>
<attribute name="POPULARITY" value="0" x="22.9696" y="11.6944" size="1.778" layer="28" rot="MR90" display="off"/>
<attribute name="SPICEPREFIX" value="R" x="22.9696" y="11.6944" size="1.778" layer="28" rot="MR90" display="off"/>
<attribute name="VALUE" x="21.0646" y="11.0594" size="1.27" layer="28" rot="MR90"/>
</element>
<element name="LED1" library="CNP-miscellaneous" package="LED_HAND" value="LEDHAND" x="15.4642" y="4.83848125" smashed="yes" rot="MR0">
<attribute name="NAME" x="16.5642" y="6.63848125" size="0.8128" layer="26" font="vector" ratio="12" rot="MR0"/>
<attribute name="VALUE" x="17.0642" y="3.23848125" size="0.6096" layer="28" rot="MR0"/>
</element>
<element name="J1" library="CNP-miscellaneous" package="DC_POWER_INPUT_2.1MM" value="DC_JACK2.1MM" x="5.1919" y="41.4188375" smashed="yes" rot="MR180">
<attribute name="NAME" x="0.5246" y="45.429275" size="0.8128" layer="26" font="vector" ratio="12" rot="MR180"/>
<attribute name="VALUE" x="11.1919" y="36.6688375" size="0.6096" layer="28" rot="MR180"/>
</element>
<element name="C1" library="CNP-miscellaneous" package="CAP_100UF_HAND" value="22uF" x="18.452821875" y="42.75718125" smashed="yes" rot="MR270">
<attribute name="NAME" x="19.037825" y="38.877821875" size="0.8128" layer="26" font="vector" ratio="12" rot="MR0"/>
<attribute name="VALUE" x="20.702821875" y="43.55718125" size="0.6096" layer="28" rot="MR270"/>
</element>
<element name="C32" library="rcl" library_urn="urn:adsk.eagle:library:334" package="C0603" package3d_urn="urn:adsk.eagle:package:23616/2" value="10uF" x="30.9475" y="6.7951" smashed="yes" rot="MR270">
<attribute name="NAME" x="32.8259" y="8.0631" size="0.8128" layer="26" font="vector" ratio="12" rot="MR270"/>
<attribute name="POPULARITY" value="73" x="30.9475" y="6.7951" size="1.778" layer="28" rot="MR270" display="off"/>
<attribute name="SPICEPREFIX" value="C" x="30.9475" y="6.7951" size="1.778" layer="28" rot="MR270" display="off"/>
<attribute name="VALUE" x="32.8525" y="7.4301" size="1.27" layer="28" rot="MR270"/>
</element>
<element name="IC15" library="xmega-a4" package="QFP80P1200X1200X120-44N" value="ATXMEGA128A4U-AU" x="36.002" y="16.0184" smashed="yes" rot="MR0">
<attribute name="NAME" x="40.6272" y="10.072" size="0.8128" layer="26" font="vector" ratio="12" rot="MR180"/>
</element>
<element name="C27" library="rcl" library_urn="urn:adsk.eagle:library:334" package="C0402" package3d_urn="urn:adsk.eagle:package:23626/2" value="100nF" x="44.4729" y="13.6181" smashed="yes" rot="MR180">
<attribute name="NAME" x="42.7886" y="15.1862" size="0.8128" layer="26" font="vector" ratio="12" rot="MR180"/>
<attribute name="POPULARITY" value="18" x="44.4729" y="13.6181" size="1.778" layer="28" rot="MR180" display="off"/>
<attribute name="SPICEPREFIX" value="C" x="44.4729" y="13.6181" size="1.778" layer="28" rot="MR180" display="off"/>
<attribute name="VALUE" x="43.8379" y="15.5231" size="1.27" layer="28" rot="MR180"/>
</element>
<element name="C28" library="rcl" library_urn="urn:adsk.eagle:library:334" package="C0402" package3d_urn="urn:adsk.eagle:package:23626/2" value="100nF" x="34.4018" y="7.4332" smashed="yes" rot="MR270">
<attribute name="NAME" x="35.9641" y="8.3692" size="0.8128" layer="26" font="vector" ratio="12" rot="MR270"/>
<attribute name="POPULARITY" value="18" x="34.4018" y="7.4332" size="1.778" layer="28" rot="MR270" display="off"/>
<attribute name="SPICEPREFIX" value="C" x="34.4018" y="7.4332" size="1.778" layer="28" rot="MR270" display="off"/>
<attribute name="VALUE" x="36.3068" y="8.0682" size="1.27" layer="28" rot="MR270"/>
</element>
<element name="C29" library="rcl" library_urn="urn:adsk.eagle:library:334" package="C0402" package3d_urn="urn:adsk.eagle:package:23626/2" value="100nF" x="27.6307" y="18.4187" smashed="yes" rot="MR0">
<attribute name="NAME" x="23.6206" y="18.8292" size="0.8128" layer="26" font="vector" ratio="12" rot="MR180"/>
<attribute name="POPULARITY" value="18" x="27.6307" y="18.4187" size="1.778" layer="28" rot="MR0" display="off"/>
<attribute name="SPICEPREFIX" value="C" x="27.6307" y="18.4187" size="1.778" layer="28" rot="MR0" display="off"/>
<attribute name="VALUE" x="28.2657" y="16.5137" size="1.27" layer="28" rot="MR0"/>
</element>
<element name="C30" library="rcl" library_urn="urn:adsk.eagle:library:334" package="C0402" package3d_urn="urn:adsk.eagle:package:23626/2" value="330nF" x="44.4725" y="12.0276" smashed="yes" rot="MR180">
<attribute name="NAME" x="42.8354" y="11.2503" size="0.8128" layer="26" font="vector" ratio="12" rot="MR180"/>
<attribute name="POPULARITY" value="18" x="44.4725" y="12.0276" size="1.778" layer="28" rot="MR180" display="off"/>
<attribute name="SPICEPREFIX" value="C" x="44.4725" y="12.0276" size="1.778" layer="28" rot="MR180" display="off"/>
<attribute name="VALUE" x="43.8375" y="13.9326" size="1.27" layer="28" rot="MR180"/>
</element>
<element name="IC17" library="ftdichip" library_urn="urn:adsk.eagle:library:231" package="SSOP28" package3d_urn="urn:adsk.eagle:package:14013/1" value="FT232RL" x="19.9548" y="31.9107" smashed="yes" rot="MR270">
<attribute name="MF" value="" x="34.0518" y="31.9107" size="1.778" layer="28" rot="MR270" display="off"/>
<attribute name="MPN" value="FT232RL" x="34.0518" y="31.9107" size="1.778" layer="28" rot="MR270" display="off"/>
<attribute name="NAME" x="18.9006" y="38.3602" size="0.8128" layer="26" font="vector" ratio="12" rot="MR180"/>
<attribute name="OC_FARNELL" value="1146032" x="34.0518" y="31.9107" size="1.778" layer="28" rot="MR270" display="off"/>
<attribute name="OC_NEWARK" value="91K9918" x="34.0518" y="31.9107" size="1.778" layer="28" rot="MR270" display="off"/>
<attribute name="POPULARITY" value="14" x="19.9548" y="31.9107" size="1.778" layer="28" rot="MR270" display="off"/>
<attribute name="VALUE" x="20.6348" y="35.8106" size="1.27" layer="28" rot="MR270"/>
</element>
<element name="C39" library="rcl" library_urn="urn:adsk.eagle:library:334" package="C0402" package3d_urn="urn:adsk.eagle:package:23626/2" value="100nF" x="12.5761" y="28.9897" smashed="yes" rot="MR0">
<attribute name="NAME" x="11.3272" y="28.1576" size="0.8128" layer="26" font="vector" ratio="12" rot="MR180"/>
<attribute name="POPULARITY" value="18" x="12.5761" y="28.9897" size="1.778" layer="28" rot="MR0" display="off"/>
<attribute name="SPICEPREFIX" value="C" x="12.5761" y="28.9897" size="1.778" layer="28" rot="MR0" display="off"/>
<attribute name="VALUE" x="13.2111" y="27.0847" size="1.27" layer="28" rot="MR0"/>
</element>
<element name="C37" library="rcl" library_urn="urn:adsk.eagle:library:334" package="C0402" package3d_urn="urn:adsk.eagle:package:23626/2" value="100nF" x="14.2125" y="31.5678" smashed="yes" rot="MR90">
<attribute name="NAME" x="13.2418" y="32.6809" size="0.8128" layer="26" font="vector" ratio="12" rot="MR270"/>
<attribute name="POPULARITY" value="18" x="14.2125" y="31.5678" size="1.778" layer="28" rot="MR90" display="off"/>
<attribute name="SPICEPREFIX" value="C" x="14.2125" y="31.5678" size="1.778" layer="28" rot="MR90" display="off"/>
<attribute name="VALUE" x="12.3075" y="30.9328" size="1.27" layer="28" rot="MR90"/>
</element>
<element name="C38" library="rcl" library_urn="urn:adsk.eagle:library:334" package="A/3216-18W" package3d_urn="urn:adsk.eagle:package:23408/2" value="4.7uF" x="19.2194" y="18.1697" smashed="yes" rot="MR180">
<attribute name="NAME" x="17.87798125" y="16.918240625" size="0.8128" layer="26" font="vector" ratio="12" rot="MR180"/>
<attribute name="POPULARITY" value="0" x="19.2194" y="18.1697" size="1.778" layer="28" rot="MR180" display="off"/>
<attribute name="SPICEPREFIX" value="C" x="19.2194" y="18.1697" size="1.778" layer="28" rot="MR180" display="off"/>
<attribute name="VALUE" x="17.2694" y="20.4947" size="1.27" layer="28" rot="MR180"/>
</element>
<element name="C40" library="rcl" library_urn="urn:adsk.eagle:library:334" package="C0402" package3d_urn="urn:adsk.eagle:package:23626/2" value="100nF" x="22.8037" y="38.1217" smashed="yes" rot="MR180">
<attribute name="NAME" x="21.6475" y="39.5678" size="0.8128" layer="26" font="vector" ratio="12" rot="MR180"/>
<attribute name="POPULARITY" value="18" x="22.8037" y="38.1217" size="1.778" layer="28" rot="MR180" display="off"/>
<attribute name="SPICEPREFIX" value="C" x="22.8037" y="38.1217" size="1.778" layer="28" rot="MR180" display="off"/>
<attribute name="VALUE" x="22.1687" y="40.0267" size="1.27" layer="28" rot="MR180"/>
</element>
<element name="C34" library="rcl" library_urn="urn:adsk.eagle:library:334" package="C0402" package3d_urn="urn:adsk.eagle:package:23626/2" value="100nF" x="10.419" y="20.6204" smashed="yes" rot="MR270">
<attribute name="NAME" x="12.2107" y="21.8479" size="0.8128" layer="26" font="vector" ratio="12" rot="MR270"/>
<attribute name="POPULARITY" value="18" x="10.419" y="20.6204" size="1.778" layer="28" rot="MR270" display="off"/>
<attribute name="SPICEPREFIX" value="C" x="10.419" y="20.6204" size="1.778" layer="28" rot="MR270" display="off"/>
<attribute name="VALUE" x="12.324" y="21.2554" size="1.27" layer="28" rot="MR270"/>
</element>
<element name="C35" library="rcl" library_urn="urn:adsk.eagle:library:334" package="C0402" package3d_urn="urn:adsk.eagle:package:23626/2" value="47pF" x="19.8873" y="25.0049" smashed="yes" rot="MR270">
<attribute name="NAME" x="21.5618" y="26.2007" size="0.8128" layer="26" font="vector" ratio="12" rot="MR270"/>
<attribute name="POPULARITY" value="18" x="19.8873" y="25.0049" size="1.778" layer="28" rot="MR270" display="off"/>
<attribute name="SPICEPREFIX" value="C" x="19.8873" y="25.0049" size="1.778" layer="28" rot="MR270" display="off"/>
<attribute name="VALUE" x="21.7923" y="25.6399" size="1.27" layer="28" rot="MR270"/>
</element>
<element name="C36" library="rcl" library_urn="urn:adsk.eagle:library:334" package="C0402" package3d_urn="urn:adsk.eagle:package:23626/2" value="47pF" x="13.2111" y="26.6021" smashed="yes" rot="MR0">
<attribute name="NAME" x="14.6042" y="26.9819" size="0.8128" layer="26" font="vector" ratio="12" rot="MR180"/>
<attribute name="POPULARITY" value="18" x="13.2111" y="26.6021" size="1.778" layer="28" rot="MR0" display="off"/>
<attribute name="SPICEPREFIX" value="C" x="13.2111" y="26.6021" size="1.778" layer="28" rot="MR0" display="off"/>
<attribute name="VALUE" x="13.8461" y="24.6971" size="1.27" layer="28" rot="MR0"/>
</element>
<element name="L1" library="rcl" library_urn="urn:adsk.eagle:library:334" package="R0805" package3d_urn="urn:adsk.eagle:package:23553/2" value="???" x="19.7156" y="21.4779" smashed="yes" rot="MR0">
<attribute name="NAME" x="18.771" y="20.1931" size="0.8128" layer="26" font="vector" ratio="12" rot="MR180"/>
<attribute name="POPULARITY" value="86" x="19.7156" y="21.4779" size="1.778" layer="28" rot="MR0" display="off"/>
<attribute name="SPICEPREFIX" value="R" x="19.7156" y="21.4779" size="1.778" layer="28" rot="MR0" display="off"/>
<attribute name="VALUE" x="20.3506" y="18.9379" size="1.27" layer="28" rot="MR0"/>
</element>
<element name="C33" library="rcl" library_urn="urn:adsk.eagle:library:334" package="C0402" package3d_urn="urn:adsk.eagle:package:23626/2" value="4.7nF" x="7.8814" y="18.2825" smashed="yes" rot="MR0">
<attribute name="NAME" x="6.7236" y="17.3682" size="0.8128" layer="26" font="vector" ratio="12" rot="MR180"/>
<attribute name="POPULARITY" value="18" x="7.8814" y="18.2825" size="1.778" layer="28" rot="MR0" display="off"/>
<attribute name="SPICEPREFIX" value="C" x="7.8814" y="18.2825" size="1.778" layer="28" rot="MR0" display="off"/>
<attribute name="VALUE" x="8.5164" y="16.3775" size="1.27" layer="28" rot="MR0"/>
</element>
<element name="IC16" library="CNP-ics 1" package="SOT23-6L" value="USBLC6-2SC6" x="14.9383" y="24.1383" smashed="yes" rot="MR90">
<attribute name="NAME" x="18.0558" y="23.0584" size="0.8128" layer="26" font="vector" ratio="12" rot="MR90"/>
<attribute name="VALUE" x="10.9383" y="22.8383" size="1.27" layer="28" rot="MR90"/>
</element>
<element name="X4" library="CNP-connectors" package="240-0002-1" value="USB_MINI_B" x="0.1334" y="24.5447" smashed="yes" rot="MR90">
<attribute name="NAME" x="4.7699" y="25.5723" size="0.8128" layer="26" font="vector" ratio="12" rot="MR270"/>
</element>
<element name="R18" library="rcl" library_urn="urn:adsk.eagle:library:334" package="R0402" package3d_urn="urn:adsk.eagle:package:23547/3" value="1M" x="3.8661" y="18.2953" smashed="yes" rot="MR180">
<attribute name="NAME" x="0.2552" y="18.6182" size="0.8128" layer="26" font="vector" ratio="12" rot="MR180"/>
<attribute name="POPULARITY" value="0" x="3.8661" y="18.2953" size="1.778" layer="28" rot="MR180" display="off"/>
<attribute name="SPICEPREFIX" value="R" x="3.8661" y="18.2953" size="1.778" layer="28" rot="MR180" display="off"/>
<attribute name="VALUE" x="3.2311" y="20.2003" size="1.27" layer="28" rot="MR180"/>
</element>
<element name="Y1" library="CNP-miscellaneous" package="OSCILLATOR_3.2X2.5" value="OSCILLATOR" x="33.0732" y="26.315" smashed="yes" rot="MR180">
<attribute name="NAME" x="31.7627" y="29.621" size="0.8128" layer="26" font="vector" ratio="12" rot="MR180"/>
<attribute name="VALUE" x="30.7132" y="29.295" size="1.27" layer="28" rot="MR180"/>
</element>
<element name="C22" library="rcl" library_urn="urn:adsk.eagle:library:334" package="C0402" package3d_urn="urn:adsk.eagle:package:23626/2" value="100nF" x="30.0388" y="26.2362" smashed="yes" rot="MR90">
<attribute name="NAME" x="29.2568" y="27.65" size="0.8128" layer="26" font="vector" ratio="12" rot="MR270"/>
<attribute name="POPULARITY" value="18" x="30.0388" y="26.2362" size="1.778" layer="28" rot="MR90" display="off"/>
<attribute name="SPICEPREFIX" value="C" x="30.0388" y="26.2362" size="1.778" layer="28" rot="MR90" display="off"/>
<attribute name="VALUE" x="28.1338" y="25.6012" size="1.27" layer="28" rot="MR90"/>
</element>
<element name="J2" library="CNP-connectors" package="35RASMT2BHNTRX" value="STEREO_JACK" x="5.9624" y="12.1428" smashed="yes" rot="MR180">
<attribute name="NAME" x="1.445259375" y="17.0661" size="0.8128" layer="26" font="vector" ratio="12" rot="MR270"/>
</element>
<element name="C26" library="rcl" library_urn="urn:adsk.eagle:library:334" package="C0603" package3d_urn="urn:adsk.eagle:package:23616/2" value="10uF" x="27.4072" y="37.8892" smashed="yes" rot="MR0">
<attribute name="NAME" x="26.2073" y="39.5466" size="0.8128" layer="26" font="vector" ratio="12" rot="MR180"/>
<attribute name="POPULARITY" value="73" x="27.4072" y="37.8892" size="1.778" layer="28" rot="MR0" display="off"/>
<attribute name="SPICEPREFIX" value="C" x="27.4072" y="37.8892" size="1.778" layer="28" rot="MR0" display="off"/>
<attribute name="VALUE" x="28.0422" y="35.9842" size="1.27" layer="28" rot="MR0"/>
</element>
<element name="IC14" library="CNP-ics 2" package="TSOT23-5" value="LP5907MFX-3.3" x="32.985" y="38.744" smashed="yes" rot="MR180">
<attribute name="NAME" x="37.3306" y="38.245" size="0.8128" layer="26" font="vector" ratio="12" rot="MR0"/>
<attribute name="VALUE" x="31.588" y="42.178" size="1.016" layer="28" ratio="10" rot="MR180"/>
</element>
<element name="C24" library="rcl" library_urn="urn:adsk.eagle:library:334" package="C0603" package3d_urn="urn:adsk.eagle:package:23616/2" value="10uF" x="27.37438125" y="40.2413" smashed="yes" rot="MR0">
<attribute name="NAME" x="28.397703125" y="41.391921875" size="0.8128" layer="26" font="vector" ratio="12" rot="MR0"/>
<attribute name="POPULARITY" value="73" x="27.37438125" y="40.2413" size="1.778" layer="28" rot="MR0" display="off"/>
<attribute name="SPICEPREFIX" value="C" x="27.37438125" y="40.2413" size="1.778" layer="28" rot="MR0" display="off"/>
<attribute name="VALUE" x="28.00938125" y="38.3363" size="1.27" layer="28" rot="MR0"/>
</element>
<element name="J3" library="con-lstb" library_urn="urn:adsk.eagle:library:162" package="MA03-2" package3d_urn="urn:adsk.eagle:package:8334/1" value="" x="32.3248" y="32.8436" smashed="yes" rot="MR180">
<attribute name="MF" value="" x="32.3248" y="32.8436" size="1.778" layer="28" rot="MR180" display="off"/>
<attribute name="MPN" value="" x="32.3248" y="32.8436" size="1.778" layer="28" rot="MR180" display="off"/>
<attribute name="NAME" x="35.9062" y="35.6606" size="0.8128" layer="26" font="vector" ratio="12" rot="MR0"/>
<attribute name="OC_FARNELL" value="unknown" x="32.3248" y="32.8436" size="1.778" layer="28" rot="MR180" display="off"/>
<attribute name="OC_NEWARK" value="unknown" x="32.3248" y="32.8436" size="1.778" layer="28" rot="MR180" display="off"/>
<attribute name="POPULARITY" value="15" x="32.3248" y="32.8436" size="1.778" layer="28" rot="MR180" display="off"/>
<attribute name="VALUE" x="31.0548" y="37.0346" size="1.27" layer="28" ratio="10" rot="MR180"/>
</element>
<element name="C31" library="rcl" library_urn="urn:adsk.eagle:library:334" package="C0402" package3d_urn="urn:adsk.eagle:package:23626/2" value="330nF" x="36.0257" y="24.4402" smashed="yes" rot="MR90">
<attribute name="NAME" x="37.7143" y="25.5698" size="0.8128" layer="26" font="vector" ratio="12" rot="MR270"/>
<attribute name="POPULARITY" value="18" x="36.0257" y="24.4402" size="1.778" layer="28" rot="MR90" display="off"/>
<attribute name="SPICEPREFIX" value="C" x="36.0257" y="24.4402" size="1.778" layer="28" rot="MR90" display="off"/>
<attribute name="VALUE" x="34.1207" y="23.8052" size="1.27" layer="28" rot="MR90"/>
</element>
<element name="X1" library="con-molex" library_urn="urn:adsk.eagle:library:165" package="22-23-2041" package3d_urn="urn:adsk.eagle:package:8078635/1" value="22-23-2041" x="35" y="96.75" smashed="yes" rot="MR180">
<attribute name="MF" value="MOLEX" x="35" y="96.75" size="1.778" layer="28" rot="MR180" display="off"/>
<attribute name="MPN" value="22-23-2041" x="35" y="96.75" size="1.778" layer="28" rot="MR180" display="off"/>
<attribute name="NAME" x="40.545" y="94.69" size="1.016" layer="26" ratio="10" rot="MR180"/>
<attribute name="OC_FARNELL" value="1462920" x="35" y="96.75" size="1.778" layer="28" rot="MR180" display="off"/>
<attribute name="OC_NEWARK" value="38C0355" x="35" y="96.75" size="1.778" layer="28" rot="MR180" display="off"/>
<attribute name="POPULARITY" value="21" x="35" y="96.75" size="1.778" layer="28" rot="MR180" display="off"/>
<attribute name="VALUE" x="29.92" y="101.83" size="1.016" layer="28" ratio="10" rot="MR180"/>
</element>
<element name="IC2." library="allegro" library_urn="urn:adsk.eagle:library:93" package="QFN28ET" package3d_urn="urn:adsk.eagle:package:3448/1" value="A4983" x="35" y="82.5" smashed="yes" rot="MR0">
<attribute name="MF" value="" x="35" y="82.5" size="1.778" layer="28" rot="MR0" display="off"/>
<attribute name="MPN" value="A4983SETTR-T" x="35" y="82.5" size="1.778" layer="28" rot="MR0" display="off"/>
<attribute name="NAME" x="40.075" y="84.735" size="0.8128" layer="26" font="vector" ratio="12" rot="MR0"/>
<attribute name="OC_FARNELL" value="1688956" x="35" y="82.5" size="1.778" layer="28" rot="MR0" display="off"/>
<attribute name="OC_NEWARK" value="39M6763" x="35" y="82.5" size="1.778" layer="28" rot="MR0" display="off"/>
<attribute name="POPULARITY" value="0" x="35" y="82.5" size="1.778" layer="28" rot="MR0" display="off"/>
<attribute name="VALUE" x="37.975" y="78.02" size="1.27" layer="28" rot="MR0"/>
</element>
<element name="X2" library="CNP-connectors" package="CON_3.5MM_1X8" value="CON_3.5MM_1X8" x="8" y="67.5" smashed="yes" rot="MR270">
<attribute name="NAME" x="1.554" y="68.09" size="0.8128" layer="26" font="vector" ratio="12" rot="MR270"/>
<attribute name="VALUE" x="11.881" y="81.465" size="1.27" layer="28" ratio="10" rot="MR270"/>
</element>
<element name="IC1" library="linear" library_urn="urn:adsk.eagle:library:262" package="TO263-3" package3d_urn="urn:adsk.eagle:package:16425/2" value="LM340S-05" x="36.5" y="53.5" smashed="yes" rot="MR90">
<attribute name="NAME" x="41.287" y="60.287" size="0.8128" layer="26" font="vector" ratio="12" rot="MR180"/>
<attribute name="POPULARITY" value="0" x="36.5" y="53.5" size="1.778" layer="28" rot="MR90" display="off"/>
<attribute name="VALUE" x="30.912" y="60.358" size="1.27" layer="28" rot="MR180"/>
</element>
<element name="U$3" library="CNP-miscellaneous" package="LED_PIPE_7513D2-L" value="" x="10.075" y="4.83848125" smashed="yes" rot="MR180"/>
<element name="C2" library="rcl" library_urn="urn:adsk.eagle:library:334" package="C0603" package3d_urn="urn:adsk.eagle:package:23616/2" value="100nF" x="41" y="81.275" smashed="yes" rot="MR90">
<attribute name="NAME" x="42.285" y="80.74" size="0.8128" layer="26" font="vector" ratio="12" rot="MR90"/>
<attribute name="POPULARITY" value="73" x="41" y="81.275" size="1.778" layer="28" rot="MR90" display="off"/>
<attribute name="SPICEPREFIX" value="C" x="41" y="81.275" size="1.778" layer="28" rot="MR90" display="off"/>
<attribute name="VALUE" x="39.095" y="80.64" size="1.27" layer="28" rot="MR90"/>
</element>
<element name="C5" library="rcl" library_urn="urn:adsk.eagle:library:334" package="C0603" package3d_urn="urn:adsk.eagle:package:23616/2" value="100nF" x="38.825" y="80.225" smashed="yes" rot="MR90">
<attribute name="NAME" x="38.585" y="77.115" size="0.8128" layer="26" font="vector" ratio="12" rot="MR90"/>
<attribute name="POPULARITY" value="73" x="38.825" y="80.225" size="1.778" layer="28" rot="MR90" display="off"/>
<attribute name="SPICEPREFIX" value="C" x="38.825" y="80.225" size="1.778" layer="28" rot="MR90" display="off"/>
<attribute name="VALUE" x="36.92" y="79.59" size="1.27" layer="28" rot="MR90"/>
</element>
<element name="C7" library="rcl" library_urn="urn:adsk.eagle:library:334" package="C0603" package3d_urn="urn:adsk.eagle:package:23616/2" value="220nF" x="37.5" y="76.5" smashed="yes" rot="MR90">
<attribute name="NAME" x="38.46" y="74.415" size="0.8128" layer="26" font="vector" ratio="12" rot="MR90"/>
<attribute name="POPULARITY" value="73" x="37.5" y="76.5" size="1.778" layer="28" rot="MR90" display="off"/>
<attribute name="SPICEPREFIX" value="C" x="37.5" y="76.5" size="1.778" layer="28" rot="MR90" display="off"/>
<attribute name="VALUE" x="35.595" y="75.865" size="1.27" layer="28" rot="MR90"/>
</element>
<element name="R3" library="rcl" library_urn="urn:adsk.eagle:library:334" package="R0402" package3d_urn="urn:adsk.eagle:package:23547/3" value="25k" x="34.3" y="75.5" smashed="yes" rot="MR270">
<attribute name="NAME" x="33.86" y="76.765" size="0.8128" layer="26" font="vector" ratio="12" rot="MR90"/>
<attribute name="POPULARITY" value="0" x="34.3" y="75.5" size="1.778" layer="28" rot="MR270" display="off"/>
<attribute name="SPICEPREFIX" value="R" x="34.3" y="75.5" size="1.778" layer="28" rot="MR270" display="off"/>
<attribute name="VALUE" x="36.205" y="76.135" size="1.27" layer="28" rot="MR270"/>
</element>
<element name="R4" library="rcl" library_urn="urn:adsk.eagle:library:334" package="R0402" package3d_urn="urn:adsk.eagle:package:23547/3" value="100k" x="33.15" y="75.5" smashed="yes" rot="MR270">
<attribute name="NAME" x="33.315" y="78.285" size="0.8128" layer="26" font="vector" ratio="12" rot="MR270"/>
<attribute name="POPULARITY" value="0" x="33.15" y="75.5" size="1.778" layer="28" rot="MR270" display="off"/>
<attribute name="SPICEPREFIX" value="R" x="33.15" y="75.5" size="1.778" layer="28" rot="MR270" display="off"/>
<attribute name="VALUE" x="35.055" y="76.135" size="1.27" layer="28" rot="MR270"/>
</element>
<element name="C10" library="rcl" library_urn="urn:adsk.eagle:library:334" package="C0603" package3d_urn="urn:adsk.eagle:package:23616/2" value="220nF" x="31.5" y="79.125" smashed="yes" rot="MR90">
<attribute name="NAME" x="29.985" y="77.315" size="0.8128" layer="26" font="vector" ratio="12" rot="MR90"/>
<attribute name="POPULARITY" value="73" x="31.5" y="79.125" size="1.778" layer="28" rot="MR90" display="off"/>
<attribute name="SPICEPREFIX" value="C" x="31.5" y="79.125" size="1.778" layer="28" rot="MR90" display="off"/>
<attribute name="VALUE" x="29.595" y="78.49" size="1.27" layer="28" rot="MR90"/>
</element>
<element name="R5" library="rcl" library_urn="urn:adsk.eagle:library:334" package="R0402" package3d_urn="urn:adsk.eagle:package:23547/3" value="54.9k" x="29.5" y="80.5" smashed="yes" rot="MR270">
<attribute name="NAME" x="28.865" y="81.135" size="0.8128" layer="26" font="vector" ratio="12" rot="MR270"/>
<attribute name="POPULARITY" value="0" x="29.5" y="80.5" size="1.778" layer="28" rot="MR270" display="off"/>
<attribute name="SPICEPREFIX" value="R" x="29.5" y="80.5" size="1.778" layer="28" rot="MR270" display="off"/>
<attribute name="VALUE" x="31.405" y="81.135" size="1.27" layer="28" rot="MR270"/>
</element>
<element name="R6" library="rcl" library_urn="urn:adsk.eagle:library:334" package="R0402" package3d_urn="urn:adsk.eagle:package:23547/3" value="24.9k" x="29.5" y="83.5" smashed="yes" rot="MR90">
<attribute name="NAME" x="28.135" y="82.865" size="0.8128" layer="26" font="vector" ratio="12" rot="MR90"/>
<attribute name="POPULARITY" value="0" x="29.5" y="83.5" size="1.778" layer="28" rot="MR90" display="off"/>
<attribute name="SPICEPREFIX" value="R" x="29.5" y="83.5" size="1.778" layer="28" rot="MR90" display="off"/>
<attribute name="VALUE" x="27.595" y="82.865" size="1.27" layer="28" rot="MR90"/>
</element>
<element name="C6" library="rcl" library_urn="urn:adsk.eagle:library:334" package="C0603" package3d_urn="urn:adsk.eagle:package:23616/2" value="1uF" x="37.5" y="87.25" smashed="yes" rot="MR90">
<attribute name="NAME" x="36.59" y="88.235" size="0.8128" layer="26" font="vector" ratio="12" rot="MR270"/>
<attribute name="POPULARITY" value="73" x="37.5" y="87.25" size="1.778" layer="28" rot="MR90" display="off"/>
<attribute name="SPICEPREFIX" value="C" x="37.5" y="87.25" size="1.778" layer="28" rot="MR90" display="off"/>
<attribute name="VALUE" x="35.595" y="86.615" size="1.27" layer="28" rot="MR90"/>
</element>
<element name="C9" library="rcl" library_urn="urn:adsk.eagle:library:334" package="C0603" package3d_urn="urn:adsk.eagle:package:23616/2" value="1uF" x="32.5" y="87.25" smashed="yes" rot="MR90">
<attribute name="NAME" x="33.285" y="86.64" size="0.8128" layer="26" font="vector" ratio="12" rot="MR90"/>
<attribute name="POPULARITY" value="73" x="32.5" y="87.25" size="1.778" layer="28" rot="MR90" display="off"/>
<attribute name="SPICEPREFIX" value="C" x="32.5" y="87.25" size="1.778" layer="28" rot="MR90" display="off"/>
<attribute name="VALUE" x="30.595" y="86.615" size="1.27" layer="28" rot="MR90"/>
</element>
<element name="C3" library="rcl" library_urn="urn:adsk.eagle:library:334" package="PANASONIC_E" package3d_urn="urn:adsk.eagle:package:23425/2" value="100uF" x="30" y="69.5" smashed="yes" rot="MR0">
<attribute name="NAME" x="31.8" y="70.8" size="0.8128" layer="26" font="vector" ratio="12" rot="MR0"/>
<attribute name="POPULARITY" value="0" x="30" y="69.5" size="1.778" layer="28" rot="MR0" display="off"/>
<attribute name="SPICEPREFIX" value="C" x="30" y="69.5" size="1.778" layer="28" rot="MR0" display="off"/>
<attribute name="VALUE" x="31.8" y="67.275" size="1.016" layer="28" rot="MR0"/>
</element>
<element name="R1" library="rcl" library_urn="urn:adsk.eagle:library:334" package="R2010" package3d_urn="urn:adsk.eagle:package:23551/2" value="0.1" x="39" y="90.5" smashed="yes" rot="MR180">
<attribute name="NAME" x="42.905" y="89.46" size="0.8128" layer="26" font="vector" ratio="12" rot="MR90"/>
<attribute name="POPULARITY" value="3" x="39" y="90.5" size="1.778" layer="28" rot="MR180" display="off"/>
<attribute name="SPICEPREFIX" value="R" x="39" y="90.5" size="1.778" layer="28" rot="MR180" display="off"/>
<attribute name="VALUE" x="36.46" y="93.675" size="1.27" layer="28" rot="MR180"/>
</element>
<element name="R2" library="rcl" library_urn="urn:adsk.eagle:library:334" package="R2010" package3d_urn="urn:adsk.eagle:package:23551/2" value="0.1" x="31" y="90.5" smashed="yes" rot="MR0">
<attribute name="NAME" x="26.405" y="89.46" size="0.8128" layer="26" font="vector" ratio="12" rot="MR90"/>
<attribute name="POPULARITY" value="3" x="31" y="90.5" size="1.778" layer="28" rot="MR0" display="off"/>
<attribute name="SPICEPREFIX" value="R" x="31" y="90.5" size="1.778" layer="28" rot="MR0" display="off"/>
<attribute name="VALUE" x="33.54" y="87.325" size="1.27" layer="28" rot="MR0"/>
</element>
<element name="IC5" library="CNP-ics 1" package="SOT23-5" value="SN74LVC1G125" x="14" y="79.75" smashed="yes" rot="MR90">
<attribute name="NAME" x="13.2255" y="77.359" size="0.8128" layer="26" font="vector" ratio="12" rot="MR0"/>
<attribute name="VALUE" x="13.8095" y="78.7975" size="0.4064" layer="28" font="vector" rot="MR90"/>
</element>
<element name="C14" library="rcl" library_urn="urn:adsk.eagle:library:334" package="C0402" package3d_urn="urn:adsk.eagle:package:23626/2" value="100nF" x="18" y="78.75" smashed="yes" rot="MR180">
<attribute name="NAME" x="17.365" y="78.115" size="0.8128" layer="26" font="vector" ratio="12" rot="MR180"/>
<attribute name="POPULARITY" value="18" x="18" y="78.75" size="1.778" layer="28" rot="MR180" display="off"/>
<attribute name="SPICEPREFIX" value="C" x="18" y="78.75" size="1.778" layer="28" rot="MR180" display="off"/>
<attribute name="VALUE" x="17.365" y="80.655" size="1.27" layer="28" font="vector" rot="MR180"/>
</element>
<element name="R8" library="rcl" library_urn="urn:adsk.eagle:library:334" package="R0402" package3d_urn="urn:adsk.eagle:package:23547/3" value="100k" x="10.5" y="80.25" smashed="yes" rot="MR90">
<attribute name="NAME" x="11.135" y="79.615" size="0.8128" layer="26" font="vector" ratio="12" rot="MR90"/>
<attribute name="POPULARITY" value="0" x="10.5" y="80.25" size="1.778" layer="28" rot="MR90" display="off"/>
<attribute name="SPICEPREFIX" value="R" x="10.5" y="80.25" size="1.778" layer="28" rot="MR90" display="off"/>
<attribute name="VALUE" x="8.595" y="79.615" size="1.27" layer="28" font="vector" rot="MR90"/>
</element>
<element name="IC10" library="CNP-ics 1" package="SOT23-5" value="SN74LVC1G125" x="14" y="75.75" smashed="yes" rot="MR90">
<attribute name="NAME" x="15.3005" y="73.234" size="0.8128" layer="26" font="vector" ratio="12" rot="MR0"/>
<attribute name="SPICEPREFIX" value="IC" x="14" y="75.75" size="1.778" layer="28" rot="MR90" display="off"/>
<attribute name="VALUE" x="13.8095" y="74.7975" size="0.4064" layer="28" font="vector" rot="MR90"/>
</element>
<element name="C19" library="rcl" library_urn="urn:adsk.eagle:library:334" package="C0402" package3d_urn="urn:adsk.eagle:package:23626/2" value="100nF" x="18" y="74.75" smashed="yes" rot="MR180">
<attribute name="NAME" x="17.365" y="74.115" size="0.8128" layer="26" font="vector" ratio="12" rot="MR180"/>
<attribute name="POPULARITY" value="18" x="18" y="74.75" size="1.778" layer="28" rot="MR180" display="off"/>
<attribute name="SPICEPREFIX" value="C" x="18" y="74.75" size="1.778" layer="28" rot="MR180" display="off"/>
<attribute name="VALUE" x="17.365" y="76.655" size="1.27" layer="28" font="vector" rot="MR180"/>
</element>
<element name="R11" library="rcl" library_urn="urn:adsk.eagle:library:334" package="R0402" package3d_urn="urn:adsk.eagle:package:23547/3" value="100k" x="10.5" y="76.25" smashed="yes" rot="MR90">
<attribute name="NAME" x="11.135" y="75.165" size="0.8128" layer="26" font="vector" ratio="12" rot="MR90"/>
<attribute name="POPULARITY" value="0" x="10.5" y="76.25" size="1.778" layer="28" rot="MR90" display="off"/>
<attribute name="SPICEPREFIX" value="R" x="10.5" y="76.25" size="1.778" layer="28" rot="MR90" display="off"/>
<attribute name="VALUE" x="8.595" y="75.615" size="1.27" layer="28" font="vector" rot="MR90"/>
</element>
<element name="IC6" library="CNP-ics 1" package="SOT23-5" value="SN74LVC1G125" x="14" y="70" smashed="yes" rot="MR90">
<attribute name="NAME" x="14.9005" y="67.609" size="0.8128" layer="26" font="vector" ratio="12" rot="MR0"/>
<attribute name="VALUE" x="13.8095" y="69.0475" size="0.4064" layer="28" font="vector" rot="MR90"/>
</element>
<element name="C15" library="rcl" library_urn="urn:adsk.eagle:library:334" package="C0402" package3d_urn="urn:adsk.eagle:package:23626/2" value="100nF" x="18" y="69" smashed="yes" rot="MR180">
<attribute name="NAME" x="16.84" y="70.465" size="0.8128" layer="26" font="vector" ratio="12" rot="MR180"/>
<attribute name="POPULARITY" value="18" x="18" y="69" size="1.778" layer="28" rot="MR180" display="off"/>
<attribute name="SPICEPREFIX" value="C" x="18" y="69" size="1.778" layer="28" rot="MR180" display="off"/>
<attribute name="VALUE" x="17.365" y="70.905" size="1.27" layer="28" font="vector" rot="MR180"/>
</element>
<element name="R9" library="rcl" library_urn="urn:adsk.eagle:library:334" package="R0402" package3d_urn="urn:adsk.eagle:package:23547/3" value="100k" x="10.525" y="70.5" smashed="yes" rot="MR90">
<attribute name="NAME" x="11.16" y="69.865" size="0.8128" layer="26" font="vector" ratio="12" rot="MR90"/>
<attribute name="POPULARITY" value="0" x="10.525" y="70.5" size="1.778" layer="28" rot="MR90" display="off"/>
<attribute name="SPICEPREFIX" value="R" x="10.525" y="70.5" size="1.778" layer="28" rot="MR90" display="off"/>
<attribute name="VALUE" x="8.62" y="69.865" size="1.27" layer="28" font="vector" rot="MR90"/>
</element>
<element name="IC11" library="CNP-ics 1" package="SOT23-5" value="SN74LVC1G125" x="14" y="66" smashed="yes" rot="MR90">
<attribute name="NAME" x="14.6005" y="63.559" size="0.8128" layer="26" font="vector" ratio="12" rot="MR0"/>
<attribute name="VALUE" x="13.8095" y="65.0475" size="0.4064" layer="28" font="vector" rot="MR90"/>
</element>
<element name="C20" library="rcl" library_urn="urn:adsk.eagle:library:334" package="C0402" package3d_urn="urn:adsk.eagle:package:23626/2" value="100nF" x="18" y="65" smashed="yes" rot="MR180">
<attribute name="NAME" x="16.69" y="66.39" size="0.8128" layer="26" font="vector" ratio="12" rot="MR180"/>
<attribute name="POPULARITY" value="18" x="18" y="65" size="1.778" layer="28" rot="MR180" display="off"/>
<attribute name="SPICEPREFIX" value="C" x="18" y="65" size="1.778" layer="28" rot="MR180" display="off"/>
<attribute name="VALUE" x="17.365" y="66.905" size="1.27" layer="28" font="vector" rot="MR180"/>
</element>
<element name="R12" library="rcl" library_urn="urn:adsk.eagle:library:334" package="R0402" package3d_urn="urn:adsk.eagle:package:23547/3" value="100k" x="10.5" y="66.5" smashed="yes" rot="MR90">
<attribute name="NAME" x="11.135" y="65.34" size="0.8128" layer="26" font="vector" ratio="12" rot="MR90"/>
<attribute name="POPULARITY" value="0" x="10.5" y="66.5" size="1.778" layer="28" rot="MR90" display="off"/>
<attribute name="SPICEPREFIX" value="R" x="10.5" y="66.5" size="1.778" layer="28" rot="MR90" display="off"/>
<attribute name="VALUE" x="8.595" y="65.865" size="1.27" layer="28" font="vector" rot="MR90"/>
</element>
<element name="IC7" library="CNP-ics 1" package="SOT23-5" value="SN74LVC1G125" x="14" y="62" smashed="yes" rot="MR90">
<attribute name="NAME" x="14.8755" y="59.584" size="0.8128" layer="26" font="vector" ratio="12" rot="MR0"/>
<attribute name="VALUE" x="13.8095" y="61.0475" size="0.4064" layer="28" font="vector" rot="MR90"/>
</element>
<element name="C16" library="rcl" library_urn="urn:adsk.eagle:library:334" package="C0402" package3d_urn="urn:adsk.eagle:package:23626/2" value="100nF" x="18" y="61.125" smashed="yes" rot="MR180">
<attribute name="NAME" x="16.765" y="62.59" size="0.8128" layer="26" font="vector" ratio="12" rot="MR180"/>
<attribute name="POPULARITY" value="18" x="18" y="61.125" size="1.778" layer="28" rot="MR180" display="off"/>
<attribute name="SPICEPREFIX" value="C" x="18" y="61.125" size="1.778" layer="28" rot="MR180" display="off"/>
<attribute name="VALUE" x="17.365" y="63.03" size="1.27" layer="28" font="vector" rot="MR180"/>
</element>
<element name="R10" library="rcl" library_urn="urn:adsk.eagle:library:334" package="R0402" package3d_urn="urn:adsk.eagle:package:23547/3" value="100k" x="10.5" y="62.5" smashed="yes" rot="MR90">
<attribute name="NAME" x="11.135" y="61.49" size="0.8128" layer="26" font="vector" ratio="12" rot="MR90"/>
<attribute name="POPULARITY" value="0" x="10.5" y="62.5" size="1.778" layer="28" rot="MR90" display="off"/>
<attribute name="SPICEPREFIX" value="R" x="10.5" y="62.5" size="1.778" layer="28" rot="MR90" display="off"/>
<attribute name="VALUE" x="8.595" y="61.865" size="1.27" layer="28" font="vector" rot="MR90"/>
</element>
<element name="IC12" library="CNP-ics 1" package="SOT23-5" value="SN74LVC1G125" x="14" y="58" smashed="yes" rot="MR90">
<attribute name="NAME" x="15.3505" y="55.459" size="0.8128" layer="26" font="vector" ratio="12" rot="MR0"/>
<attribute name="VALUE" x="13.8095" y="57.0475" size="0.4064" layer="28" font="vector" rot="MR90"/>
</element>
<element name="C21" library="rcl" library_urn="urn:adsk.eagle:library:334" package="C0402" package3d_urn="urn:adsk.eagle:package:23626/2" value="100nF" x="18" y="57" smashed="yes" rot="MR180">
<attribute name="NAME" x="16.765" y="58.465" size="0.8128" layer="26" font="vector" ratio="12" rot="MR180"/>
<attribute name="POPULARITY" value="18" x="18" y="57" size="1.778" layer="28" rot="MR180" display="off"/>
<attribute name="SPICEPREFIX" value="C" x="18" y="57" size="1.778" layer="28" rot="MR180" display="off"/>
<attribute name="VALUE" x="17.365" y="58.905" size="1.27" layer="28" font="vector" rot="MR180"/>
</element>
<element name="R13" library="rcl" library_urn="urn:adsk.eagle:library:334" package="R0402" package3d_urn="urn:adsk.eagle:package:23547/3" value="NA" x="10.5" y="59.5" smashed="yes" rot="MR90">
<attribute name="NAME" x="11.135" y="58.615" size="0.8128" layer="26" font="vector" ratio="12" rot="MR90"/>
<attribute name="POPULARITY" value="0" x="10.5" y="59.5" size="1.778" layer="28" rot="MR90" display="off"/>
<attribute name="SPICEPREFIX" value="R" x="10.5" y="59.5" size="1.778" layer="28" rot="MR90" display="off"/>
<attribute name="VALUE" x="8.595" y="58.865" size="1.27" layer="28" font="vector" rot="MR90"/>
</element>
<element name="C4" library="rcl" library_urn="urn:adsk.eagle:library:334" package="C0603" package3d_urn="urn:adsk.eagle:package:23616/2" value="220nF" x="27.925" y="51.85" smashed="yes" rot="MR270">
<attribute name="NAME" x="27.14" y="52.485" size="0.8128" layer="26" font="vector" ratio="12" rot="MR270"/>
<attribute name="POPULARITY" value="73" x="27.925" y="51.85" size="1.778" layer="28" rot="MR270" display="off"/>
<attribute name="SPICEPREFIX" value="C" x="27.925" y="51.85" size="1.778" layer="28" rot="MR270" display="off"/>
<attribute name="VALUE" x="29.83" y="52.485" size="0.8128" layer="28" rot="MR270"/>
</element>
<element name="C8" library="rcl" library_urn="urn:adsk.eagle:library:334" package="C0402" package3d_urn="urn:adsk.eagle:package:23626/2" value="100nF" x="27.925" y="55.3" smashed="yes" rot="MR90">
<attribute name="NAME" x="26.385" y="54.44" size="0.8128" layer="26" font="vector" ratio="12" rot="MR90"/>
<attribute name="POPULARITY" value="18" x="27.925" y="55.3" size="1.778" layer="28" rot="MR90" display="off"/>
<attribute name="SPICEPREFIX" value="C" x="27.925" y="55.3" size="1.778" layer="28" rot="MR90" display="off"/>
<attribute name="VALUE" x="26.02" y="54.665" size="0.8128" layer="28" rot="MR90"/>
</element>
<element name="C12" library="rcl" library_urn="urn:adsk.eagle:library:334" package="C0603" package3d_urn="urn:adsk.eagle:package:23616/2" value="10uF" x="33.75" y="61.5" smashed="yes" rot="MR180">
<attribute name="NAME" x="32.54" y="63.44" size="0.8128" layer="26" font="vector" ratio="12" rot="MR180"/>
<attribute name="POPULARITY" value="73" x="33.75" y="61.5" size="1.778" layer="28" rot="MR180" display="off"/>
<attribute name="SPICEPREFIX" value="C" x="33.75" y="61.5" size="1.778" layer="28" rot="MR180" display="off"/>
<attribute name="VALUE" x="33.115" y="63.405" size="0.8128" layer="28" rot="MR180"/>
</element>
<element name="IC3" library="CNP-ics 2" package="TSOT23-5" value="LP5907MFX-3.3" x="29.5" y="62.375" smashed="yes" rot="MR90">
<attribute name="NAME" x="30.522" y="64.064" size="0.8128" layer="26" font="vector" ratio="12" rot="MR0"/>
<attribute name="VALUE" x="26.066" y="60.978" size="0.8128" layer="28" ratio="10" rot="MR90"/>
</element>
<element name="C11" library="rcl" library_urn="urn:adsk.eagle:library:334" package="C0603" package3d_urn="urn:adsk.eagle:package:23616/2" value="10uF" x="28.875" y="59.125" smashed="yes" rot="MR180">
<attribute name="NAME" x="28.24" y="58.19" size="0.8128" layer="26" font="vector" ratio="12" rot="MR180"/>
<attribute name="POPULARITY" value="73" x="28.875" y="59.125" size="1.778" layer="28" rot="MR180" display="off"/>
<attribute name="SPICEPREFIX" value="C" x="28.875" y="59.125" size="1.778" layer="28" rot="MR180" display="off"/>
<attribute name="VALUE" x="28.24" y="61.03" size="0.8128" layer="28" rot="MR180"/>
</element>
<element name="IC9" library="CNP-ics 1" package="SOT23-5" value="SN74LVC1G125" x="14.75" y="94.5" smashed="yes" rot="MR0">
<attribute name="NAME" x="15.5755" y="96.659" size="0.8128" layer="26" font="vector" ratio="12" rot="MR0"/>
<attribute name="VALUE" x="15.7025" y="94.3095" size="0.4064" layer="28" rot="MR0"/>
</element>
<element name="C18" library="rcl" library_urn="urn:adsk.eagle:library:334" package="C0402" package3d_urn="urn:adsk.eagle:package:23626/2" value="100nF" x="17.4" y="96.675" smashed="yes" rot="MR90">
<attribute name="NAME" x="17.01" y="92.965" size="0.8128" layer="26" font="vector" ratio="12" rot="MR90"/>
<attribute name="POPULARITY" value="18" x="17.4" y="96.675" size="1.778" layer="28" rot="MR90" display="off"/>
<attribute name="SPICEPREFIX" value="C" x="17.4" y="96.675" size="1.778" layer="28" rot="MR90" display="off"/>
<attribute name="VALUE" x="15.495" y="96.04" size="1.27" layer="28" rot="MR90"/>
</element>
<element name="R16" library="rcl" library_urn="urn:adsk.eagle:library:334" package="R0402" package3d_urn="urn:adsk.eagle:package:23547/3" value="33" x="11.5" y="95.75" smashed="yes" rot="MR0">
<attribute name="NAME" x="12.51" y="96.46" size="0.8128" layer="26" font="vector" ratio="12" rot="MR0"/>
<attribute name="POPULARITY" value="0" x="11.5" y="95.75" size="1.778" layer="28" rot="MR0" display="off"/>
<attribute name="SPICEPREFIX" value="R" x="11.5" y="95.75" size="1.778" layer="28" rot="MR0" display="off"/>
<attribute name="VALUE" x="12.135" y="93.845" size="1.27" layer="28" rot="MR0"/>
</element>
<element name="JP1" library="jumper" library_urn="urn:adsk.eagle:library:252" package="JP2" package3d_urn="urn:adsk.eagle:package:15452/1" value="" x="21.5" y="96" smashed="yes" rot="MR270">
<attribute name="NAME" x="20.369" y="91.849" size="0.8128" layer="26" font="vector" ratio="12" rot="MR180"/>
<attribute name="POPULARITY" value="34" x="21.5" y="96" size="1.778" layer="28" rot="MR270" display="off"/>
<attribute name="VALUE" x="25.818" y="99.556" size="1.27" layer="28" ratio="10" rot="MR270"/>
</element>
<element name="IC4" library="CNP-ics 1" package="SOT23-5" value="SN74LVC1G125" x="14" y="84.25" smashed="yes" rot="MR90">
<attribute name="NAME" x="13.2755" y="81.384" size="0.8128" layer="26" font="vector" ratio="12" rot="MR0"/>
<attribute name="VALUE" x="13.8095" y="83.2975" size="0.8128" layer="28" rot="MR90"/>
</element>
<element name="C13" library="rcl" library_urn="urn:adsk.eagle:library:334" package="C0402" package3d_urn="urn:adsk.eagle:package:23626/2" value="100nF" x="18" y="83.325" smashed="yes" rot="MR180">
<attribute name="NAME" x="16.615" y="84.79" size="0.8128" layer="26" font="vector" ratio="12" rot="MR180"/>
<attribute name="POPULARITY" value="18" x="18" y="83.325" size="1.778" layer="28" rot="MR180" display="off"/>
<attribute name="SPICEPREFIX" value="C" x="18" y="83.325" size="1.778" layer="28" rot="MR180" display="off"/>
<attribute name="VALUE" x="17.365" y="85.23" size="0.8128" layer="28" rot="MR180"/>
</element>
<element name="R7" library="rcl" library_urn="urn:adsk.eagle:library:334" package="R0402" package3d_urn="urn:adsk.eagle:package:23547/3" value="100k" x="10.5" y="84.75" smashed="yes" rot="MR90">
<attribute name="NAME" x="11.135" y="84.115" size="0.8128" layer="26" font="vector" ratio="12" rot="MR90"/>
<attribute name="POPULARITY" value="0" x="10.5" y="84.75" size="1.778" layer="28" rot="MR90" display="off"/>
<attribute name="SPICEPREFIX" value="R" x="10.5" y="84.75" size="1.778" layer="28" rot="MR90" display="off"/>
<attribute name="VALUE" x="8.595" y="84.115" size="0.8128" layer="28" rot="MR90"/>
</element>
<element name="R14" library="rcl" library_urn="urn:adsk.eagle:library:334" package="R0402" package3d_urn="urn:adsk.eagle:package:23547/3" value="100k" x="12.25" y="54.625" smashed="yes" rot="MR0">
<attribute name="NAME" x="13.46" y="53.21" size="0.8128" layer="26" font="vector" ratio="12" rot="MR0"/>
<attribute name="POPULARITY" value="0" x="12.25" y="54.625" size="1.778" layer="28" font="vector" rot="MR0" display="off"/>
<attribute name="SPICEPREFIX" value="R" x="12.25" y="54.625" size="1.778" layer="28" font="vector" rot="MR0" display="off"/>
<attribute name="VALUE" x="12.885" y="52.72" size="1.27" layer="28" font="vector" rot="MR0"/>
</element>
<element name="X3" library="CNP-connectors" package="CON_3.5MM_1X4" value="CON_3.5MM_1X4" x="8" y="89.5" smashed="yes" rot="MR270">
<attribute name="NAME" x="0.821" y="88.785" size="0.8128" layer="26" font="vector" ratio="12" rot="MR90"/>
<attribute name="VALUE" x="11.231" y="96.465" size="1.27" layer="28" font="vector" ratio="10" rot="MR270"/>
</element>
<element name="IC8" library="CNP-ics 1" package="SOT23-5" value="SN74LVC1G125" x="14.75" y="89" smashed="yes" rot="MR0">
<attribute name="NAME" x="15.5755" y="91.159" size="0.8128" layer="26" font="vector" ratio="12" rot="MR0"/>
<attribute name="VALUE" x="15.7025" y="88.8095" size="0.4064" layer="28" font="vector" rot="MR0"/>
</element>
<element name="C17" library="rcl" library_urn="urn:adsk.eagle:library:334" package="C0402" package3d_urn="urn:adsk.eagle:package:23626/2" value="100nF" x="18" y="90.5" smashed="yes" rot="MR180">
<attribute name="NAME" x="16.765" y="89.715" size="0.8128" layer="26" font="vector" ratio="12" rot="MR180"/>
<attribute name="POPULARITY" value="18" x="14.5" y="90.5" size="1.778" layer="28" font="vector" rot="MR180" display="off"/>
<attribute name="SPICEPREFIX" value="C" x="14.5" y="90.5" size="1.778" layer="28" font="vector" rot="MR180" display="off"/>
<attribute name="VALUE" x="17.365" y="92.405" size="1.27" layer="28" font="vector" rot="MR180"/>
</element>
<element name="R15" library="rcl" library_urn="urn:adsk.eagle:library:334" package="R0402" package3d_urn="urn:adsk.eagle:package:23547/3" value="33" x="11.5" y="90.25" smashed="yes" rot="MR0">
<attribute name="NAME" x="12.435" y="90.96" size="0.8128" layer="26" font="vector" ratio="12" rot="MR0"/>
<attribute name="POPULARITY" value="0" x="15" y="90.25" size="1.778" layer="28" font="vector" rot="MR0" display="off"/>
<attribute name="SPICEPREFIX" value="R" x="15" y="90.25" size="1.778" layer="28" font="vector" rot="MR0" display="off"/>
<attribute name="VALUE" x="12.135" y="88.345" size="1.27" layer="28" font="vector" rot="MR0"/>
</element>
<element name="C25" library="rcl" library_urn="urn:adsk.eagle:library:334" package="C0603" package3d_urn="urn:adsk.eagle:package:23616/2" value="10uF" x="15.375" y="51.25" smashed="yes" rot="MR90">
<attribute name="NAME" x="14.96" y="47.315" size="0.8128" layer="26" font="vector" ratio="12" rot="MR90"/>
<attribute name="POPULARITY" value="73" x="23.375" y="51.25" size="0.8128" layer="28" font="vector" ratio="12" rot="MR90" display="off"/>
<attribute name="SPICEPREFIX" value="C" x="23.375" y="51.25" size="0.8128" layer="28" font="vector" ratio="12" rot="MR90" display="off"/>
<attribute name="VALUE" x="13.47" y="50.615" size="1.27" layer="28" rot="MR90"/>
</element>
<element name="IC13" library="CNP-ics 2" package="TSOT23-5" value="LP5907MFX-3.3" x="12.25" y="51.25" smashed="yes" rot="MR90">
<attribute name="NAME" x="14.347" y="48.539" size="0.8128" layer="26" font="vector" ratio="12" rot="MR0"/>
<attribute name="VALUE" x="8.816" y="49.853" size="1.016" layer="28" ratio="10" rot="MR90"/>
</element>
<element name="C23" library="rcl" library_urn="urn:adsk.eagle:library:334" package="C0603" package3d_urn="urn:adsk.eagle:package:23616/2" value="10uF" x="8.85" y="51.1" smashed="yes" rot="MR90">
<attribute name="NAME" x="7.715" y="52.36" size="0.8128" layer="26" font="vector" ratio="12" rot="MR270"/>
<attribute name="POPULARITY" value="73" x="11.85" y="39.1" size="0.8128" layer="28" font="vector" ratio="12" rot="MR90" display="off"/>
<attribute name="SPICEPREFIX" value="C" x="11.85" y="39.1" size="0.8128" layer="28" font="vector" ratio="12" rot="MR90" display="off"/>
<attribute name="VALUE" x="6.945" y="50.465" size="1.27" layer="28" rot="MR90"/>
</element>
<element name="SW1" library="CNP-miscellaneous" package="SW_B3AL" value="SW1B3AL" x="26.75" y="26.5" smashed="yes">
<attribute name="NAME" x="23.5493" y="30.5113" size="0.8128" layer="25" font="vector" ratio="12"/>
<attribute name="VALUE" x="23.3691" y="21.3236" size="0.8128" layer="27" font="vector" ratio="12"/>
</element>
<element name="SW2" library="CNP-miscellaneous" package="SW_B3AL" value="SW1B3AL" x="26.75" y="49.5" smashed="yes">
<attribute name="NAME" x="23.5493" y="53.5113" size="0.8128" layer="25" font="vector" ratio="12"/>
<attribute name="VALUE" x="23.3691" y="44.3236" size="0.8128" layer="27" font="vector" ratio="12"/>
</element>
<element name="R19" library="rcl" library_urn="urn:adsk.eagle:library:334" package="R0402" package3d_urn="urn:adsk.eagle:package:23547/3" value="10k" x="28.5" y="12" smashed="yes" rot="MR270">
<attribute name="NAME" x="28.84" y="16.085" size="0.8128" layer="26" font="vector" ratio="12" rot="MR270"/>
<attribute name="POPULARITY" value="0" x="28.5" y="12" size="1.778" layer="28" rot="MR270" display="off"/>
<attribute name="SPICEPREFIX" value="R" x="28.5" y="12" size="1.778" layer="28" rot="MR270" display="off"/>
<attribute name="VALUE" x="30.405" y="12.635" size="0.8128" layer="28" font="vector" ratio="12" rot="MR270"/>
</element>
<element name="R20" library="rcl" library_urn="urn:adsk.eagle:library:334" package="R0402" package3d_urn="urn:adsk.eagle:package:23547/3" value="10k" x="27" y="12" smashed="yes" rot="MR270">
<attribute name="NAME" x="27.54" y="15.985" size="0.8128" layer="26" font="vector" ratio="12" rot="MR270"/>
<attribute name="POPULARITY" value="0" x="27" y="12" size="1.778" layer="28" rot="MR270" display="off"/>
<attribute name="SPICEPREFIX" value="R" x="27" y="12" size="1.778" layer="28" rot="MR270" display="off"/>
<attribute name="VALUE" x="28.905" y="12.635" size="0.8128" layer="28" font="vector" ratio="12" rot="MR270"/>
</element>
<element name="SW3" library="CNP-miscellaneous" package="SWITCH_LSH" value="SW_LSH" x="26.75" y="71.5" smashed="yes" rot="R180">
<attribute name="NAME" x="23.689" y="74.897" size="0.8128" layer="25" font="vector" ratio="12"/>
<attribute name="VALUE" x="29.788" y="76.143" size="1.27" layer="27" rot="R180"/>
</element>
<element name="R21" library="rcl" library_urn="urn:adsk.eagle:library:334" package="R0402" package3d_urn="urn:adsk.eagle:package:23547/3" value="10k" x="25.5" y="12" smashed="yes" rot="MR270">
<attribute name="NAME" x="24.715" y="13.06" size="0.8128" layer="26" font="vector" ratio="12" rot="MR270"/>
<attribute name="POPULARITY" value="0" x="25.5" y="12" size="0.8128" layer="28" font="vector" ratio="12" rot="MR270" display="off"/>
<attribute name="SPICEPREFIX" value="R" x="25.5" y="12" size="0.8128" layer="28" font="vector" ratio="12" rot="MR270" display="off"/>
<attribute name="VALUE" x="27.405" y="12.635" size="1.27" layer="28" rot="MR270"/>
</element>
<element name="LED2" library="CNP-miscellaneous" package="LED_HAND" value="GREEN" x="15.4642" y="4.83848125" smashed="yes" rot="R180">
<attribute name="NAME" x="14.0608" y="3.33651875" size="0.8128" layer="25" font="vector" ratio="12"/>
</element>
<element name="R22" library="rcl" library_urn="urn:adsk.eagle:library:334" package="R0402" package3d_urn="urn:adsk.eagle:package:23547/3" value="100k" x="35.5" y="75.5" smashed="yes" rot="MR270">
<attribute name="NAME" x="35.865" y="74.385" size="0.8128" layer="26" font="vector" ratio="12" rot="MR270"/>
<attribute name="POPULARITY" value="0" x="35.5" y="75.5" size="1.778" layer="28" rot="MR270" display="off"/>
<attribute name="SPICEPREFIX" value="R" x="35.5" y="75.5" size="1.778" layer="28" rot="MR270" display="off"/>
<attribute name="VALUE" x="37.405" y="76.135" size="1.27" layer="28" rot="MR270"/>
</element>
<element name="SJ1" library="jumper" library_urn="urn:adsk.eagle:library:252" package="SJ" package3d_urn="urn:adsk.eagle:package:15471/1" value="" x="34" y="2" smashed="yes" rot="MR180">
<attribute name="NAME" x="33.224" y="4.107" size="0.8128" layer="26" font="vector" ratio="12" rot="MR180"/>
<attribute name="POPULARITY" value="33" x="34" y="2" size="1.778" layer="28" rot="MR180" display="off"/>
<attribute name="VALUE" x="34.4001" y="2" size="0.02" layer="28" rot="MR180"/>
</element>
<element name="SJ2" library="jumper" library_urn="urn:adsk.eagle:library:252" package="SJ" package3d_urn="urn:adsk.eagle:package:15471/1" value="" x="39" y="2" smashed="yes" rot="MR180">
<attribute name="NAME" x="38.349" y="4.107" size="0.8128" layer="26" font="vector" ratio="12" rot="MR180"/>
<attribute name="POPULARITY" value="33" x="39" y="2" size="1.778" layer="28" rot="MR180" display="off"/>
<attribute name="VALUE" x="39.4001" y="2" size="0.02" layer="28" rot="MR180"/>
</element>
<element name="R23" library="rcl" library_urn="urn:adsk.eagle:library:334" package="R0402" package3d_urn="urn:adsk.eagle:package:23547/3" value="1k NA" x="14.5" y="72.375" smashed="yes" rot="MR180">
<attribute name="NAME" x="15.615" y="72.74" size="0.8128" layer="26" font="vector" ratio="12" rot="MR180"/>
<attribute name="POPULARITY" value="0" x="14.5" y="72.375" size="1.778" layer="28" rot="MR180" display="off"/>
<attribute name="SPICEPREFIX" value="R" x="14.5" y="72.375" size="1.778" layer="28" rot="MR180" display="off"/>
<attribute name="VALUE" x="13.865" y="74.28" size="1.27" layer="28" rot="MR180"/>
</element>
<element name="R24" library="rcl" library_urn="urn:adsk.eagle:library:334" package="R0402" package3d_urn="urn:adsk.eagle:package:23547/3" value="1k NA" x="16" y="67.875" smashed="yes" rot="MR180">
<attribute name="NAME" x="16.74" y="67.49" size="0.8128" layer="26" font="vector" ratio="12" rot="MR180"/>
<attribute name="POPULARITY" value="0" x="16" y="67.875" size="1.778" layer="28" rot="MR180" display="off"/>
<attribute name="SPICEPREFIX" value="R" x="16" y="67.875" size="1.778" layer="28" rot="MR180" display="off"/>
<attribute name="VALUE" x="15.365" y="69.78" size="1.27" layer="28" rot="MR180"/>
</element>
<element name="R25" library="rcl" library_urn="urn:adsk.eagle:library:334" package="R0402" package3d_urn="urn:adsk.eagle:package:23547/3" value="1k NA" x="15.875" y="63.875" smashed="yes" rot="MR180">
<attribute name="NAME" x="16.99" y="63.49" size="0.8128" layer="26" font="vector" ratio="12" rot="MR180"/>
<attribute name="POPULARITY" value="0" x="15.875" y="63.875" size="0.8128" layer="28" rot="MR180" display="off"/>
<attribute name="SPICEPREFIX" value="R" x="15.875" y="63.875" size="0.8128" layer="28" rot="MR180" display="off"/>
<attribute name="VALUE" x="15.24" y="65.78" size="0.8128" layer="28" rot="MR180"/>
</element>
<element name="R26" library="rcl" library_urn="urn:adsk.eagle:library:334" package="R0402" package3d_urn="urn:adsk.eagle:package:23547/3" value="1k NA" x="16" y="77.625" smashed="yes" rot="MR180">
<attribute name="NAME" x="17.365" y="76.99" size="0.8128" layer="26" font="vector" ratio="12" rot="MR180"/>
<attribute name="POPULARITY" value="0" x="16" y="77.625" size="0.8128" layer="28" rot="MR180" display="off"/>
<attribute name="SPICEPREFIX" value="R" x="16" y="77.625" size="0.8128" layer="28" rot="MR180" display="off"/>
<attribute name="VALUE" x="15.365" y="79.53" size="0.8128" layer="28" rot="MR180"/>
</element>
<element name="R27" library="rcl" library_urn="urn:adsk.eagle:library:334" package="R0402" package3d_urn="urn:adsk.eagle:package:23547/3" value="1k NA" x="14.625" y="82" smashed="yes" rot="MR180">
<attribute name="NAME" x="15.74" y="82.24" size="0.8128" layer="26" font="vector" ratio="12" rot="MR180"/>
<attribute name="POPULARITY" value="0" x="14.625" y="82" size="0.8128" layer="28" rot="MR180" display="off"/>
<attribute name="SPICEPREFIX" value="R" x="14.625" y="82" size="0.8128" layer="28" rot="MR180" display="off"/>
<attribute name="VALUE" x="13.99" y="83.905" size="0.8128" layer="28" rot="MR180"/>
</element>
<element name="R28" library="rcl" library_urn="urn:adsk.eagle:library:334" package="R0402" package3d_urn="urn:adsk.eagle:package:23547/3" value="1k NA" x="16" y="60" smashed="yes" rot="MR180">
<attribute name="NAME" x="17.49" y="59.49" size="0.8128" layer="26" font="vector" ratio="12" rot="MR180"/>
<attribute name="POPULARITY" value="0" x="16" y="60" size="0.8128" layer="28" rot="MR180" display="off"/>
<attribute name="SPICEPREFIX" value="R" x="16" y="60" size="0.8128" layer="28" rot="MR180" display="off"/>
<attribute name="VALUE" x="15.365" y="61.905" size="0.8128" layer="28" rot="MR180"/>
</element>
<element name="R29" library="rcl" library_urn="urn:adsk.eagle:library:334" package="R0402" package3d_urn="urn:adsk.eagle:package:23547/3" value="100k" x="10.125" y="56.875" smashed="yes" rot="MR270">
<attribute name="NAME" x="11.135" y="56.24" size="0.8128" layer="26" font="vector" ratio="12" rot="MR90"/>
<attribute name="POPULARITY" value="0" x="10.125" y="56.875" size="1.778" layer="28" rot="MR270" display="off"/>
<attribute name="SPICEPREFIX" value="R" x="10.125" y="56.875" size="1.778" layer="28" rot="MR270" display="off"/>
<attribute name="VALUE" x="12.03" y="57.51" size="1.27" layer="28" rot="MR270"/>
</element>
<element name="R30" library="rcl" library_urn="urn:adsk.eagle:library:334" package="R0402" package3d_urn="urn:adsk.eagle:package:23547/3" value="33" x="19.25" y="8.25" smashed="yes" rot="MR180">
<attribute name="NAME" x="15.115" y="8.615" size="0.8128" layer="26" font="vector" ratio="12" rot="MR180"/>
<attribute name="POPULARITY" value="0" x="19.25" y="8.25" size="1.778" layer="28" rot="MR180" display="off"/>
<attribute name="SPICEPREFIX" value="R" x="19.25" y="8.25" size="1.778" layer="28" rot="MR180" display="off"/>
<attribute name="VALUE" x="18.615" y="10.155" size="1.27" layer="28" rot="MR180"/>
</element>
<element name="R31" library="rcl" library_urn="urn:adsk.eagle:library:334" package="R0402" package3d_urn="urn:adsk.eagle:package:23547/3" value="33" x="28.625" y="8.25" smashed="yes" rot="MR270">
<attribute name="NAME" x="30.24" y="9.385" size="0.8128" layer="26" font="vector" ratio="12" rot="MR270"/>
<attribute name="POPULARITY" value="0" x="28.625" y="8.25" size="1.778" layer="28" rot="MR270" display="off"/>
<attribute name="SPICEPREFIX" value="R" x="28.625" y="8.25" size="1.778" layer="28" rot="MR270" display="off"/>
<attribute name="VALUE" x="30.53" y="8.885" size="1.27" layer="28" rot="MR270"/>
</element>
<element name="C41" library="rcl" library_urn="urn:adsk.eagle:library:334" package="C0402" package3d_urn="urn:adsk.eagle:package:23626/2" value="100nF" x="22.625" y="8.25" smashed="yes" rot="MR90">
<attribute name="NAME" x="24.115" y="9.385" size="0.8128" layer="26" font="vector" ratio="12" rot="MR270"/>
<attribute name="POPULARITY" value="18" x="22.625" y="8.25" size="1.778" layer="28" rot="MR90" display="off"/>
<attribute name="SPICEPREFIX" value="C" x="22.625" y="8.25" size="1.778" layer="28" rot="MR90" display="off"/>
<attribute name="VALUE" x="20.72" y="7.615" size="1.27" layer="28" rot="MR90"/>
</element>
<element name="C42" library="rcl" library_urn="urn:adsk.eagle:library:334" package="C0402" package3d_urn="urn:adsk.eagle:package:23626/2" value="100nF" x="25.875" y="8.375" smashed="yes" rot="MR90">
<attribute name="NAME" x="24.385" y="7.115" size="0.8128" layer="26" font="vector" ratio="12" rot="MR90"/>
<attribute name="POPULARITY" value="18" x="25.875" y="8.375" size="1.778" layer="28" rot="MR90" display="off"/>
<attribute name="SPICEPREFIX" value="C" x="25.875" y="8.375" size="1.778" layer="28" rot="MR90" display="off"/>
<attribute name="VALUE" x="23.97" y="7.74" size="1.27" layer="28" rot="MR90"/>
</element>
<element name="R32" library="rcl" library_urn="urn:adsk.eagle:library:334" package="R0402" package3d_urn="urn:adsk.eagle:package:23547/3" value="NA" x="27.25" y="8.25" smashed="yes" rot="MR90">
<attribute name="NAME" x="27.26" y="9.885" size="0.8128" layer="26" font="vector" ratio="12" rot="MR0"/>
<attribute name="POPULARITY" value="0" x="27.25" y="8.25" size="1.778" layer="28" rot="MR90" display="off"/>
<attribute name="SPICEPREFIX" value="R" x="27.25" y="8.25" size="1.778" layer="28" rot="MR90" display="off"/>
<attribute name="VALUE" x="25.345" y="7.615" size="1.27" layer="28" rot="MR90"/>
</element>
<element name="R33" library="rcl" library_urn="urn:adsk.eagle:library:334" package="R0402" package3d_urn="urn:adsk.eagle:package:23547/3" value="NA" x="21.125" y="8.375" smashed="yes" rot="MR270">
<attribute name="NAME" x="20.24" y="11.26" size="0.8128" layer="26" font="vector" ratio="12" rot="MR270"/>
<attribute name="POPULARITY" value="0" x="21.125" y="8.375" size="1.778" layer="28" rot="MR270" display="off"/>
<attribute name="SPICEPREFIX" value="R" x="21.125" y="8.375" size="1.778" layer="28" rot="MR270" display="off"/>
<attribute name="VALUE" x="23.03" y="9.01" size="1.27" layer="28" rot="MR270"/>
</element>
<element name="SJ3" library="jumper" library_urn="urn:adsk.eagle:library:252" package="SJ" package3d_urn="urn:adsk.eagle:package:15471/1" value="" x="31.75" y="58.625" smashed="yes" rot="MR90">
<attribute name="NAME" x="32.849" y="60.232" size="0.8128" layer="26" font="vector" ratio="12" rot="MR180"/>
<attribute name="POPULARITY" value="33" x="31.75" y="58.625" size="0.8128" layer="28" font="vector" ratio="12" rot="MR90" display="off"/>
<attribute name="VALUE" x="31.75" y="59.0251" size="0.02" layer="28" rot="MR90"/>
</element>
<element name="SJ4" library="jumper" library_urn="urn:adsk.eagle:library:252" package="SJ" package3d_urn="urn:adsk.eagle:package:15471/1" value="" x="30.25" y="39.125" smashed="yes" rot="MR270">
<attribute name="NAME" x="29.893" y="41.099" size="0.8128" layer="26" font="vector" ratio="12" rot="MR90"/>
<attribute name="POPULARITY" value="33" x="30.25" y="39.125" size="0.8128" layer="28" font="vector" ratio="12" rot="MR270" display="off"/>
<attribute name="VALUE" x="30.25" y="38.7249" size="0.02" layer="28" rot="MR270"/>
</element>
<element name="SW_R" library="con-molex" package="22-23-2021" value="22-23-2021" x="20.375" y="3.25" smashed="yes" rot="MR0">
<attribute name="MF" value="MOLEX" x="28.375" y="15.25" size="0.8128" layer="28" font="vector" ratio="12" rot="MR0" display="off"/>
<attribute name="MPN" value="22-23-2021" x="28.375" y="15.25" size="0.8128" layer="28" font="vector" ratio="12" rot="MR0" display="off"/>
<attribute name="OC_FARNELL" value="1462926" x="28.375" y="15.25" size="0.8128" layer="28" font="vector" ratio="12" rot="MR0" display="off"/>
<attribute name="OC_NEWARK" value="25C3832" x="28.375" y="15.25" size="0.8128" layer="28" font="vector" ratio="12" rot="MR0" display="off"/>
<attribute name="VALUE" x="22.915" y="-1.83" size="1.016" layer="28" ratio="10" rot="MR0"/>
</element>
<element name="SW_F" library="con-molex" package="22-23-2021" value="22-23-2021" x="27.125" y="3.25" smashed="yes" rot="MR0">
<attribute name="MF" value="MOLEX" x="27.125" y="3.25" size="0.8128" layer="28" font="vector" ratio="12" rot="MR0" display="off"/>
<attribute name="MPN" value="22-23-2021" x="27.125" y="3.25" size="0.8128" layer="28" font="vector" ratio="12" rot="MR0" display="off"/>
<attribute name="OC_FARNELL" value="1462926" x="27.125" y="3.25" size="0.8128" layer="28" font="vector" ratio="12" rot="MR0" display="off"/>
<attribute name="OC_NEWARK" value="25C3832" x="27.125" y="3.25" size="0.8128" layer="28" font="vector" ratio="12" rot="MR0" display="off"/>
<attribute name="VALUE" x="29.665" y="-1.83" size="1.016" layer="28" ratio="10" rot="MR0"/>
</element>
<element name="R34" library="rcl" library_urn="urn:adsk.eagle:library:334" package="R0402" package3d_urn="urn:adsk.eagle:package:23547/3" value="33 NA" x="11" y="88.25" smashed="yes" rot="MR90">
<attribute name="NAME" x="9.51" y="87.24" size="0.8128" layer="26" font="vector" ratio="12" rot="MR90"/>
<attribute name="POPULARITY" value="0" x="11" y="88.25" size="1.778" layer="28" rot="MR90" display="off"/>
<attribute name="SPICEPREFIX" value="R" x="11" y="88.25" size="1.778" layer="28" rot="MR90" display="off"/>
<attribute name="VALUE" x="9.095" y="87.615" size="1.27" layer="28" rot="MR90"/>
</element>
<element name="R35" library="rcl" library_urn="urn:adsk.eagle:library:334" package="R0402" package3d_urn="urn:adsk.eagle:package:23547/3" value="33 NA" x="11.5" y="92.625" smashed="yes" rot="MR0">
<attribute name="NAME" x="12.385" y="93.26" size="0.8128" layer="26" font="vector" ratio="12" rot="MR0"/>
<attribute name="POPULARITY" value="0" x="11.5" y="92.625" size="1.778" layer="28" rot="MR0" display="off"/>
<attribute name="SPICEPREFIX" value="R" x="11.5" y="92.625" size="1.778" layer="28" rot="MR0" display="off"/>
<attribute name="VALUE" x="12.135" y="90.72" size="1.27" layer="28" rot="MR0"/>
</element>
</elements>
<signals>
<signal name="GND">
<contactref element="LED1" pad="K"/>
<polygon width="0.1524" layer="1" rank="2">
<vertex x="0" y="38.5"/>
<vertex x="48" y="38.5"/>
<vertex x="48" y="1.707103125" curve="-90"/>
<vertex x="46.292896875" y="0"/>
<vertex x="5.5" y="0"/>
<vertex x="5.5" y="2.5"/>
<vertex x="1.707103125" y="2.5" curve="-90"/>
<vertex x="0" y="4.207103125"/>
</polygon>
<polygon width="0.1524" layer="16" rank="2">
<vertex x="0" y="38.5"/>
<vertex x="48" y="38.5"/>
<vertex x="48" y="1.707103125" curve="-90"/>
<vertex x="46.292896875" y="0"/>
<vertex x="5.5" y="0"/>
<vertex x="5.5" y="2.5"/>
<vertex x="1.707103125" y="2.5" curve="-90"/>
<vertex x="0" y="4.207103125"/>
</polygon>
<contactref element="J1" pad="P2"/>
<contactref element="J1" pad="P3"/>
<contactref element="C1" pad="-"/>
<contactref element="Y1" pad="P$2"/>
<contactref element="C22" pad="2"/>
<contactref element="IC15" pad="8"/>
<contactref element="IC15" pad="18"/>
<contactref element="IC15" pad="30"/>
<contactref element="IC15" pad="38"/>
<contactref element="C27" pad="2"/>
<contactref element="C28" pad="2"/>
<contactref element="C29" pad="2"/>
<contactref element="C30" pad="2"/>
<contactref element="C32" pad="2"/>
<contactref element="J2" pad="5"/>
<contactref element="C26" pad="2"/>
<contactref element="IC14" pad="2"/>
<contactref element="C24" pad="2"/>
<via x="24.7112" y="38.0962" extent="1-16" drill="0.35" diameter="0.6"/>
<via x="38.5126" y="17.9214" extent="1-16" drill="0.35" diameter="0.6"/>
<via x="33.2976" y="14.3514" extent="1-16" drill="0.35" diameter="0.6"/>
<via x="38.0226" y="12.3314" extent="1-16" drill="0.35" diameter="0.6"/>
<via x="33.6826" y="19.7014" extent="1-16" drill="0.35" diameter="0.6"/>
<via x="45.4414" y="14.6054" extent="1-16" drill="0.35" diameter="0.6"/>
<via x="33.3518" y="6.8762" extent="1-16" drill="0.35" diameter="0.6"/>
<via x="31.0374" y="4.7106" extent="1-16" drill="0.35" diameter="0.6"/>
<contactref element="J3" pad="6"/>
<via x="29.9845" y="28.1597" extent="1-16" drill="0.35" diameter="0.6"/>
<contactref element="C31" pad="2"/>
<via x="35.2834" y="26.8322" extent="1-16" drill="0.35" diameter="0.6"/>
<via x="36.0334" y="26.3322" extent="1-16" drill="0.35" diameter="0.6"/>
<via x="33.5334" y="24.2697" extent="1-16" drill="0.35" diameter="0.6"/>
<via x="33.0959" y="28.0822" extent="1-16" drill="0.35" diameter="0.6"/>
<via x="45.4414" y="11.0304" extent="1-16" drill="0.35" diameter="0.6"/>
<via x="25.3249" y="40.1231" extent="1-16" drill="0.35" diameter="0.6"/>
<contactref element="C7" pad="1"/>
<contactref element="R3" pad="2"/>
<contactref element="IC2." pad="EXP"/>
<contactref element="C10" pad="1"/>
<contactref element="R6" pad="2"/>
<contactref element="IC2." pad="3"/>
<contactref element="IC2." pad="18"/>
<contactref element="C6" pad="2"/>
<contactref element="C9" pad="2"/>
<contactref element="C3" pad="-"/>
<contactref element="R1" pad="2"/>
<contactref element="R2" pad="2"/>
<via x="32.475" y="88.125" extent="1-16" drill="0.35" diameter="0.6"/>
<via x="37.5" y="88.125" extent="1-16" drill="0.35" diameter="0.6"/>
<via x="28.975" y="91.2" extent="1-16" drill="0.35" diameter="0.6"/>
<via x="29" y="89.825" extent="1-16" drill="0.35" diameter="0.6"/>
<via x="40.975" y="91.2" extent="1-16" drill="0.35" diameter="0.6"/>
<via x="41" y="89.825" extent="1-16" drill="0.35" diameter="0.6"/>
<via x="35" y="82.5" extent="1-16" drill="0.35" diameter="0.6"/>
<via x="34" y="83.5" extent="1-16" drill="0.35" diameter="0.6"/>
<via x="35" y="83.5" extent="1-16" drill="0.35" diameter="0.6"/>
<via x="36" y="83.5" extent="1-16" drill="0.35" diameter="0.6"/>
<via x="34" y="82.5" extent="1-16" drill="0.35" diameter="0.6"/>
<via x="36" y="82.5" extent="1-16" drill="0.35" diameter="0.6"/>
<via x="34" y="81.5" extent="1-16" drill="0.35" diameter="0.6"/>
<via x="35" y="81.5" extent="1-16" drill="0.35" diameter="0.6"/>
<via x="36" y="81.5" extent="1-16" drill="0.35" diameter="0.6"/>
<contactref element="C14" pad="2"/>
<contactref element="IC5" pad="3"/>
<contactref element="R8" pad="2"/>
<contactref element="C19" pad="2"/>
<contactref element="IC10" pad="3"/>
<contactref element="R11" pad="2"/>
<contactref element="C15" pad="2"/>
<contactref element="IC6" pad="3"/>
<contactref element="R9" pad="2"/>
<contactref element="C20" pad="2"/>
<contactref element="IC11" pad="3"/>
<contactref element="R12" pad="2"/>
<contactref element="C16" pad="2"/>
<contactref element="IC7" pad="3"/>
<contactref element="R10" pad="2"/>
<contactref element="C21" pad="2"/>
<contactref element="IC12" pad="3"/>
<contactref element="R13" pad="2"/>
<contactref element="IC1" pad="TAB"/>
<contactref element="C4" pad="1"/>
<contactref element="C8" pad="1"/>
<contactref element="C12" pad="2"/>
<contactref element="IC3" pad="2"/>
<contactref element="C11" pad="2"/>
<contactref element="C33" pad="2"/>
<contactref element="X4" pad="P$5"/>
<contactref element="R18" pad="2"/>
<contactref element="IC16" pad="P$2"/>
<via x="11.903" y="24.1764" extent="1-16" drill="0.35" diameter="0.6"/>
<wire x1="13.3883" y1="24.1383" x2="11.9411" y2="24.1383" width="0.3048" layer="16"/>
<wire x1="11.9411" y1="24.1383" x2="11.903" y2="24.1764" width="0.3048" layer="16"/>
<contactref element="C34" pad="2"/>
<contactref element="C35" pad="2"/>
<contactref element="C36" pad="2"/>
<contactref element="C37" pad="2"/>
<contactref element="C38" pad="-"/>
<contactref element="C40" pad="2"/>
<contactref element="C39" pad="2"/>
<contactref element="IC17" pad="25"/>
<contactref element="IC17" pad="7"/>
<contactref element="IC17" pad="18"/>
<contactref element="IC17" pad="21"/>
<contactref element="IC17" pad="26"/>
<via x="26.375" y="17.5" extent="1-16" drill="0.35" diameter="0.6"/>
<via x="14.1862" y="33.4962" extent="1-16" drill="0.35" diameter="0.6"/>
<via x="10.6862" y="28.9962" extent="1-16" drill="0.35" diameter="0.6"/>
<via x="11.2862" y="26.6462" extent="1-16" drill="0.35" diameter="0.6"/>
<via x="19.8612" y="23.4212" extent="1-16" drill="0.35" diameter="0.6"/>
<via x="24.9362" y="32.2212" extent="1-16" drill="0.35" diameter="0.6"/>
<via x="15.0112" y="34.4462" extent="1-16" drill="0.35" diameter="0.6"/>
<via x="16.1362" y="18.1962" extent="1-16" drill="0.35" diameter="0.6"/>
<via x="5.9112" y="18.2962" extent="1-16" drill="0.35" diameter="0.6"/>
<via x="10.4612" y="18.7712" extent="1-16" drill="0.35" diameter="0.6"/>
<via x="33.5334" y="23.2697" extent="1-16" drill="0.35" diameter="0.6"/>
<via x="35.0334" y="23.2697" extent="1-16" drill="0.35" diameter="0.6"/>
<via x="35.0334" y="24.2697" extent="1-16" drill="0.35" diameter="0.6"/>
<contactref element="IC9" pad="1"/>
<contactref element="IC9" pad="3"/>
<contactref element="C18" pad="2"/>
<contactref element="C13" pad="2"/>
<contactref element="R7" pad="2"/>
<contactref element="IC4" pad="3"/>
<contactref element="IC4" pad="1"/>
<contactref element="X3" pad="P3"/>
<contactref element="X2" pad="P3"/>
<contactref element="X2" pad="P8"/>
<contactref element="IC8" pad="1"/>
<contactref element="IC8" pad="3"/>
<contactref element="C17" pad="2"/>
<polygon width="0.1524" layer="16" rank="2">
<vertex x="0" y="97.5"/>
<vertex x="5.5" y="97.5"/>
<vertex x="5.5" y="100"/>
<vertex x="48" y="100"/>
<vertex x="48" y="39.707103125"/>
<vertex x="0" y="39.707103125"/>
</polygon>
<contactref element="C25" pad="2"/>
<contactref element="IC13" pad="2"/>
<contactref element="C23" pad="2"/>
<wire x1="29" y1="89.825" x2="29" y2="90.325" width="0.2032" layer="16"/>
<wire x1="29.175" y1="90.5" x2="29" y2="90.325" width="0.2032" layer="16"/>
<wire x1="41" y1="89.825" x2="41" y2="90.3" width="0.2032" layer="16"/>
<wire x1="41" y1="90.3" x2="41.2" y2="90.5" width="0.2032" layer="16"/>
<wire x1="29.175" y1="90.5" x2="28.975" y2="90.7" width="0.2032" layer="16"/>
<wire x1="28.975" y1="91.2" x2="28.975" y2="90.7" width="0.2032" layer="16"/>
<wire x1="28.8" y1="90.5" x2="29.175" y2="90.5" width="0.2032" layer="16"/>
<via x="44.5" y="87" extent="1-16" drill="0.35" diameter="0.6"/>
<wire x1="32.6" y1="82.5" x2="34" y2="82.5" width="0.3048" layer="16"/>
<polygon width="0.2032" layer="16">
<vertex x="32.75" y="41.5"/>
<vertex x="33.25" y="41.5"/>
<vertex x="33.25" y="38"/>
<vertex x="32.75" y="38"/>
</polygon>
<wire x1="37.4" y1="83" x2="36.5" y2="83" width="0.3048" layer="16"/>
<wire x1="36.5" y1="83" x2="36" y2="82.5" width="0.2032" layer="16"/>
<contactref element="IC12" pad="1"/>
<contactref element="SW1" pad="O"/>
<contactref element="SW2" pad="O"/>
<contactref element="SW3" pad="O0"/>
<via x="28.725" y="53.85" extent="1-16" drill="0.35" diameter="0.6"/>
<polygon width="0.1524" layer="1" rank="2">
<vertex x="0" y="97.5"/>
<vertex x="5.5" y="97.5"/>
<vertex x="5.5" y="100"/>
<vertex x="48" y="100"/>
<vertex x="48" y="39.707103125"/>
<vertex x="0" y="39.707103125"/>
</polygon>
<via x="13" y="93" extent="1-16" drill="0.35" diameter="0.6"/>
<via x="13" y="87.5" extent="1-16" drill="0.35" diameter="0.6"/>
<via x="19.5" y="90.5" extent="1-16" drill="0.35" diameter="0.6"/>
<via x="16.4" y="97.3" extent="1-16" drill="0.35" diameter="0.6"/>
<via x="12.5" y="82.5" extent="1-16" drill="0.35" diameter="0.6"/>
<via x="12.6" y="71.725" extent="1-16" drill="0.35" diameter="0.6"/>
<via x="18" y="64.025" extent="1-16" drill="0.35" diameter="0.6"/>
<via x="19.625" y="61.15" extent="1-16" drill="0.35" diameter="0.6"/>
<via x="18" y="68.025" extent="1-16" drill="0.35" diameter="0.6"/>
<via x="18" y="75.7" extent="1-16" drill="0.35" diameter="0.6"/>
<via x="18" y="79.75" extent="1-16" drill="0.35" diameter="0.6"/>
<via x="18.625" y="82.25" extent="1-16" drill="0.35" diameter="0.6"/>
<via x="37.5" y="74.625" extent="1-16" drill="0.35" diameter="0.6"/>
<via x="31.5" y="76.925" extent="1-16" drill="0.35" diameter="0.6"/>
<via x="28.75" y="88.5" extent="1-16" drill="0.35" diameter="0.6"/>
<via x="28.75" y="92.5" extent="1-16" drill="0.35" diameter="0.6"/>
<via x="41.25" y="92.5" extent="1-16" drill="0.35" diameter="0.6"/>
<via x="41.25" y="88.5" extent="1-16" drill="0.35" diameter="0.6"/>
<via x="34.9362" y="37.3712" extent="1-16" drill="0.35" diameter="0.6"/>
<via x="16.1862" y="37.4962" extent="1-16" drill="0.35" diameter="0.6"/>
<via x="34.725" y="56.525" extent="1-16" drill="0.35" diameter="0.6"/>
<via x="34.725" y="54.525" extent="1-16" drill="0.35" diameter="0.6"/>
<via x="34.725" y="52.525" extent="1-16" drill="0.35" diameter="0.6"/>
<via x="34.725" y="50.525" extent="1-16" drill="0.35" diameter="0.6"/>
<via x="37.725" y="56.525" extent="1-16" drill="0.35" diameter="0.6"/>
<via x="40.725" y="56.525" extent="1-16" drill="0.35" diameter="0.6"/>
<via x="40.725" y="54.525" extent="1-16" drill="0.35" diameter="0.6"/>
<via x="37.725" y="54.525" extent="1-16" drill="0.35" diameter="0.6"/>
<via x="37.725" y="52.525" extent="1-16" drill="0.35" diameter="0.6"/>
<via x="37.725" y="50.525" extent="1-16" drill="0.35" diameter="0.6"/>
<via x="40.725" y="50.525" extent="1-16" drill="0.35" diameter="0.6"/>
<via x="43.725" y="50.525" extent="1-16" drill="0.35" diameter="0.6"/>
<via x="43.725" y="52.525" extent="1-16" drill="0.35" diameter="0.6"/>
<via x="43.725" y="54.525" extent="1-16" drill="0.35" diameter="0.6"/>
<via x="43.725" y="56.525" extent="1-16" drill="0.35" diameter="0.6"/>
<via x="40.725" y="52.525" extent="1-16" drill="0.35" diameter="0.6"/>
<contactref element="LED2" pad="K"/>
<via x="44.5" y="89" extent="1-16" drill="0.35" diameter="0.6"/>
<via x="44.5" y="85" extent="1-16" drill="0.35" diameter="0.6"/>
<via x="44.5" y="83" extent="1-16" drill="0.35" diameter="0.6"/>
<via x="44.5" y="81" extent="1-16" drill="0.35" diameter="0.6"/>
<via x="44.5" y="79" extent="1-16" drill="0.35" diameter="0.6"/>
<via x="40.5" y="78" extent="1-16" drill="0.35" diameter="0.6"/>
<via x="42.5" y="78" extent="1-16" drill="0.35" diameter="0.6"/>
<via x="44.5" y="91" extent="1-16" drill="0.35" diameter="0.6"/>
<via x="44.5" y="93" extent="1-16" drill="0.35" diameter="0.6"/>
<via x="44.5" y="95" extent="1-16" drill="0.35" diameter="0.6"/>
<via x="44.5" y="97" extent="1-16" drill="0.35" diameter="0.6"/>
<via x="44.5" y="99" extent="1-16" drill="0.35" diameter="0.6"/>
<via x="42.5" y="99" extent="1-16" drill="0.35" diameter="0.6"/>
<via x="42.5" y="97" extent="1-16" drill="0.35" diameter="0.6"/>
<via x="28.5" y="99" extent="1-16" drill="0.35" diameter="0.6"/>
<via x="25.5" y="99" extent="1-16" drill="0.35" diameter="0.6"/>
<via x="25.75" y="92.5" extent="1-16" drill="0.35" diameter="0.6"/>
<via x="25.75" y="89.5" extent="1-16" drill="0.35" diameter="0.6"/>
<via x="27.625" y="85.25" extent="1-16" drill="0.35" diameter="0.6"/>
<via x="27.625" y="83.625" extent="1-16" drill="0.35" diameter="0.6"/>
<via x="27.625" y="81.875" extent="1-16" drill="0.35" diameter="0.6"/>
<via x="27.625" y="80.25" extent="1-16" drill="0.35" diameter="0.6"/>
<via x="27.75" y="76.875" extent="1-16" drill="0.35" diameter="0.6"/>
<via x="27.75" y="75.125" extent="1-16" drill="0.35" diameter="0.6"/>
<via x="40.5" y="75.25" extent="1-16" drill="0.35" diameter="0.6"/>
<via x="42.5" y="75.25" extent="1-16" drill="0.35" diameter="0.6"/>
<via x="44.5" y="75.25" extent="1-16" drill="0.35" diameter="0.6"/>
<via x="37.5" y="72.25" extent="1-16" drill="0.35" diameter="0.6"/>
<via x="40.5" y="72.25" extent="1-16" drill="0.35" diameter="0.6"/>
<via x="42.5" y="72.25" extent="1-16" drill="0.35" diameter="0.6"/>
<via x="44.5" y="72.25" extent="1-16" drill="0.35" diameter="0.6"/>
<via x="44.5" y="69.25" extent="1-16" drill="0.35" diameter="0.6"/>
<via x="42.5" y="69.25" extent="1-16" drill="0.35" diameter="0.6"/>
<via x="40.5" y="69.25" extent="1-16" drill="0.35" diameter="0.6"/>
<via x="37.5" y="69.25" extent="1-16" drill="0.35" diameter="0.6"/>
<via x="40.5" y="63.25" extent="1-16" drill="0.35" diameter="0.6"/>
<via x="42.5" y="63.25" extent="1-16" drill="0.35" diameter="0.6"/>
<via x="44.5" y="63.25" extent="1-16" drill="0.35" diameter="0.6"/>
<via x="33.5" y="64.25" extent="1-16" drill="0.35" diameter="0.6"/>
<via x="34.875" y="66.625" extent="1-16" drill="0.35" diameter="0.6"/>
<via x="35" y="71.125" extent="1-16" drill="0.35" diameter="0.6"/>
<via x="27.375" y="87.5" extent="1-16" drill="0.35" diameter="0.6"/>
<via x="29.125" y="85.25" extent="1-16" drill="0.35" diameter="0.6"/>
<via x="20.75" y="81.625" extent="1-16" drill="0.35" diameter="0.6"/>
<via x="20.25" y="79.875" extent="1-16" drill="0.35" diameter="0.6"/>
<via x="20.75" y="83.625" extent="1-16" drill="0.35" diameter="0.6"/>
<via x="23" y="90.125" extent="1-16" drill="0.35" diameter="0.6"/>
<via x="23" y="88.25" extent="1-16" drill="0.35" diameter="0.6"/>
<via x="27.75" y="73.125" extent="1-16" drill="0.35" diameter="0.6"/>
<via x="27.75" y="71.125" extent="1-16" drill="0.35" diameter="0.6"/>
<via x="27.75" y="68.125" extent="1-16" drill="0.35" diameter="0.6"/>
<via x="27.75" y="66.125" extent="1-16" drill="0.35" diameter="0.6"/>
<via x="28.75" y="67.125" extent="1-16" drill="0.35" diameter="0.6"/>
<via x="28.75" y="72.125" extent="1-16" drill="0.35" diameter="0.6"/>
<via x="46.5" y="79" extent="1-16" drill="0.35" diameter="0.6"/>
<via x="46.5" y="81" extent="1-16" drill="0.35" diameter="0.6"/>
<via x="46.5" y="99" extent="1-16" drill="0.35" diameter="0.6"/>
<via x="42" y="85" extent="1-16" drill="0.35" diameter="0.6"/>
<via x="42" y="83.5" extent="1-16" drill="0.35" diameter="0.6"/>
<via x="28.875" y="76" extent="1-16" drill="0.35" diameter="0.6"/>
<via x="42.25" y="87.5" extent="1-16" drill="0.35" diameter="0.6"/>
<via x="43.25" y="91.5" extent="1-16" drill="0.35" diameter="0.6"/>
<via x="42.5" y="95" extent="1-16" drill="0.35" diameter="0.6"/>
<via x="15.25" y="58.025" extent="1-16" drill="0.35" diameter="0.6"/>
<via x="16" y="62.025" extent="1-16" drill="0.35" diameter="0.6"/>
<via x="16" y="65.9" extent="1-16" drill="0.35" diameter="0.6"/>
<via x="15.625" y="70.025" extent="1-16" drill="0.35" diameter="0.6"/>
<via x="16.375" y="73.4" extent="1-16" drill="0.35" diameter="0.6"/>
<via x="15.625" y="75.65" extent="1-16" drill="0.35" diameter="0.6"/>
<via x="15.5" y="79.775" extent="1-16" drill="0.35" diameter="0.6"/>
<via x="15.5" y="84.275" extent="1-16" drill="0.35" diameter="0.6"/>
<via x="14.75" y="89.775" extent="1-16" drill="0.35" diameter="0.6"/>
<via x="14.75" y="96.275" extent="1-16" drill="0.35" diameter="0.6"/>
<via x="44.5" y="66.25" extent="1-16" drill="0.35" diameter="0.6"/>
<via x="5" y="93.125" extent="1-16" drill="0.35" diameter="0.6"/>
<via x="5" y="89.125" extent="1-16" drill="0.35" diameter="0.6"/>
<via x="5" y="85.125" extent="1-16" drill="0.35" diameter="0.6"/>
<via x="5" y="78.125" extent="1-16" drill="0.35" diameter="0.6"/>
<via x="5" y="74.125" extent="1-16" drill="0.35" diameter="0.6"/>
<via x="5" y="70.125" extent="1-16" drill="0.35" diameter="0.6"/>
<via x="5" y="66.125" extent="1-16" drill="0.35" diameter="0.6"/>
<via x="5" y="62.125" extent="1-16" drill="0.35" diameter="0.6"/>
<via x="5" y="58.125" extent="1-16" drill="0.35" diameter="0.6"/>
<via x="5" y="53.125" extent="1-16" drill="0.35" diameter="0.6"/>
<via x="5" y="49.125" extent="1-16" drill="0.35" diameter="0.6"/>
<via x="19.0112" y="35.4462" extent="1-16" drill="0.35" diameter="0.6"/>
<via x="19.0112" y="33.4462" extent="1-16" drill="0.35" diameter="0.6"/>
<via x="19.0112" y="29.4462" extent="1-16" drill="0.35" diameter="0.6"/>
<via x="20.0112" y="14.4462" extent="1-16" drill="0.35" diameter="0.6"/>
<via x="20.0112" y="11.9462" extent="1-16" drill="0.35" diameter="0.6"/>
<via x="44.0112" y="9.4462" extent="1-16" drill="0.35" diameter="0.6"/>
<via x="26.0112" y="48.4462" extent="1-16" drill="0.35" diameter="0.6"/>
<via x="28.0112" y="48.4462" extent="1-16" drill="0.35" diameter="0.6"/>
<via x="20.7612" y="64.8212" extent="1-16" drill="0.35" diameter="0.6"/>
<via x="18.6362" y="72.4462" extent="1-16" drill="0.35" diameter="0.6"/>
<via x="44.0112" y="7.6962" extent="1-16" drill="0.35" diameter="0.6"/>
<contactref element="C42" pad="2"/>
<contactref element="C41" pad="2"/>
<via x="39.7612" y="4.4462" extent="1-16" drill="0.35" diameter="0.6"/>
<via x="42.0126" y="42.9214" extent="1-16" drill="0.35" diameter="0.6"/>
<via x="27.1362" y="49.4462" extent="1-16" drill="0.35" diameter="0.6"/>
<via x="23.7612" y="40.0712" extent="1-16" drill="0.35" diameter="0.6"/>
<via x="21.8862" y="40.0712" extent="1-16" drill="0.35" diameter="0.6"/>
<via x="38.7626" y="44.4214" extent="1-16" drill="0.35" diameter="0.6"/>
<via x="40.1376" y="44.4214" extent="1-16" drill="0.35" diameter="0.6"/>
<via x="40.1376" y="43.1714" extent="1-16" drill="0.35" diameter="0.6"/>
<contactref element="SW_R" pad="1"/>
<contactref element="SW_F" pad="2"/>
</signal>
<signal name="VCCIO">
<contactref element="C32" pad="1"/>
<contactref element="IC15" pad="9"/>
<contactref element="C29" pad="1"/>
<contactref element="IC15" pad="31"/>
<contactref element="IC15" pad="19"/>
<contactref element="C27" pad="1"/>
<contactref element="C28" pad="1"/>
<wire x1="43.8229" y1="13.6181" x2="41.7523" y2="13.6181" width="0.4064" layer="16"/>
<wire x1="41.7523" y1="13.6181" x2="41.752" y2="13.6184" width="0.4064" layer="16"/>
<wire x1="34.402" y1="10.2684" x2="34.402" y2="8.947" width="0.4064" layer="16"/>
<wire x1="34.402" y1="8.947" x2="34.4018" y2="8.0832" width="0.4064" layer="16"/>
<wire x1="30.2517" y1="18.4187" x2="30.252" y2="18.4184" width="0.4064" layer="16"/>
<wire x1="30.2517" y1="18.4187" x2="28.2807" y2="18.4187" width="0.4064" layer="16"/>
<contactref element="Y1" pad="P$4"/>
<contactref element="C22" pad="1"/>
<contactref element="C30" pad="1"/>
<wire x1="30.252" y1="18.4184" x2="33.0984" y2="18.4184" width="0.4064" layer="16"/>
<wire x1="33.0984" y1="18.4184" x2="35.45" y2="16.0668" width="0.4064" layer="16"/>
<wire x1="35.45" y1="16.0668" x2="35.9072" y2="16.0668" width="0.4064" layer="16"/>
<wire x1="35.9072" y1="16.0668" x2="36.002" y2="16.0092" width="0.4064" layer="16"/>
<wire x1="36.002" y1="16.0092" x2="36.002" y2="16.0668" width="0.4064" layer="16"/>
<wire x1="41.752" y1="13.6184" x2="41.742" y2="13.6284" width="0.4064" layer="16"/>
<wire x1="39.5648" y1="13.6284" x2="41.742" y2="13.6284" width="0.4064" layer="16"/>
<wire x1="34.402" y1="10.2684" x2="34.402" y2="12.1232" width="0.4064" layer="16"/>
<wire x1="34.402" y1="12.1232" x2="36.0596" y2="13.7808" width="0.4064" layer="16"/>
<wire x1="36.0596" y1="13.7808" x2="36.0596" y2="15.9144" width="0.4064" layer="16"/>
<wire x1="36.0596" y1="15.9144" x2="35.9072" y2="16.0668" width="0.4064" layer="16"/>
<via x="36.002" y="16.0668" extent="1-16" drill="0.5" diameter="0.65"/>
<wire x1="36.002" y1="16.0668" x2="30.7256" y2="16.0668" width="0.4064" layer="1"/>
<wire x1="30.4208" y1="15.762" x2="30.4208" y2="16.3716" width="0.4064" layer="1"/>
<wire x1="30.4208" y1="16.3716" x2="30.4208" y2="21.5" width="0.6096" layer="1"/>
<wire x1="30.4208" y1="21.5" x2="30.4208" y2="24.7152" width="0.6096" layer="16"/>
<wire x1="30.4208" y1="16.3716" x2="30.7256" y2="16.0668" width="0.4064" layer="1"/>
<wire x1="30.7256" y1="16.0668" x2="30.4208" y2="15.762" width="0.4064" layer="1"/>
<wire x1="32.0232" y1="25.315" x2="32.0232" y2="25.5862" width="0.4064" layer="16"/>
<wire x1="32.0232" y1="25.5862" x2="30.0388" y2="25.5862" width="0.4064" layer="16"/>
<contactref element="J2" pad="1"/>
<contactref element="C26" pad="1"/>
<contactref element="IC14" pad="5"/>
<wire x1="30.4208" y1="15.762" x2="30.4208" y2="12" width="0.6096" layer="1"/>
<wire x1="30.4208" y1="10.0088" x2="30.425" y2="10.0046" width="0.6096" layer="1"/>
<wire x1="30.425" y1="10.0046" x2="30.9475" y2="9.4821" width="0.4064" layer="16"/>
<wire x1="30.9475" y1="9.4821" x2="30.9475" y2="7.6451" width="0.4064" layer="16"/>
<via x="30.425" y="10.0046" extent="1-16" drill="0.35" diameter="0.6"/>
<wire x1="30.0388" y1="25.5862" x2="30.0388" y2="25.0972" width="0.4064" layer="16"/>
<wire x1="30.0388" y1="25.0972" x2="30.4208" y2="24.7152" width="0.4064" layer="16"/>
<contactref element="J3" pad="2"/>
<contactref element="C31" pad="1"/>
<contactref element="IC15" pad="39"/>
<wire x1="36.002" y1="21.7684" x2="36" y2="21.7684" width="0.2032" layer="16"/>
<wire x1="36" y1="21.7684" x2="36" y2="23.7645" width="0.3048" layer="16"/>
<wire x1="36" y1="23.7645" x2="36.0257" y2="23.7902" width="0.3048" layer="16"/>
<wire x1="36.002" y1="21.7684" x2="36.002" y2="16.0668" width="0.4064" layer="16"/>
<wire x1="43.8229" y1="13.6181" x2="43.8225" y2="13.6177" width="0.4064" layer="16"/>
<wire x1="43.8225" y1="13.6177" x2="43.8225" y2="12.0276" width="0.4064" layer="16"/>
<wire x1="28.5" y1="21.5" x2="28.275" y2="21.725" width="0.508" layer="16"/>
<wire x1="28.5" y1="21.5" x2="30.4208" y2="21.5" width="0.508" layer="16"/>
<via x="30.4208" y="21.5" extent="1-16" drill="0.35" diameter="0.6"/>
<wire x1="37.184" y1="16.0092" x2="39.5648" y2="13.6284" width="0.4064" layer="16"/>
<wire x1="36.002" y1="16.0092" x2="37.184" y2="16.0092" width="0.4064" layer="16"/>
<wire x1="6.7624" y1="8.4678" x2="7.525" y2="7.7052" width="0.3048" layer="16"/>
<wire x1="8.525" y1="9.475" x2="7.525" y2="8.475" width="0.3048" layer="16"/>
<wire x1="7.525" y1="8.475" x2="7.525" y2="7.7052" width="0.3048" layer="16"/>
<via x="8.525" y="9.475" extent="1-16" drill="0.35" diameter="0.6"/>
<wire x1="8.525" y1="9.475" x2="9.025" y2="9.975" width="0.3048" layer="1"/>
<wire x1="21.125" y1="9.975" x2="9.025" y2="9.975" width="0.3048" layer="1"/>
<wire x1="27.625" y1="9.975" x2="21.125" y2="9.975" width="0.3048" layer="1"/>
<wire x1="27.625" y1="9.975" x2="27.65" y2="10" width="0.3048" layer="1"/>
<wire x1="30.425" y1="10.0046" x2="30.420403125" y2="10.000003125" width="0.3048" layer="1"/>
<wire x1="30.420403125" y1="10.000003125" x2="27.65" y2="10" width="0.3048" layer="1"/>
<wire x1="28.2572" y1="37.8892" x2="30" y2="37.8892" width="0.6096" layer="16"/>
<wire x1="30" y1="37.8892" x2="31.4858" y2="37.8892" width="0.6096" layer="16"/>
<wire x1="31.4858" y1="37.8892" x2="32.035" y2="37.39" width="0.6096" layer="16"/>
<wire x1="28.275" y1="37.8714" x2="28.2572" y2="37.8892" width="0.508" layer="16"/>
<wire x1="28.275" y1="21.725" x2="28.275" y2="31.5" width="0.508" layer="16"/>
<wire x1="28.275" y1="31.5" x2="28.275" y2="37.8714" width="0.508" layer="16"/>
<wire x1="29.7848" y1="31.5736" x2="29.7112" y2="31.5" width="0.254" layer="16"/>
<wire x1="29.7112" y1="31.5" x2="28.275" y2="31.5" width="0.254" layer="16"/>
<contactref element="R19" pad="2"/>
<contactref element="R20" pad="2"/>
<contactref element="R21" pad="2"/>
<wire x1="25.5" y1="11.5" x2="27" y2="11.5" width="0.2032" layer="16"/>
<wire x1="28.5" y1="11.5" x2="27" y2="11.5" width="0.2032" layer="16"/>
<contactref element="R33" pad="1"/>
<contactref element="R32" pad="2"/>
<wire x1="21.125" y1="9.975" x2="21.125" y2="8.875" width="0.2032" layer="16"/>
<via x="21.125" y="9.975" extent="1-16" drill="0.35"/>
<wire x1="27.25" y1="8.75" x2="27.25" y2="9.6" width="0.2032" layer="16"/>
<via x="27.625" y="9.975" extent="1-16" drill="0.35"/>
<contactref element="SJ4" pad="2"/>
<wire x1="27.625" y1="9.975" x2="27.25" y2="9.6" width="0.2032" layer="16"/>
<wire x1="30.25" y1="38.363" x2="30.25" y2="38.1392" width="0.3556" layer="16"/>
<wire x1="30.25" y1="38.1392" x2="30" y2="37.8892" width="0.3556" layer="16"/>
<wire x1="27" y1="11.5" x2="27.625" y2="10.875" width="0.2032" layer="16"/>
<wire x1="27.625" y1="10.875" x2="27.625" y2="9.975" width="0.2032" layer="16"/>
<wire x1="30.4208" y1="11.75" x2="30.4208" y2="12" width="0.6096" layer="1"/>
<wire x1="30.4208" y1="11.75" x2="30.4208" y2="10.0088" width="0.6096" layer="1"/>
</signal>
<signal name="N$60">
<contactref element="L1" pad="2"/>
<contactref element="C34" pad="1"/>
<contactref element="IC16" pad="P$5"/>
<contactref element="X4" pad="P$1"/>
<wire x1="16.4883" y1="24.1383" x2="18.4181" y2="24.1383" width="0.3048" layer="16"/>
<wire x1="18.4181" y1="24.1383" x2="19.142" y2="23.4144" width="0.3048" layer="16"/>
<wire x1="19.142" y1="23.4144" x2="19.142" y2="22.1444" width="0.3048" layer="16"/>
<wire x1="19.142" y1="22.1444" x2="18.507" y2="21.5094" width="0.3048" layer="16"/>
<wire x1="18.507" y1="21.5094" x2="10.292" y2="21.5094" width="0.4064" layer="16"/>
<wire x1="8.8567" y1="22.9447" x2="8.7834" y2="22.9447" width="0.3048" layer="16"/>
<wire x1="10.419" y1="21.2704" x2="10.419" y2="21.3824" width="0.3048" layer="16"/>
<wire x1="10.419" y1="21.3824" x2="10.292" y2="21.5094" width="0.4064" layer="16"/>
<wire x1="18.507" y1="21.5094" x2="18.9921" y2="21.5094" width="0.3048" layer="16"/>
<wire x1="18.9921" y1="21.5094" x2="18.7656" y2="21.4779" width="0.3048" layer="16"/>
<wire x1="10.419" y1="21.2704" x2="10.419" y2="22.656" width="0.4064" layer="16"/>
<wire x1="10.419" y1="22.656" x2="10.125" y2="22.95" width="0.4064" layer="16"/>
<wire x1="10.125" y1="22.95" x2="8.862" y2="22.95" width="0.4064" layer="16"/>
<wire x1="8.862" y1="22.95" x2="8.8567" y2="22.9447" width="0.4064" layer="16"/>
</signal>
<signal name="PDI-CLK">
<contactref element="IC15" pad="35"/>
<contactref element="J3" pad="5"/>
<wire x1="32.802" y1="21.7684" x2="32.802" y2="22.723" width="0.2032" layer="16"/>
<wire x1="32.802" y1="22.723" x2="32.325" y2="23.2" width="0.2032" layer="16"/>
<wire x1="32.325" y1="23.2" x2="32.3125" y2="23.1875" width="0.2032" layer="16"/>
<via x="32.3125" y="23.1875" extent="1-16" drill="0.35" diameter="0.6"/>
<wire x1="32.3125" y1="23.1875" x2="32.3125" y2="29.6375" width="0.2032" layer="1"/>
<wire x1="34.8648" y1="34.1136" x2="33.525" y2="32.7738" width="0.2032" layer="1"/>
<wire x1="33.525" y1="30.85" x2="33.525" y2="32.7738" width="0.2032" layer="1"/>
<wire x1="32.3125" y1="29.6375" x2="33.525" y2="30.85" width="0.2032" layer="1"/>
</signal>
<signal name="PDI-DATA">
<contactref element="IC15" pad="34"/>
<contactref element="J3" pad="1"/>
<wire x1="32.002" y1="21.7684" x2="31.35" y2="22.4204" width="0.2032" layer="16"/>
<wire x1="31.35" y1="22.4204" x2="31.35" y2="23.2" width="0.2032" layer="16"/>
<via x="31.35" y="23.2" extent="1-16" drill="0.35" diameter="0.6"/>
<wire x1="31.35" y1="23.2" x2="31.35" y2="29.65" width="0.2032" layer="1"/>
<wire x1="29.7848" y1="34.1136" x2="30.8864" y2="34.1136" width="0.2032" layer="1"/>
<wire x1="31.125" y1="33.875" x2="30.8864" y2="34.1136" width="0.2032" layer="1"/>
<wire x1="31.35" y1="29.65" x2="31.125" y2="29.875" width="0.2032" layer="1"/>
<wire x1="31.125" y1="29.875" x2="31.125" y2="33.875" width="0.2032" layer="1"/>
</signal>
<signal name="STATE">
<contactref element="R17" pad="2"/>
<contactref element="IC15" pad="36"/>
<wire x1="33.5625" y1="20.8125" x2="33.375" y2="20.625" width="0.254" layer="16"/>
<wire x1="33.5625" y1="20.8125" x2="33.5625" y2="21.7289" width="0.254" layer="16"/>
<wire x1="33.5625" y1="21.7289" x2="33.602" y2="21.7684" width="0.254" layer="16"/>
<wire x1="33.375" y1="20.625" x2="28.5" y2="20.625" width="0.254" layer="16"/>
<wire x1="28.5" y1="20.625" x2="28.375" y2="20.625" width="0.2032" layer="16"/>
<via x="28.375" y="20.625" extent="1-16" drill="0.35" diameter="0.6"/>
<wire x1="28.375" y1="20.625" x2="23.125" y2="20.625" width="0.2032" layer="1"/>
<wire x1="23.125" y1="20.625" x2="23" y2="20.5" width="0.2032" layer="1"/>
<via x="23" y="20.5" extent="1-16" drill="0.35" diameter="0.6"/>
<wire x1="22.9696" y1="12.1944" x2="23" y2="12.2248" width="0.2032" layer="16"/>
<wire x1="23" y1="20.5" x2="23" y2="12.2248" width="0.2032" layer="16"/>
</signal>
<signal name="N$23">
<contactref element="R17" pad="1"/>
<contactref element="LED1" pad="A"/>
<wire x1="17" y1="6.6" x2="17" y2="5.37428125" width="0.2032" layer="16"/>
<wire x1="16.4642" y1="4.83848125" x2="17" y2="5.37428125" width="0.2032" layer="16"/>
<contactref element="LED2" pad="A"/>
<wire x1="17" y1="6.6" x2="17" y2="5.37428125" width="0.2032" layer="1"/>
<wire x1="16.4642" y1="4.83848125" x2="17" y2="5.37428125" width="0.2032" layer="1"/>
<via x="17" y="6.6" extent="1-16" drill="0.35" diameter="0.6"/>
<via x="20.8194" y="11.1944" extent="1-16" drill="0.35"/>
<wire x1="20.8194" y1="11.1944" x2="17.1944" y2="11.1944" width="0.2032" layer="1"/>
<wire x1="22.9696" y1="11.1944" x2="20.8194" y2="11.1944" width="0.2032" layer="16"/>
<via x="17" y="11" extent="1-16" drill="0.35"/>
<wire x1="17" y1="11" x2="17.1944" y2="11.1944" width="0.2032" layer="1"/>
<wire x1="17" y1="6.6" x2="17" y2="11" width="0.2032" layer="16"/>
</signal>
<signal name="USBDP">
<contactref element="IC17" pad="15"/>
<contactref element="C35" pad="1"/>
<contactref element="IC16" pad="P$4"/>
<wire x1="16.4883" y1="25.0883" x2="19.2157" y2="25.0883" width="0.2032" layer="16"/>
<wire x1="19.2157" y1="25.0883" x2="19.777" y2="25.6496" width="0.2032" layer="16"/>
<wire x1="19.777" y1="25.6496" x2="19.777" y2="25.675" width="0.2032" layer="16"/>
<wire x1="19.777" y1="26.8053" x2="19.777" y2="25.675" width="0.2032" layer="16"/>
<wire x1="19.8873" y1="25.6549" x2="19.7897" y2="25.6623" width="0.2032" layer="16"/>
<wire x1="19.7897" y1="25.6623" x2="19.777" y2="25.675" width="0.2032" layer="16"/>
<wire x1="16.3298" y1="27.6857" x2="18.8966" y2="27.6857" width="0.2032" layer="16"/>
<wire x1="18.8966" y1="27.6857" x2="19.777" y2="26.8053" width="0.2032" layer="16"/>
</signal>
<signal name="USBDM">
<contactref element="IC17" pad="16"/>
<contactref element="C36" pad="1"/>
<contactref element="IC16" pad="P$6"/>
<wire x1="16.2726" y1="28.2785" x2="16.3298" y2="28.3357" width="0.3048" layer="16"/>
<wire x1="16.4883" y1="23.1883" x2="15.2152" y2="23.1883" width="0.2032" layer="16"/>
<wire x1="16.2726" y1="28.2785" x2="15.3828" y2="28.2785" width="0.2032" layer="16"/>
<wire x1="14.9002" y1="23.5033" x2="15.2152" y2="23.1883" width="0.2032" layer="16"/>
<wire x1="14.9002" y1="27.7959" x2="14.9002" y2="26.6" width="0.2032" layer="16"/>
<wire x1="14.9002" y1="26.6" x2="14.9002" y2="23.5033" width="0.2032" layer="16"/>
<wire x1="14.9002" y1="27.7959" x2="15.3828" y2="28.2785" width="0.2032" layer="16"/>
<wire x1="13.8611" y1="26.6021" x2="14.8981" y2="26.6021" width="0.2032" layer="16"/>
<wire x1="14.8981" y1="26.6021" x2="14.9002" y2="26.6" width="0.2032" layer="16"/>
</signal>
<signal name="FT_RXD">
<contactref element="IC17" pad="5"/>
<contactref element="IC15" pad="33"/>
<wire x1="30.252" y1="20.0184" x2="27.8066" y2="20.0184" width="0.2032" layer="16"/>
<wire x1="27.8066" y1="20.0184" x2="27.6" y2="20.225" width="0.2032" layer="16"/>
<wire x1="27.475" y1="33.55" x2="27.6" y2="33.425" width="0.2032" layer="16"/>
<wire x1="27.6" y1="33.425" x2="27.6" y2="20.225" width="0.2032" layer="16"/>
<wire x1="23.5798" y1="33.5357" x2="24.8857" y2="33.5357" width="0.2032" layer="16"/>
<wire x1="24.8857" y1="33.5357" x2="24.9" y2="33.55" width="0.2032" layer="16"/>
<via x="24.9" y="33.55" extent="1-16" drill="0.35" diameter="0.6"/>
<wire x1="24.9" y1="33.55" x2="27.475" y2="33.55" width="0.2032" layer="1"/>
<via x="27.475" y="33.55" extent="1-16" drill="0.35" diameter="0.6"/>
</signal>
<signal name="FT_TXD">
<contactref element="IC17" pad="1"/>
<contactref element="IC15" pad="32"/>
<wire x1="30.252" y1="19.2184" x2="30.2086" y2="19.175" width="0.2032" layer="16"/>
<wire x1="30.2086" y1="19.175" x2="26.525" y2="19.175" width="0.2032" layer="16"/>
<wire x1="26.25" y1="19.45" x2="26.525" y2="19.175" width="0.2032" layer="16"/>
<wire x1="26.25" y1="35.8857" x2="26.25" y2="19.45" width="0.2032" layer="16"/>
<wire x1="23.5798" y1="36.1357" x2="26" y2="36.1357" width="0.2032" layer="16"/>
<wire x1="26" y1="36.1357" x2="26.25" y2="35.8857" width="0.2032" layer="16"/>
</signal>
<signal name="FT_RTS">
<contactref element="IC17" pad="3"/>
<contactref element="IC15" pad="28"/>
<wire x1="25.875" y1="16" x2="25.625" y2="16.25" width="0.2032" layer="16"/>
<wire x1="25.625" y1="34.5857" x2="25.625" y2="16.25" width="0.2032" layer="16"/>
<wire x1="23.5798" y1="34.8357" x2="25.375" y2="34.8357" width="0.2032" layer="16"/>
<wire x1="25.375" y1="34.8357" x2="25.625" y2="34.5857" width="0.2032" layer="16"/>
<wire x1="30.252" y1="16.0184" x2="30.2336" y2="16" width="0.2032" layer="16"/>
<wire x1="30.2336" y1="16" x2="25.875" y2="16" width="0.2032" layer="16"/>
</signal>
<signal name="FT_CTS">
<contactref element="IC17" pad="11"/>
<contactref element="IC15" pad="29"/>
<wire x1="23.5798" y1="29.6357" x2="24.5393" y2="29.6357" width="0.2032" layer="16"/>
<wire x1="24.5393" y1="29.6357" x2="24.95" y2="29.225" width="0.2032" layer="16"/>
<wire x1="30.252" y1="16.8184" x2="28.6566" y2="16.8184" width="0.2032" layer="16"/>
<wire x1="28.6566" y1="16.8184" x2="28.65" y2="16.825" width="0.2032" layer="16"/>
<wire x1="28.65" y1="16.825" x2="28.725" y2="16.825" width="0.2032" layer="16"/>
<via x="28.725" y="16.825" extent="1-16" drill="0.35" diameter="0.6"/>
<wire x1="28.725" y1="16.825" x2="24.875" y2="16.825" width="0.2032" layer="1"/>
<wire x1="24.875" y1="16.825" x2="24.85" y2="16.85" width="0.2032" layer="1"/>
<via x="24.85" y="16.85" extent="1-16" drill="0.35" diameter="0.6"/>
<wire x1="24.95" y1="29.225" x2="24.95" y2="16.95" width="0.2032" layer="16"/>
<wire x1="24.85" y1="16.85" x2="24.95" y2="16.95" width="0.2032" layer="16"/>
</signal>
<signal name="GND1">
</signal>
<signal name="A2">
</signal>
<signal name="A4">
</signal>
<signal name="+5V">
<contactref element="IC14" pad="3"/>
<wire x1="34.9916" y1="40.141" x2="34.9846" y2="40.148" width="0.254" layer="16"/>
<wire x1="34.9846" y1="40.148" x2="33.935" y2="40.098" width="0.254" layer="16"/>
<via x="34.9916" y="40.141" extent="1-16" drill="0.35" diameter="0.6"/>
<wire x1="34.9916" y1="40.141" x2="31.3046" y2="40.141" width="0.254" layer="1"/>
<via x="31.3046" y="40.141" extent="1-16" drill="0.35" diameter="0.6"/>
<wire x1="32.035" y1="40.098" x2="32.028" y2="40.141" width="0.254" layer="16"/>
<wire x1="32.028" y1="40.141" x2="31.3046" y2="40.141" width="0.254" layer="16"/>
<contactref element="IC14" pad="1"/>
<wire x1="32.035" y1="40.098" x2="31.9417" y2="40.2413" width="0.4064" layer="16"/>
<contactref element="C24" pad="1"/>
<wire x1="31.9417" y1="40.2413" x2="30" y2="40.2413" width="0.4064" layer="16"/>
<contactref element="C8" pad="2"/>
<contactref element="IC1" pad="3"/>
<contactref element="IC3" pad="1"/>
<contactref element="C11" pad="1"/>
<contactref element="IC3" pad="3"/>
<contactref element="JP1" pad="1"/>
<wire x1="30" y1="40.2413" x2="28.22438125" y2="40.2413" width="0.4064" layer="16"/>
<wire x1="30.7088" y1="56.04" x2="30.6188" y2="55.95" width="0.6096" layer="16"/>
<wire x1="29" y1="55.95" x2="30.6188" y2="55.95" width="0.6096" layer="16"/>
<wire x1="28.025" y1="59.125" x2="28.025" y2="60.5" width="0.3048" layer="16"/>
<wire x1="28.025" y1="60.5" x2="28.025" y2="61.354" width="0.3048" layer="16"/>
<wire x1="28.025" y1="61.354" x2="28.146" y2="61.425" width="0.3048" layer="16"/>
<wire x1="28.146" y1="63.325" x2="28.096" y2="64.029" width="0.2032" layer="16"/>
<wire x1="28.096" y1="64.029" x2="28" y2="64.125" width="0.2032" layer="16"/>
<via x="28" y="64.125" extent="1-16" drill="0.35" diameter="0.6"/>
<wire x1="28" y1="64.125" x2="28.125" y2="64" width="0.2032" layer="1"/>
<wire x1="28.125" y1="64" x2="28.125" y2="60.6" width="0.2032" layer="1"/>
<wire x1="28.025" y1="60.5" x2="28.125" y2="60.6" width="0.2032" layer="1"/>
<via x="28.025" y="60.5" extent="1-16" drill="0.35" diameter="0.6"/>
<wire x1="27.925" y1="55.95" x2="27.925" y2="57" width="0.4064" layer="16"/>
<wire x1="27.925" y1="57" x2="27.925" y2="58" width="0.4064" layer="16"/>
<wire x1="27.925" y1="58" x2="27.925" y2="59.025" width="0.4064" layer="16"/>
<wire x1="27.925" y1="59.025" x2="28.025" y2="59.125" width="0.4064" layer="16"/>
<contactref element="IC13" pad="1"/>
<contactref element="C23" pad="1"/>
<contactref element="IC13" pad="3"/>
<wire x1="10.896" y1="50.3" x2="10.846" y2="50.125" width="0.2032" layer="16"/>
<wire x1="10.846" y1="50.125" x2="10.846" y2="49.704" width="0.2032" layer="16"/>
<wire x1="10.846" y1="49.704" x2="10.875" y2="49.675" width="0.2032" layer="16"/>
<via x="10.875" y="49.675" extent="1-16" drill="0.35" diameter="0.6"/>
<wire x1="10.875" y1="49.675" x2="10.875" y2="53.1" width="0.2032" layer="1"/>
<via x="10.875" y="53.1" extent="1-16" drill="0.35" diameter="0.6"/>
<wire x1="10.875" y1="53.1" x2="10.875" y2="52.229" width="0.2032" layer="16"/>
<wire x1="10.875" y1="52.229" x2="10.896" y2="52.2" width="0.2032" layer="16"/>
<wire x1="28.725" y1="40.15" x2="28.633671875" y2="40.241328125" width="0.2032" layer="16"/>
<wire x1="28.22438125" y1="40.2413" x2="28.633671875" y2="40.241328125" width="0.2032" layer="16"/>
<via x="28.725" y="40.15" extent="1-16" drill="0.35" diameter="0.6"/>
<via x="27.925" y="57" extent="1-16" drill="0.35" diameter="0.6"/>
<wire x1="21.5" y1="98.54" x2="7.04" y2="98.54" width="0.4064" layer="1"/>
<wire x1="7.04" y1="98.54" x2="6.5" y2="98" width="0.4064" layer="1"/>
<wire x1="6.5" y1="98" x2="6.5" y2="96.625" width="0.4064" layer="1"/>
<wire x1="6.5" y1="96.625" x2="5.875" y2="96" width="0.4064" layer="1"/>
<wire x1="5.875" y1="96" x2="1.5" y2="96" width="0.4064" layer="1"/>
<wire x1="1.5" y1="96" x2="1" y2="95.5" width="0.4064" layer="1"/>
<wire x1="1" y1="95.5" x2="1" y2="95" width="0.4064" layer="1"/>
<via x="1" y="95" extent="1-16" drill="0.35" diameter="0.6"/>
<wire x1="28.725" y1="40.15" x2="28.725" y2="39.725" width="0.4064" layer="1"/>
<wire x1="28.725" y1="39.725" x2="28" y2="39" width="0.4064" layer="1"/>
<wire x1="28" y1="39" x2="16" y2="39" width="0.4064" layer="1"/>
<wire x1="16" y1="39" x2="15" y2="38" width="0.4064" layer="1"/>
<wire x1="15" y1="38" x2="1.625" y2="38" width="0.4064" layer="1"/>
<wire x1="1.625" y1="38" x2="1.125" y2="38.5" width="0.4064" layer="1"/>
<via x="1.125" y="38.5" extent="1-16" drill="0.35" diameter="0.6"/>
<wire x1="1" y1="38.625" x2="1.125" y2="38.5" width="0.4064" layer="16"/>
<wire x1="1" y1="95" x2="1" y2="57" width="0.4064" layer="16"/>
<wire x1="1" y1="57" x2="1" y2="38.625" width="0.4064" layer="16"/>
<wire x1="27.925" y1="55.95" x2="29" y2="55.95" width="0.4064" layer="16"/>
<via x="29" y="55.95" extent="1-16" drill="0.35" diameter="0.6"/>
<via x="1" y="57" extent="1-16" drill="0.35" diameter="0.6"/>
<wire x1="27.925" y1="57" x2="6" y2="57" width="0.6096" layer="1"/>
<wire x1="6" y1="57" x2="1" y2="57" width="0.6096" layer="1"/>
<wire x1="10.896" y1="50.3" x2="8.9" y2="50.3" width="0.3048" layer="16"/>
<wire x1="8.85" y1="50.25" x2="8.9" y2="50.3" width="0.3048" layer="16"/>
<wire x1="8.85" y1="50.25" x2="6.375" y2="50.25" width="0.3048" layer="16"/>
<wire x1="6" y1="50.625" x2="6" y2="57" width="0.3048" layer="16"/>
<via x="6" y="57" extent="1-16" drill="0.35" diameter="0.6"/>
<wire x1="6.375" y1="50.25" x2="6" y2="50.625" width="0.3048" layer="16"/>
<contactref element="R29" pad="2"/>
<wire x1="10.125" y1="56.375" x2="9.6875" y2="56.8125" width="0.175" layer="16"/>
<wire x1="9.6875" y1="56.8125" x2="9.66626875" y2="56.8125" width="0.175" layer="16"/>
<wire x1="9.47876875" y1="57" x2="6" y2="57" width="0.175" layer="16"/>
<wire x1="9.66626875" y1="56.8125" x2="9.47876875" y2="57" width="0.175" layer="16"/>
<contactref element="SJ3" pad="1"/>
<wire x1="31.75" y1="57.863" x2="28.062" y2="57.863" width="0.3556" layer="16"/>
<wire x1="28.062" y1="57.863" x2="27.925" y2="58" width="0.3556" layer="16"/>
<contactref element="SJ4" pad="1"/>
<wire x1="30.25" y1="39.887" x2="30" y2="40.137" width="0.3556" layer="16"/>
<wire x1="30" y1="40.137" x2="30" y2="40.2413" width="0.3556" layer="16"/>
</signal>
<signal name="N$26">
</signal>
<signal name="GND3">
</signal>
<signal name="GND4">
</signal>
<signal name="A1">
</signal>
<signal name="A3">
</signal>
<signal name="+5V1">
</signal>
<signal name="+12V">
<contactref element="C1" pad="+"/>
<contactref element="C4" pad="2"/>
<contactref element="IC1" pad="1"/>
<contactref element="J1" pad="P1"/>
<contactref element="C3" pad="+"/>
<contactref element="IC2." pad="28"/>
<contactref element="C6" pad="1"/>
<wire x1="37.2" y1="84.9" x2="37.5" y2="85.2" width="0.3048" layer="16"/>
<wire x1="37.2" y1="84.9" x2="36.5" y2="84.9" width="0.3048" layer="16"/>
<contactref element="IC2." pad="22"/>
<contactref element="C9" pad="1"/>
<wire x1="33.5" y1="84.9" x2="32.85" y2="84.9" width="0.3048" layer="16"/>
<contactref element="C5" pad="1"/>
<via x="38.85" y="79.35" extent="1-16" drill="0.35" diameter="0.6"/>
<wire x1="26" y1="52" x2="26" y2="69" width="2.032" layer="16"/>
<wire x1="26" y1="69" x2="26" y2="86.425" width="2.032" layer="16"/>
<wire x1="38.825" y1="79.375" x2="38.85" y2="79.35" width="0.2032" layer="16"/>
<wire x1="37.5" y1="86.4" x2="32.475" y2="86.4" width="1.016" layer="1"/>
<wire x1="30.7088" y1="50.96" x2="27.965" y2="50.96" width="0.8128" layer="16"/>
<wire x1="27.965" y1="50.96" x2="27.925" y2="51" width="0.8128" layer="16"/>
<wire x1="27.925" y1="51" x2="26" y2="51" width="0.8128" layer="16"/>
<via x="26" y="52" extent="1-16" drill="0.35"/>
<via x="26" y="51" extent="1-16" drill="0.35"/>
<via x="26" y="53" extent="1-16" drill="0.35"/>
<wire x1="26" y1="53" x2="26" y2="51" width="2.032" layer="16"/>
<wire x1="32.85" y1="84.9" x2="32.475" y2="85.275" width="0.3048" layer="16"/>
<wire x1="32.5" y1="86.4" x2="32.475" y2="86.4" width="0.3048" layer="16"/>
<via x="32.475" y="86.4" extent="1-16" drill="0.35" diameter="0.6"/>
<wire x1="32.475" y1="85.275" x2="32.475" y2="86.375" width="0.3048" layer="16"/>
<wire x1="32.475" y1="86.375" x2="32.5" y2="86.4" width="0.3048" layer="16"/>
<via x="37.5" y="86.4" extent="1-16" drill="0.35" diameter="0.6"/>
<wire x1="37.5" y1="85.2" x2="37.5" y2="86.4" width="0.3048" layer="16"/>
<via x="26" y="86.425" extent="1-16" drill="0.35" diameter="0.6"/>
<wire x1="26.025" y1="86.4" x2="26" y2="86.425" width="1.016" layer="1"/>
<wire x1="32.475" y1="86.4" x2="26.025" y2="86.4" width="1.016" layer="1"/>
<wire x1="27" y1="69.5" x2="26.5" y2="69.5" width="1.016" layer="16"/>
<wire x1="26.5" y1="69.5" x2="26" y2="69" width="1.016" layer="16"/>
<wire x1="18.452821875" y1="44.60718125" x2="15.60718125" y2="44.60718125" width="1.778" layer="16"/>
<wire x1="13.6919" y1="42.6919" x2="13.6919" y2="41.4188375" width="1.778" layer="16"/>
<wire x1="15.60718125" y1="44.60718125" x2="13.6919" y2="42.6919" width="1.778" layer="16"/>
<wire x1="18.327821875" y1="52.625" x2="18.327821875" y2="51" width="1.778" layer="16"/>
<wire x1="18.327821875" y1="51" x2="18.327821875" y2="44.73218125" width="1.778" layer="16"/>
<wire x1="18.452821875" y1="44.60718125" x2="18.327821875" y2="44.73218125" width="1.778" layer="16"/>
<wire x1="18.702821875" y1="52" x2="18.327821875" y2="51.5234" width="1.778" layer="1"/>
<wire x1="26" y1="52" x2="18.702821875" y2="52" width="1.778" layer="1"/>
<via x="18.327821875" y="52" extent="1-16" drill="0.35"/>
<via x="18.327821875" y="53" extent="1-16" drill="0.35"/>
<via x="18.375" y="51" extent="1-16" drill="0.35"/>
<wire x1="18.327821875" y1="52" x2="18.375" y2="51.570578125" width="0.4064" layer="1"/>
<wire x1="18.375" y1="51.570578125" x2="18.327821875" y2="51.5234" width="0.4064" layer="1"/>
<wire x1="18.327821875" y1="52" x2="18.327821875" y2="53" width="1.778" layer="1"/>
<wire x1="18.375" y1="51" x2="18.327821875" y2="51.047178125" width="0.4064" layer="16"/>
<wire x1="18.327821875" y1="51.047178125" x2="18.327821875" y2="52.625" width="0.4064" layer="16"/>
<wire x1="18.327821875" y1="52" x2="18.327821875" y2="51" width="0.4064" layer="16"/>
<wire x1="37.5" y1="86.4" x2="42.975" y2="86.4" width="1.016" layer="1"/>
<wire x1="42.975" y1="86.4" x2="43" y2="86.375" width="1.016" layer="1"/>
<via x="43" y="86.375" extent="1-16" drill="0.35" diameter="0.6"/>
<wire x1="43" y1="86.375" x2="43" y2="79.5" width="0.4064" layer="16"/>
<wire x1="43" y1="79.5" x2="42.875" y2="79.375" width="0.4064" layer="16"/>
<via x="42.875" y="79.375" extent="1-16" drill="0.35" diameter="0.6"/>
<wire x1="42.875" y1="79.375" x2="38.875" y2="79.375" width="0.4064" layer="1"/>
<wire x1="38.875" y1="79.375" x2="38.85" y2="79.35" width="0.4064" layer="1"/>
<wire x1="26" y1="52" x2="26" y2="51" width="0.4064" layer="16"/>
<wire x1="26" y1="51" x2="26" y2="53" width="2.032" layer="1"/>
</signal>
<signal name="USB5V">
<contactref element="L1" pad="1"/>
<contactref element="IC17" pad="20"/>
<contactref element="C38" pad="+"/>
<contactref element="C37" pad="1"/>
<wire x1="16.3298" y1="30.9357" x2="14.212346875" y2="30.9357" width="0.4064" layer="16"/>
<wire x1="14.212346875" y1="30.9357" x2="14.2125" y2="30.9178" width="0.3048" layer="16"/>
<wire x1="21.682" y1="19.1573" x2="21.682" y2="30.560815625" width="0.3048" layer="16"/>
<wire x1="20.7784" y1="30.9455" x2="16.3396" y2="30.9455" width="0.3048" layer="16"/>
<wire x1="16.3396" y1="30.9455" x2="16.3298" y2="30.9357" width="0.3048" layer="16"/>
<contactref element="IC17" pad="4"/>
<contactref element="C40" pad="1"/>
<wire x1="23.5798" y1="34.1857" x2="22" y2="34.1857" width="0.3048" layer="16"/>
<wire x1="22" y1="34.1857" x2="21.1367" y2="34.1857" width="0.3048" layer="16"/>
<wire x1="21.1367" y1="34.1857" x2="20.7974" y2="33.8464" width="0.3048" layer="16"/>
<wire x1="20.7974" y1="33.8464" x2="20.7974" y2="30.9645" width="0.3048" layer="16"/>
<wire x1="20.7974" y1="30.9645" x2="20.7784" y2="30.9455" width="0.3048" layer="16"/>
<wire x1="22.1537" y1="38.1217" x2="22.1537" y2="34.3394" width="0.254" layer="16"/>
<wire x1="22.1537" y1="34.3394" x2="22" y2="34.1857" width="0.254" layer="16"/>
<wire x1="21.297315625" y1="30.9455" x2="20.7784" y2="30.9455" width="0.3048" layer="16"/>
<wire x1="21.682" y1="30.560815625" x2="21.297315625" y2="30.9455" width="0.3048" layer="16"/>
<wire x1="20.6944" y1="18.1697" x2="20.6944" y2="21.4491" width="0.4064" layer="16"/>
<wire x1="20.6944" y1="21.4491" x2="20.6656" y2="21.4779" width="0.4064" layer="16"/>
<wire x1="20.6944" y1="18.1697" x2="21.682" y2="19.1573" width="0.3048" layer="16"/>
</signal>
<signal name="N$13">
<contactref element="IC16" pad="P$3"/>
<contactref element="X4" pad="P$3"/>
<wire x1="13.3883" y1="25.0883" x2="11.8497" y2="25.0883" width="0.2032" layer="16"/>
<wire x1="11.8497" y1="25.0883" x2="11.3188" y2="24.5574" width="0.2032" layer="16"/>
<wire x1="11.3188" y1="24.5574" x2="8.7961" y2="24.5574" width="0.2032" layer="16"/>
<wire x1="8.7961" y1="24.5574" x2="8.7834" y2="24.5447" width="0.3048" layer="16"/>
</signal>
<signal name="N$15">
<contactref element="C33" pad="1"/>
<contactref element="X4" pad="SHIELD_4"/>
<wire x1="8.5314" y1="18.2825" x2="8.512" y2="20.8733" width="0.4064" layer="16"/>
<wire x1="8.512" y1="20.8733" x2="8.5334" y2="20.8947" width="0.3048" layer="16"/>
</signal>
<signal name="OSC1">
<contactref element="Y1" pad="P$3"/>
<contactref element="IC15" pad="37"/>
<wire x1="34.402" y1="21.7684" x2="34.402" y2="25.0362" width="0.254" layer="16"/>
<wire x1="34.402" y1="25.0362" x2="34.1232" y2="25.315" width="0.3048" layer="16"/>
</signal>
<signal name="CLK_SYNC">
<contactref element="J2" pad="4"/>
<contactref element="IC15" pad="12"/>
<wire x1="40.002" y1="10.2684" x2="40.002" y2="7.727" width="0.2032" layer="16"/>
<wire x1="40.002" y1="7.727" x2="39.9375" y2="7.6625" width="0.2032" layer="16"/>
<wire x1="14.1624" y1="15.7178" x2="17.825" y2="15.7178" width="0.2032" layer="16"/>
<via x="39.9375" y="7.6625" extent="1-16" drill="0.35" diameter="0.6"/>
<wire x1="39.9375" y1="7.6625" x2="39.7875" y2="7.5125" width="0.2032" layer="1"/>
<wire x1="18.1625" y1="7.5125" x2="17.875" y2="7.8" width="0.2032" layer="1"/>
<wire x1="17.875" y1="7.85" x2="17.875" y2="7.8" width="0.2032" layer="1"/>
<wire x1="39.7875" y1="7.5125" x2="18.1625" y2="7.5125" width="0.2032" layer="1"/>
<via x="17.875" y="7.85" extent="1-16" drill="0.35" diameter="0.6"/>
<wire x1="17.825" y1="15.7178" x2="17.825" y2="7.9" width="0.2032" layer="16"/>
<wire x1="17.875" y1="7.85" x2="17.825" y2="7.9" width="0.2032" layer="16"/>
</signal>
<signal name="S$13">
</signal>
<signal name="IN00">
<contactref element="IC15" pad="4"/>
<wire x1="41.752" y1="17.6184" x2="43.6684" y2="17.6184" width="0.2032" layer="16"/>
<wire x1="43.6684" y1="17.6184" x2="44" y2="17.95" width="0.2032" layer="16"/>
<contactref element="IC4" pad="4"/>
<wire x1="23.275" y1="85.2" x2="23.5" y2="84.975" width="0.2032" layer="16"/>
<via x="23.875" y="45.25" extent="1-16" drill="0.35" diameter="0.6"/>
<wire x1="23.875" y1="45.25" x2="43.75" y2="45.25" width="0.2032" layer="1"/>
<wire x1="23.5" y1="84.975" x2="23.5" y2="45.625" width="0.2032" layer="16"/>
<wire x1="23.5" y1="45.625" x2="23.875" y2="45.25" width="0.2032" layer="16"/>
<wire x1="44" y1="45" x2="43.75" y2="45.25" width="0.2032" layer="16"/>
<via x="43.75" y="45.25" extent="1-16" drill="0.35" diameter="0.6"/>
<wire x1="44" y1="17.95" x2="44" y2="45" width="0.2032" layer="16"/>
<wire x1="15.3001" y1="85.2" x2="16.65" y2="85.2" width="0.2032" layer="16"/>
<via x="16.65" y="85.2" extent="1-16" drill="0.35" diameter="0.6"/>
<wire x1="16.65" y1="85.2" x2="23.275" y2="85.2" width="0.2032" layer="1"/>
<via x="23.275" y="85.2" extent="1-16" drill="0.35" diameter="0.6"/>
</signal>
<signal name="OUT00">
<contactref element="IC15" pad="5"/>
<wire x1="41.752" y1="16.8184" x2="44.6625" y2="16.8184" width="0.2032" layer="16"/>
<contactref element="IC9" pad="2"/>
<wire x1="14.75" y1="93.1999" x2="14.75" y2="92.25" width="0.2032" layer="16"/>
<wire x1="14.75" y1="92.25" x2="15" y2="92" width="0.2032" layer="16"/>
<wire x1="24.5" y1="91.625" x2="24.5" y2="47.25" width="0.2032" layer="16"/>
<via x="25" y="46.75" extent="1-16" drill="0.35" diameter="0.6"/>
<wire x1="25" y1="46.75" x2="44.375" y2="46.75" width="0.2032" layer="1"/>
<wire x1="44.6625" y1="46.5375" x2="44.45" y2="46.75" width="0.2032" layer="16"/>
<wire x1="44.45" y1="46.75" x2="44.375" y2="46.75" width="0.2032" layer="16"/>
<via x="44.375" y="46.75" extent="1-16" drill="0.35" diameter="0.6"/>
<wire x1="44.6625" y1="46.5375" x2="44.6625" y2="16.8184" width="0.2032" layer="16"/>
<via x="15" y="92" extent="1-16" drill="0.35" diameter="0.6"/>
<wire x1="15" y1="92" x2="24" y2="92" width="0.2032" layer="1"/>
<via x="24" y="92" extent="1-16" drill="0.35" diameter="0.6"/>
<wire x1="24" y1="92" x2="24.125" y2="92" width="0.2032" layer="16"/>
<wire x1="24.5" y1="91.625" x2="24.125" y2="92" width="0.2032" layer="16"/>
<wire x1="25" y1="46.75" x2="24.5" y2="47.25" width="0.2032" layer="16"/>
<contactref element="SJ1" pad="2"/>
<wire x1="46.125" y1="7.125" x2="46" y2="7" width="0.2032" layer="16"/>
<wire x1="44.6625" y1="15.7125" x2="45" y2="15.375" width="0.2032" layer="16"/>
<wire x1="44.6625" y1="15.7125" x2="44.6625" y2="16.8184" width="0.2032" layer="16"/>
<wire x1="45.875" y1="15.375" x2="46.125" y2="15.125" width="0.2032" layer="16"/>
<wire x1="45" y1="15.375" x2="45.875" y2="15.375" width="0.2032" layer="16"/>
<wire x1="46.125" y1="15.125" x2="46.125" y2="7.125" width="0.2032" layer="16"/>
<via x="46" y="7" extent="1-16" drill="0.35" diameter="0.6"/>
<wire x1="46" y1="7" x2="35.75" y2="7" width="0.2032" layer="1"/>
<wire x1="35.75" y1="7" x2="35.625" y2="6.875" width="0.2032" layer="1"/>
<via x="35.625" y="6.875" extent="1-16" drill="0.35" diameter="0.6"/>
<wire x1="35.625" y1="6.875" x2="35.625" y2="2.863" width="0.2032" layer="16"/>
<wire x1="35.625" y1="2.863" x2="34.762" y2="2" width="0.2032" layer="16"/>
<contactref element="R35" pad="1"/>
<wire x1="15" y1="92" x2="12.625" y2="92" width="0.2032" layer="16"/>
<wire x1="12.625" y1="92" x2="12" y2="92.625" width="0.2032" layer="16"/>
</signal>
<signal name="N$601">
<contactref element="R18" pad="1"/>
<contactref element="X4" pad="SHIELD_1"/>
<wire x1="3.2334" y1="20.8947" x2="3.3661" y2="20.762" width="0.4064" layer="16"/>
<wire x1="3.3661" y1="18.2953" x2="3.3661" y2="20.762" width="0.4064" layer="16"/>
</signal>
<signal name="N$701">
<contactref element="IC16" pad="P$1"/>
<contactref element="X4" pad="P$2"/>
<wire x1="11.8878" y1="23.1883" x2="13.3883" y2="23.1883" width="0.2032" layer="16"/>
<wire x1="8.7834" y1="23.7447" x2="11.3314" y2="23.7447" width="0.2032" layer="16"/>
<wire x1="11.3314" y1="23.7447" x2="11.8878" y2="23.1883" width="0.2032" layer="16"/>
</signal>
<signal name="3V3OUT">
<contactref element="IC17" pad="17"/>
<contactref element="C39" pad="1"/>
<wire x1="16.3298" y1="28.9857" x2="13.5349" y2="28.9857" width="0.3556" layer="16"/>
<wire x1="13.5349" y1="28.9857" x2="13.2261" y2="28.9897" width="0.3048" layer="16"/>
</signal>
<signal name="OUT2B">
<contactref element="IC2." pad="1"/>
<contactref element="X1" pad="4"/>
<wire x1="38.81" y1="96.75" x2="39.16" y2="96.4" width="1.27" layer="16"/>
<wire x1="39.16" y1="84.69" x2="39.16" y2="96.4" width="1.27" layer="16"/>
<wire x1="37.4" y1="84" x2="38.47" y2="84" width="0.3048" layer="16"/>
<wire x1="38.47" y1="84" x2="39.16" y2="84.69" width="0.3048" layer="16"/>
</signal>
<signal name="!EN_DRIVER">
<contactref element="IC2." pad="2"/>
<contactref element="IC15" pad="1"/>
<wire x1="20.5" y1="41" x2="20.75" y2="40.75" width="0.2032" layer="16"/>
<via x="20.75" y="40.75" extent="1-16" drill="0.35" diameter="0.6"/>
<wire x1="20.75" y1="40.75" x2="20.825" y2="40.825" width="0.2032" layer="1"/>
<wire x1="41.6" y1="40.825" x2="20.825" y2="40.825" width="0.2032" layer="1"/>
<wire x1="41.6" y1="40.825" x2="41.675" y2="40.75" width="0.2032" layer="1"/>
<wire x1="20.5" y1="61.625" x2="20.5" y2="60" width="0.2032" layer="16"/>
<wire x1="20.5" y1="60" x2="20.5" y2="41" width="0.2032" layer="16"/>
<wire x1="41.752" y1="40.498" x2="41.675" y2="40.575" width="0.2032" layer="16"/>
<wire x1="41.675" y1="40.575" x2="41.675" y2="40.75" width="0.2032" layer="16"/>
<via x="41.675" y="40.75" extent="1-16" drill="0.35" diameter="0.6"/>
<wire x1="41.752" y1="20.0184" x2="41.752" y2="40.498" width="0.2032" layer="16"/>
<wire x1="37.4" y1="83.5" x2="40.8" y2="83.5" width="0.2032" layer="16"/>
<wire x1="40.8" y1="83.5" x2="41" y2="83.7" width="0.2032" layer="16"/>
<wire x1="41" y1="83.7" x2="41" y2="84.5" width="0.2032" layer="16"/>
<via x="41" y="84.5" extent="1-16" drill="0.35" diameter="0.6"/>
<wire x1="19.775" y1="84.5" x2="19.5" y2="84.225" width="0.2032" layer="1"/>
<via x="19.5" y="84.225" extent="1-16" drill="0.35" diameter="0.6"/>
<wire x1="41" y1="84.5" x2="19.775" y2="84.5" width="0.2032" layer="1"/>
<wire x1="19.5" y1="62.625" x2="20.5" y2="61.625" width="0.2032" layer="16"/>
<wire x1="19.5" y1="84.225" x2="19.5" y2="62.625" width="0.2032" layer="16"/>
<contactref element="R28" pad="2"/>
<via x="16.5" y="60" extent="1-16" drill="0.35" diameter="0.6"/>
<wire x1="16.5" y1="60" x2="20.25" y2="60" width="0.2032" layer="1"/>
<via x="20.25" y="60" extent="1-16" drill="0.35" diameter="0.6"/>
<wire x1="20.25" y1="60" x2="20.5" y2="60" width="0.2032" layer="16"/>
</signal>
<signal name="CP1">
<contactref element="IC2." pad="4"/>
<contactref element="C2" pad="2"/>
<wire x1="37.4" y1="82.5" x2="40.625" y2="82.5" width="0.3048" layer="16"/>
<wire x1="40.625" y1="82.5" x2="41" y2="82.125" width="0.3048" layer="16"/>
</signal>
<signal name="CP2">
<contactref element="C2" pad="1"/>
<contactref element="IC2." pad="5"/>
<wire x1="40.625" y1="80.425" x2="41" y2="80.425" width="0.3048" layer="16"/>
<wire x1="39.9976" y1="82" x2="40.1726" y2="81.825" width="0.3048" layer="16"/>
<wire x1="40.1726" y1="81.825" x2="40.1726" y2="80.8774" width="0.3048" layer="16"/>
<wire x1="37.4" y1="82" x2="39.9976" y2="82" width="0.3048" layer="16"/>
<wire x1="40.1726" y1="80.8774" x2="40.625" y2="80.425" width="0.3048" layer="16"/>
</signal>
<signal name="VCP">
<contactref element="C5" pad="2"/>
<contactref element="IC2." pad="6"/>
<wire x1="37.4" y1="81.5" x2="38.4" y2="81.5" width="0.3048" layer="16"/>
<wire x1="38.4" y1="81.5" x2="38.825" y2="81.075" width="0.3048" layer="16"/>
</signal>
<signal name="N$4">
<contactref element="C7" pad="2"/>
<contactref element="IC2." pad="8"/>
<wire x1="36.5" y1="80.1" x2="37.5" y2="79.1" width="0.254" layer="16"/>
<wire x1="37.5" y1="79.1" x2="37.5" y2="77.35" width="0.254" layer="16"/>
</signal>
<signal name="MS1">
<contactref element="IC2." pad="9"/>
<wire x1="36" y1="80.1" x2="36" y2="79" width="0.2032" layer="16"/>
<contactref element="IC15" pad="42"/>
<contactref element="IC6" pad="4"/>
<wire x1="21.5" y1="71" x2="22" y2="70.5" width="0.2032" layer="16"/>
<wire x1="22" y1="43.375" x2="22.25" y2="43.125" width="0.2032" layer="16"/>
<via x="22.25" y="43.125" extent="1-16" drill="0.35" diameter="0.6"/>
<wire x1="22.25" y1="43.125" x2="38.375" y2="43.125" width="0.2032" layer="1"/>
<wire x1="22" y1="70.5" x2="22" y2="43.375" width="0.2032" layer="16"/>
<wire x1="38.402" y1="42.973" x2="38.375" y2="43" width="0.2032" layer="16"/>
<wire x1="38.375" y1="43" x2="38.375" y2="43.125" width="0.2032" layer="16"/>
<via x="38.375" y="43.125" extent="1-16" drill="0.35" diameter="0.6"/>
<wire x1="38.402" y1="21.7684" x2="38.402" y2="42.973" width="0.2032" layer="16"/>
<wire x1="15.3001" y1="70.95" x2="16.45" y2="70.95" width="0.2032" layer="16"/>
<wire x1="16.45" y1="70.95" x2="16.5" y2="71" width="0.2032" layer="16"/>
<via x="16.5" y="71" extent="1-16" drill="0.35" diameter="0.6"/>
<wire x1="16.5" y1="71" x2="21.5" y2="71" width="0.2032" layer="1"/>
<via x="21.5" y="71" extent="1-16" drill="0.35" diameter="0.6"/>
<wire x1="36" y1="79" x2="36.5" y2="79" width="0.2032" layer="16"/>
<via x="36.5" y="79" extent="1-16" drill="0.35" diameter="0.6"/>
<wire x1="36.5" y1="79" x2="21.55" y2="79" width="0.2032" layer="1"/>
<wire x1="21.55" y1="79" x2="21.5" y2="79.05" width="0.2032" layer="1"/>
<via x="21.5" y="79.05" extent="1-16" drill="0.35" diameter="0.6"/>
<wire x1="21.5" y1="79.05" x2="21.5" y2="71" width="0.2032" layer="16"/>
<contactref element="R23" pad="2"/>
<wire x1="15" y1="72.375" x2="15" y2="71" width="0.2032" layer="16"/>
<wire x1="15" y1="71" x2="15.05" y2="70.95" width="0.2032" layer="16"/>
<wire x1="15.05" y1="70.95" x2="15.3001" y2="70.95" width="0.2032" layer="16"/>
</signal>
<signal name="MS2">
<contactref element="IC2." pad="10"/>
<wire x1="35.5" y1="80.1" x2="35.5" y2="78.75" width="0.2032" layer="16"/>
<contactref element="IC15" pad="43"/>
<contactref element="IC11" pad="4"/>
<wire x1="21.5" y1="66.425" x2="21" y2="66.925" width="0.2032" layer="16"/>
<wire x1="20.8" y1="66.925" x2="21" y2="66.925" width="0.2032" layer="16"/>
<wire x1="21.5" y1="42.625" x2="21.75" y2="42.375" width="0.2032" layer="16"/>
<via x="21.75" y="42.375" extent="1-16" drill="0.35" diameter="0.6"/>
<wire x1="21.75" y1="42.375" x2="39.125" y2="42.375" width="0.2032" layer="1"/>
<wire x1="21.5" y1="66.425" x2="21.5" y2="42.625" width="0.2032" layer="16"/>
<wire x1="39.202" y1="42.173" x2="39.125" y2="42.25" width="0.2032" layer="16"/>
<wire x1="39.125" y1="42.25" x2="39.125" y2="42.375" width="0.2032" layer="16"/>
<via x="39.125" y="42.375" extent="1-16" drill="0.35" diameter="0.6"/>
<wire x1="39.202" y1="21.7684" x2="39.202" y2="42.173" width="0.2032" layer="16"/>
<wire x1="15.3001" y1="66.95" x2="15.3501" y2="67" width="0.2032" layer="16"/>
<wire x1="15.3501" y1="67" x2="16.5" y2="67" width="0.2032" layer="16"/>
<via x="16.5" y="67" extent="1-16" drill="0.35" diameter="0.6"/>
<wire x1="16.5" y1="67" x2="16.575" y2="66.925" width="0.2032" layer="1"/>
<wire x1="20.8" y1="66.925" x2="16.575" y2="66.925" width="0.2032" layer="1"/>
<via x="20.8" y="66.925" extent="1-16" drill="0.35" diameter="0.6"/>
<wire x1="35.5" y1="78.75" x2="35.875" y2="78.375" width="0.2032" layer="16"/>
<via x="35.875" y="78.375" extent="1-16" drill="0.35" diameter="0.6"/>
<wire x1="20.925" y1="78.375" x2="20.775" y2="78.525" width="0.2032" layer="1"/>
<via x="20.775" y="78.525" extent="1-16" drill="0.35" diameter="0.6"/>
<wire x1="20.775" y1="78.525" x2="20.8" y2="78.5" width="0.2032" layer="16"/>
<wire x1="35.875" y1="78.375" x2="20.925" y2="78.375" width="0.2032" layer="1"/>
<wire x1="20.8" y1="78.5" x2="20.8" y2="66.925" width="0.2032" layer="16"/>
<contactref element="R24" pad="2"/>
<wire x1="16.5" y1="67.875" x2="16.5" y2="67" width="0.2032" layer="16"/>
</signal>
<signal name="MS3">
<contactref element="IC2." pad="11"/>
<contactref element="IC15" pad="44"/>
<wire x1="40.002" y1="21.7684" x2="40.002" y2="41.598" width="0.2032" layer="16"/>
<contactref element="IC7" pad="4"/>
<wire x1="20.15" y1="62.975" x2="21" y2="62.125" width="0.2032" layer="16"/>
<wire x1="21" y1="41.825" x2="21.25" y2="41.575" width="0.2032" layer="16"/>
<via x="21.25" y="41.575" extent="1-16" drill="0.35" diameter="0.6"/>
<wire x1="39.875" y1="41.725" x2="21.4" y2="41.725" width="0.2032" layer="1"/>
<wire x1="21.25" y1="41.575" x2="21.4" y2="41.725" width="0.2032" layer="1"/>
<wire x1="21" y1="62.125" x2="21" y2="41.825" width="0.2032" layer="16"/>
<wire x1="40.002" y1="41.598" x2="39.875" y2="41.725" width="0.2032" layer="16"/>
<via x="39.875" y="41.725" extent="1-16" drill="0.35" diameter="0.6"/>
<wire x1="15.3001" y1="62.95" x2="16.45" y2="62.95" width="0.2032" layer="16"/>
<via x="16.45" y="62.95" extent="1-16" drill="0.35" diameter="0.6"/>
<wire x1="16.45" y1="62.95" x2="16.5" y2="63" width="0.2032" layer="1"/>
<wire x1="16.5" y1="63" x2="20.15" y2="63" width="0.2032" layer="1"/>
<via x="20.15" y="63" extent="1-16" drill="0.35" diameter="0.6"/>
<wire x1="20.15" y1="63" x2="20.15" y2="62.975" width="0.2032" layer="16"/>
<wire x1="35" y1="77.875" x2="35.25" y2="77.625" width="0.2032" layer="16"/>
<via x="35.25" y="77.625" extent="1-16" drill="0.35" diameter="0.6"/>
<wire x1="35" y1="80.1" x2="35" y2="77.875" width="0.2032" layer="16"/>
<wire x1="20.325" y1="77.625" x2="20.175" y2="77.775" width="0.2032" layer="1"/>
<via x="20.175" y="77.775" extent="1-16" drill="0.35" diameter="0.6"/>
<wire x1="35.25" y1="77.625" x2="20.325" y2="77.625" width="0.2032" layer="1"/>
<wire x1="20.15" y1="77.75" x2="20.175" y2="77.775" width="0.2032" layer="16"/>
<wire x1="20.15" y1="63" x2="20.15" y2="77.75" width="0.2032" layer="16"/>
<contactref element="R25" pad="2"/>
<wire x1="16.375" y1="63.875" x2="16.375" y2="63.025" width="0.2032" layer="16"/>
<wire x1="16.375" y1="63.025" x2="16.45" y2="62.95" width="0.2032" layer="16"/>
</signal>
<signal name="!RESET">
<contactref element="IC2." pad="12"/>
<contactref element="IC15" pad="3"/>
<wire x1="47.25" y1="18.7" x2="47.25" y2="76.575" width="0.2032" layer="16"/>
<wire x1="41.752" y1="18.4184" x2="43.0816" y2="18.4184" width="0.2032" layer="16"/>
<wire x1="43.0816" y1="18.4184" x2="43.125" y2="18.375" width="0.2032" layer="16"/>
<via x="43.125" y="18.375" extent="1-16" drill="0.35" diameter="0.6"/>
<wire x1="43.125" y1="18.375" x2="47.125" y2="18.375" width="0.2032" layer="1"/>
<wire x1="47.125" y1="18.375" x2="47.25" y2="18.5" width="0.2032" layer="1"/>
<wire x1="47.25" y1="18.5" x2="47.25" y2="18.7" width="0.2032" layer="1"/>
<via x="47.25" y="18.7" extent="1-16" drill="0.35" diameter="0.6"/>
<via x="34.875" y="76.875" extent="1-16" drill="0.35" diameter="0.6"/>
<wire x1="46.95" y1="76.875" x2="34.875" y2="76.875" width="0.2032" layer="1"/>
<wire x1="34.5" y1="80.1" x2="34.5" y2="77.25" width="0.2032" layer="16"/>
<wire x1="34.5" y1="77.25" x2="34.875" y2="76.875" width="0.2032" layer="16"/>
<wire x1="47.25" y1="76.575" x2="46.95" y2="76.875" width="0.2032" layer="16"/>
<via x="46.95" y="76.875" extent="1-16" drill="0.35" diameter="0.6"/>
<contactref element="R22" pad="1"/>
<wire x1="34.875" y1="76.875" x2="35.5" y2="76.25" width="0.2032" layer="16"/>
<wire x1="35.5" y1="76.25" x2="35.5" y2="76" width="0.2032" layer="16"/>
</signal>
<signal name="!SLEEP">
<contactref element="IC2." pad="14"/>
<wire x1="33.5" y1="80.1" x2="33.5" y2="76.35" width="0.2032" layer="16"/>
<contactref element="IC15" pad="2"/>
<wire x1="41.752" y1="19.2184" x2="42.9684" y2="19.2184" width="0.2032" layer="16"/>
<wire x1="42.9684" y1="19.2184" x2="43" y2="19.25" width="0.2032" layer="16"/>
<wire x1="43" y1="19.25" x2="43.125" y2="19.25" width="0.2032" layer="16"/>
<via x="43.125" y="19.25" extent="1-16" drill="0.35" diameter="0.6"/>
<wire x1="43.125" y1="19.25" x2="46.5" y2="19.25" width="0.2032" layer="1"/>
<wire x1="46.575" y1="19.4" x2="46.575" y2="19.325" width="0.2032" layer="1"/>
<wire x1="46.575" y1="19.325" x2="46.5" y2="19.25" width="0.2032" layer="1"/>
<via x="46.575" y="19.4" extent="1-16" drill="0.35" diameter="0.6"/>
<via x="32.25" y="76.05" extent="1-16" drill="0.35" diameter="0.6"/>
<wire x1="46.575" y1="75.675" x2="46.2" y2="76.05" width="0.2032" layer="16"/>
<via x="46.2" y="76.05" extent="1-16" drill="0.35" diameter="0.6"/>
<wire x1="46.575" y1="19.4" x2="46.575" y2="75.675" width="0.2032" layer="16"/>
<wire x1="46.2" y1="76.05" x2="32.25" y2="76.05" width="0.2032" layer="1"/>
<contactref element="R4" pad="1"/>
<wire x1="33.5" y1="76.35" x2="33.15" y2="76" width="0.2032" layer="16"/>
<wire x1="32.25" y1="76.05" x2="32.3" y2="76" width="0.2032" layer="16"/>
<wire x1="32.3" y1="76" x2="33.15" y2="76" width="0.2032" layer="16"/>
</signal>
<signal name="VDD_M">
<contactref element="IC2." pad="15"/>
<contactref element="C10" pad="2"/>
<contactref element="R5" pad="2"/>
<wire x1="32.6" y1="81" x2="31.8" y2="81" width="0.3048" layer="16"/>
<wire x1="31.8" y1="81" x2="31.5" y2="80.7" width="0.3048" layer="16"/>
<wire x1="31.5" y1="80.7" x2="31.5" y2="80" width="0.3048" layer="16"/>
<contactref element="C12" pad="1"/>
<contactref element="IC3" pad="5"/>
<wire x1="31.5" y1="80" x2="31.5" y2="79.975" width="0.3048" layer="16"/>
<wire x1="29.5" y1="80" x2="30" y2="80" width="0.6096" layer="16"/>
<wire x1="30" y1="80" x2="31.5" y2="80" width="0.6096" layer="16"/>
<wire x1="32.975" y1="61.425" x2="32.9" y2="61.5" width="0.4064" layer="16"/>
<contactref element="R4" pad="2"/>
<contactref element="R22" pad="2"/>
<wire x1="35.5" y1="75" x2="36.375" y2="75" width="0.2032" layer="16"/>
<via x="36.375" y="75" extent="1-16" drill="0.35" diameter="0.6"/>
<wire x1="36.375" y1="75" x2="32.25" y2="75" width="0.2032" layer="1"/>
<via x="32.25" y="75" extent="1-16" drill="0.35" diameter="0.6"/>
<wire x1="32.25" y1="75" x2="33.15" y2="75" width="0.2032" layer="16"/>
<wire x1="30.854" y1="61.425" x2="31.8" y2="61.425" width="0.4064" layer="16"/>
<wire x1="31.8" y1="61.425" x2="32" y2="61.625" width="0.4064" layer="16"/>
<wire x1="32" y1="61.625" x2="32" y2="66.375" width="0.4064" layer="16"/>
<wire x1="32" y1="66.375" x2="30" y2="68.375" width="0.4064" layer="16"/>
<wire x1="30.854" y1="61.425" x2="32" y2="61.425" width="0.4064" layer="16"/>
<wire x1="32" y1="61.425" x2="32.975" y2="61.425" width="0.4064" layer="16"/>
<wire x1="30" y1="68.375" x2="30" y2="75" width="0.4064" layer="16"/>
<wire x1="30" y1="75" x2="30" y2="80" width="0.4064" layer="16"/>
<wire x1="32.25" y1="75" x2="30" y2="75" width="0.2032" layer="1"/>
<via x="30" y="75" extent="1-16" drill="0.35" diameter="0.6"/>
<contactref element="SJ3" pad="2"/>
<wire x1="31.75" y1="59.387" x2="31.75" y2="61.175" width="0.3556" layer="16"/>
<wire x1="31.75" y1="61.175" x2="32" y2="61.425" width="0.3556" layer="16"/>
</signal>
<signal name="STEP">
<contactref element="IC2." pad="16"/>
<contactref element="IC15" pad="40"/>
<wire x1="36.802" y1="21.7684" x2="36.802" y2="44.323" width="0.2032" layer="16"/>
<contactref element="IC5" pad="4"/>
<wire x1="23.375" y1="44.5" x2="23" y2="44.875" width="0.2032" layer="16"/>
<wire x1="23.375" y1="44.5" x2="23.5" y2="44.5" width="0.2032" layer="16"/>
<via x="23.5" y="44.5" extent="1-16" drill="0.35" diameter="0.6"/>
<wire x1="36.802" y1="44.323" x2="36.625" y2="44.5" width="0.2032" layer="16"/>
<wire x1="36.625" y1="44.5" x2="36.5" y2="44.5" width="0.2032" layer="16"/>
<via x="36.5" y="44.5" extent="1-16" drill="0.35" diameter="0.6"/>
<wire x1="36.5" y1="44.5" x2="23.5" y2="44.5" width="0.2032" layer="1"/>
<wire x1="15.3001" y1="80.7" x2="16.525" y2="80.7" width="0.2032" layer="16"/>
<wire x1="16.525" y1="80.7" x2="16.5375" y2="80.6875" width="0.2032" layer="16"/>
<via x="16.5375" y="80.6875" extent="1-16" drill="0.35" diameter="0.6"/>
<wire x1="23" y1="80.75" x2="22.875" y2="80.75" width="0.2032" layer="16"/>
<wire x1="23" y1="80.75" x2="23" y2="44.875" width="0.2032" layer="16"/>
<wire x1="22.875" y1="80.75" x2="22.8125" y2="80.6875" width="0.2032" layer="1"/>
<wire x1="22.8125" y1="80.6875" x2="16.5375" y2="80.6875" width="0.2032" layer="1"/>
<via x="22.875" y="80.75" extent="1-16" drill="0.35" diameter="0.6"/>
<wire x1="31" y1="81.5" x2="30.75" y2="81.25" width="0.2032" layer="16"/>
<via x="30.75" y="81.25" extent="1-16" drill="0.35" diameter="0.6"/>
<wire x1="30.75" y1="81.25" x2="23.25" y2="81.25" width="0.2032" layer="1"/>
<wire x1="32.6" y1="81.5" x2="31" y2="81.5" width="0.2032" layer="16"/>
<wire x1="23.25" y1="81.25" x2="22.875" y2="80.875" width="0.2032" layer="1"/>
<wire x1="22.875" y1="80.875" x2="22.875" y2="80.75" width="0.2032" layer="1"/>
<contactref element="R27" pad="2"/>
<wire x1="15.125" y1="82" x2="15.125" y2="80.8751" width="0.2032" layer="16"/>
<wire x1="15.125" y1="80.8751" x2="15.3001" y2="80.7" width="0.2032" layer="16"/>
</signal>
<signal name="SENSE2">
<contactref element="IC2." pad="27"/>
<contactref element="R1" pad="1"/>
<wire x1="36" y1="85.775" x2="36" y2="84.9" width="0.3048" layer="16"/>
<wire x1="36.225" y1="89.925" x2="36.8" y2="90.5" width="0.508" layer="16"/>
<wire x1="36.225" y1="89.925" x2="36.225" y2="86" width="0.508" layer="16"/>
<wire x1="36.225" y1="86" x2="36" y2="85.775" width="0.3048" layer="16"/>
</signal>
<signal name="SENSE1">
<contactref element="IC2." pad="23"/>
<contactref element="R2" pad="1"/>
<wire x1="34" y1="84.9" x2="34" y2="85.8" width="0.3048" layer="16"/>
<wire x1="34" y1="85.8" x2="33.8" y2="86" width="0.3048" layer="16"/>
<wire x1="33.8" y1="86" x2="33.8" y2="90.2" width="0.508" layer="16"/>
<wire x1="33.8" y1="90.2" x2="33.8" y2="89.9" width="0.3048" layer="16"/>
<wire x1="33.2" y1="90.5" x2="33.8" y2="89.9" width="0.3048" layer="16"/>
</signal>
<signal name="REF">
<contactref element="IC2." pad="17"/>
<contactref element="R6" pad="1"/>
<contactref element="R5" pad="1"/>
<wire x1="32.6" y1="82" x2="29.5" y2="82" width="0.254" layer="16"/>
<wire x1="29.5" y1="82" x2="29.5" y2="83" width="0.254" layer="16"/>
<wire x1="29.5" y1="81" x2="29.5" y2="82" width="0.254" layer="16"/>
</signal>
<signal name="DIR">
<contactref element="IC2." pad="19"/>
<wire x1="32.6" y1="83" x2="31.8499875" y2="83" width="0.2032" layer="16"/>
<contactref element="IC15" pad="41"/>
<contactref element="IC10" pad="4"/>
<wire x1="22.875" y1="43.75" x2="22.5" y2="44.125" width="0.2032" layer="16"/>
<via x="22.875" y="43.75" extent="1-16" drill="0.35" diameter="0.6"/>
<wire x1="37.602" y1="21.7684" x2="37.602" y2="43.698" width="0.2032" layer="16"/>
<wire x1="15.3001" y1="76.7" x2="16.45" y2="76.7" width="0.2032" layer="16"/>
<wire x1="16.45" y1="76.7" x2="16.5" y2="76.75" width="0.2032" layer="16"/>
<via x="16.5" y="76.75" extent="1-16" drill="0.35" diameter="0.6"/>
<wire x1="16.5" y1="76.75" x2="22.125" y2="76.75" width="0.2032" layer="1"/>
<wire x1="22.125" y1="76.75" x2="22.175" y2="76.7" width="0.2032" layer="1"/>
<via x="22.175" y="76.7" extent="1-16" drill="0.35" diameter="0.6"/>
<wire x1="31.8499875" y1="83" x2="31.474996875" y2="83.375" width="0.2032" layer="16"/>
<wire x1="31.474996875" y1="83.375" x2="30.625" y2="83.375" width="0.2032" layer="16"/>
<via x="30.625" y="83.375" extent="1-16" drill="0.35" diameter="0.6"/>
<wire x1="22.5" y1="44.125" x2="22.5" y2="76.5" width="0.2032" layer="16"/>
<wire x1="22.175" y1="76.7" x2="22.3" y2="76.7" width="0.2032" layer="16"/>
<wire x1="22.3" y1="76.7" x2="22.5" y2="76.5" width="0.2032" layer="16"/>
<wire x1="22.375" y1="82.75" x2="22.2" y2="82.575" width="0.2032" layer="1"/>
<via x="22.2" y="82.575" extent="1-16" drill="0.35" diameter="0.6"/>
<wire x1="22.375" y1="82.75" x2="30.4" y2="82.75" width="0.2032" layer="1"/>
<wire x1="30.625" y1="82.975" x2="30.625" y2="83.375" width="0.2032" layer="1"/>
<wire x1="30.4" y1="82.75" x2="30.625" y2="82.975" width="0.2032" layer="1"/>
<wire x1="37.45" y1="43.75" x2="37.5" y2="43.8" width="0.2032" layer="1"/>
<via x="37.5" y="43.8" extent="1-16" drill="0.35" diameter="0.6"/>
<wire x1="37.5" y1="43.8" x2="37.602" y2="43.698" width="0.2032" layer="16"/>
<wire x1="22.875" y1="43.75" x2="37.45" y2="43.75" width="0.2032" layer="1"/>
<wire x1="22.2" y1="82.575" x2="22.2" y2="76.725" width="0.2032" layer="16"/>
<wire x1="22.2" y1="76.725" x2="22.175" y2="76.7" width="0.2032" layer="16"/>
<contactref element="R26" pad="2"/>
<wire x1="16.5" y1="77.625" x2="16.5" y2="76.75" width="0.2032" layer="16"/>
</signal>
<signal name="OUT1B">
<contactref element="IC2." pad="21"/>
<contactref element="X1" pad="1"/>
<wire x1="30.84" y1="96.4" x2="31.19" y2="96.75" width="1.27" layer="16"/>
<wire x1="30.84" y1="84.69" x2="30.84" y2="96.4" width="1.27" layer="16"/>
<wire x1="31.53" y1="84" x2="30.84" y2="84.69" width="0.3048" layer="16"/>
<wire x1="32.6" y1="84" x2="31.53" y2="84" width="0.3048" layer="16"/>
</signal>
<signal name="OUT2A">
<contactref element="IC2." pad="26"/>
<contactref element="X1" pad="3"/>
<wire x1="36.27" y1="96.75" x2="36.27" y2="93.23" width="1.27" layer="16"/>
<wire x1="35.5" y1="84.9" x2="35.5" y2="85.9630125" width="0.3048" layer="16"/>
<wire x1="35.5" y1="85.9630125" x2="35.40630625" y2="86.10650625" width="0.3048" layer="16"/>
<wire x1="35.40630625" y1="86.10650625" x2="35.40630625" y2="92.48678125" width="0.6096" layer="16"/>
<wire x1="36" y1="93" x2="35.40630625" y2="92.48678125" width="0.6096" layer="16"/>
<wire x1="36.27" y1="93.23" x2="36.04" y2="93" width="0.254" layer="16"/>
<wire x1="36.04" y1="93" x2="36" y2="93" width="0.254" layer="16"/>
</signal>
<signal name="OUT1A">
<contactref element="IC2." pad="24"/>
<contactref element="X1" pad="2"/>
<wire x1="33.73" y1="96.75" x2="33.75" y2="96.73" width="1.27" layer="16"/>
<wire x1="33.75" y1="96.73" x2="33.75" y2="93.275" width="1.27" layer="16"/>
<wire x1="34.5" y1="84.9" x2="34.5" y2="85.9630125" width="0.3048" layer="16"/>
<wire x1="34.5" y1="85.9630125" x2="34.60539375" y2="86.10650625" width="0.3048" layer="16"/>
<wire x1="34.60539375" y1="86.10650625" x2="34.60539375" y2="92.47575625" width="0.6096" layer="16"/>
<wire x1="33.904721875" y1="93.429721875" x2="34.60539375" y2="92.47575625" width="0.6096" layer="16"/>
<wire x1="33.75" y1="93.275" x2="33.904721875" y2="93.429721875" width="0.254" layer="16"/>
</signal>
<signal name="STEP_IN">
<contactref element="IC5" pad="2"/>
<contactref element="R8" pad="1"/>
<contactref element="X2" pad="P1"/>
<wire x1="10.5" y1="79.75" x2="8" y2="79.75" width="0.2032" layer="16"/>
<via x="14" y="79.75" extent="1-16" drill="0.35" diameter="0.6"/>
<wire x1="14" y1="79.75" x2="8" y2="79.75" width="0.2032" layer="1"/>
<wire x1="12.6999" y1="79.75" x2="14" y2="79.75" width="0.2032" layer="16"/>
<contactref element="R27" pad="1"/>
<wire x1="14.125" y1="82" x2="14" y2="81.875" width="0.2032" layer="16"/>
<wire x1="14" y1="81.875" x2="14" y2="79.75" width="0.2032" layer="16"/>
</signal>
<signal name="!BUF_EN">
<contactref element="IC5" pad="1"/>
<contactref element="IC10" pad="1"/>
<contactref element="IC6" pad="1"/>
<contactref element="IC11" pad="1"/>
<contactref element="IC7" pad="1"/>
<contactref element="R14" pad="2"/>
<contactref element="IC15" pad="7"/>
<wire x1="12.6999" y1="78.8" x2="11.8" y2="78.8" width="0.2032" layer="16"/>
<wire x1="11.8" y1="78.8" x2="11.5" y2="78.5" width="0.2032" layer="16"/>
<wire x1="11.5" y1="74.8" x2="11.5" y2="69" width="0.2032" layer="16"/>
<wire x1="11.5" y1="69" x2="11.5" y2="65" width="0.2032" layer="16"/>
<wire x1="11.5" y1="65" x2="11.5" y2="61" width="0.2032" layer="16"/>
<wire x1="11.5" y1="61" x2="11.5" y2="56.125" width="0.2032" layer="16"/>
<wire x1="12.6999" y1="61.05" x2="12.6499" y2="61" width="0.2032" layer="16"/>
<wire x1="12.6499" y1="61" x2="11.5" y2="61" width="0.2032" layer="16"/>
<wire x1="12.6999" y1="65.05" x2="12.6499" y2="65" width="0.2032" layer="16"/>
<wire x1="12.6499" y1="65" x2="11.5" y2="65" width="0.2032" layer="16"/>
<wire x1="12.6999" y1="69.05" x2="12.6499" y2="69" width="0.2032" layer="16"/>
<wire x1="12.6499" y1="69" x2="11.5" y2="69" width="0.2032" layer="16"/>
<wire x1="12.6999" y1="74.8" x2="11.5" y2="74.8" width="0.2032" layer="16"/>
<wire x1="11.5" y1="78.5" x2="11.5" y2="74.8" width="0.2032" layer="16"/>
<wire x1="41.752" y1="15.2184" x2="40.7816" y2="15.2184" width="0.2032" layer="16"/>
<wire x1="40.7816" y1="15.2184" x2="40.5" y2="15.5" width="0.2032" layer="16"/>
<wire x1="40.5" y1="15.5" x2="40.5" y2="20.5" width="0.2032" layer="16"/>
<wire x1="40.5" y1="20.5" x2="41" y2="21" width="0.2032" layer="16"/>
<wire x1="41" y1="47.275" x2="40.8" y2="47.475" width="0.2032" layer="16"/>
<wire x1="40.8" y1="47.475" x2="40.7625" y2="47.4375" width="0.2032" layer="16"/>
<via x="40.7625" y="47.4375" extent="1-16" drill="0.35" diameter="0.6"/>
<via x="19.8" y="47.7" extent="1-16" drill="0.35" diameter="0.6"/>
<wire x1="41" y1="21" x2="41" y2="47.275" width="0.2032" layer="16"/>
<wire x1="40.7625" y1="47.4375" x2="20.0625" y2="47.4375" width="0.2032" layer="1"/>
<wire x1="19.8" y1="47.7" x2="20.0625" y2="47.4375" width="0.2032" layer="1"/>
<wire x1="19.8" y1="47.7" x2="19.8" y2="55.675" width="0.2032" layer="16"/>
<wire x1="11.5" y1="56.125" x2="11.75" y2="55.875" width="0.2032" layer="16"/>
<via x="11.75" y="55.875" extent="1-16" drill="0.35" diameter="0.6"/>
<wire x1="11.75" y1="55.875" x2="19.625" y2="55.875" width="0.2032" layer="1"/>
<wire x1="19.625" y1="55.875" x2="19.8125" y2="55.6875" width="0.2032" layer="1"/>
<via x="19.8125" y="55.6875" extent="1-16" drill="0.35" diameter="0.6"/>
<wire x1="19.8" y1="55.675" x2="19.8125" y2="55.6875" width="0.2032" layer="16"/>
<wire x1="11.75" y1="55.875" x2="11.75" y2="54.625" width="0.2032" layer="16"/>
</signal>
<signal name="DIR_IN">
<contactref element="IC10" pad="2"/>
<contactref element="R11" pad="1"/>
<contactref element="X2" pad="P2"/>
<wire x1="10.5" y1="75.75" x2="8.5" y2="75.75" width="0.2032" layer="16"/>
<wire x1="8.5" y1="75.75" x2="8" y2="76.25" width="0.2032" layer="16"/>
<via x="14" y="75.75" extent="1-16" drill="0.35" diameter="0.6"/>
<wire x1="14" y1="75.75" x2="8.5" y2="75.75" width="0.2032" layer="1"/>
<wire x1="8.5" y1="75.75" x2="8" y2="76.25" width="0.2032" layer="1"/>
<wire x1="12.6999" y1="75.75" x2="14" y2="75.75" width="0.2032" layer="16"/>
<contactref element="R26" pad="1"/>
<wire x1="15.5" y1="77.625" x2="14.25" y2="77.625" width="0.2032" layer="16"/>
<wire x1="14.25" y1="77.625" x2="14" y2="77.375" width="0.2032" layer="16"/>
<wire x1="14" y1="77.375" x2="14" y2="75.75" width="0.2032" layer="16"/>
</signal>
<signal name="MS1_IN">
<contactref element="IC6" pad="2"/>
<contactref element="R9" pad="1"/>
<contactref element="X2" pad="P4"/>
<wire x1="8" y1="69.25" x2="8.75" y2="70" width="0.2032" layer="16"/>
<wire x1="10.525" y1="70" x2="8.75" y2="70" width="0.2032" layer="16"/>
<wire x1="12.6999" y1="70" x2="14" y2="70" width="0.2032" layer="16"/>
<via x="14" y="70" extent="1-16" drill="0.35" diameter="0.6"/>
<wire x1="8.75" y1="70" x2="8" y2="69.25" width="0.2032" layer="1"/>
<wire x1="14" y1="70" x2="8.75" y2="70" width="0.2032" layer="1"/>
<contactref element="R23" pad="1"/>
<wire x1="14" y1="70" x2="14" y2="72.375" width="0.2032" layer="16"/>
</signal>
<signal name="MS2_IN">
<contactref element="IC11" pad="2"/>
<contactref element="R12" pad="1"/>
<contactref element="X2" pad="P5"/>
<wire x1="10.625" y1="66" x2="10.5" y2="66" width="0.2032" layer="16"/>
<wire x1="8" y1="65.75" x2="10.375" y2="65.75" width="0.2032" layer="16"/>
<wire x1="10.375" y1="65.75" x2="10.625" y2="66" width="0.2032" layer="16"/>
<wire x1="12.6999" y1="66" x2="14" y2="66" width="0.2032" layer="16"/>
<via x="14" y="66" extent="1-16" drill="0.35" diameter="0.6"/>
<wire x1="14" y1="66" x2="13.75" y2="65.75" width="0.2032" layer="1"/>
<wire x1="13.75" y1="65.75" x2="8" y2="65.75" width="0.2032" layer="1"/>
<contactref element="R24" pad="1"/>
<wire x1="15.5" y1="67.875" x2="14.25" y2="67.875" width="0.2032" layer="16"/>
<wire x1="14.25" y1="67.875" x2="14" y2="67.625" width="0.2032" layer="16"/>
<wire x1="14" y1="67.625" x2="14" y2="66" width="0.2032" layer="16"/>
</signal>
<signal name="MS3_IN">
<contactref element="IC7" pad="2"/>
<contactref element="R10" pad="1"/>
<contactref element="X2" pad="P6"/>
<wire x1="10.5" y1="62" x2="8.25" y2="62" width="0.2032" layer="16"/>
<wire x1="8" y1="62.25" x2="8.25" y2="62" width="0.2032" layer="16"/>
<wire x1="12.6999" y1="62" x2="14" y2="62" width="0.2032" layer="16"/>
<via x="14" y="62" extent="1-16" drill="0.35" diameter="0.6"/>
<wire x1="14" y1="62" x2="8.25" y2="62" width="0.2032" layer="1"/>
<wire x1="8.25" y1="62" x2="8" y2="62.25" width="0.2032" layer="1"/>
<contactref element="R25" pad="1"/>
<wire x1="14" y1="62" x2="14" y2="63.625" width="0.2032" layer="16"/>
<wire x1="14" y1="63.625" x2="14.25" y2="63.875" width="0.2032" layer="16"/>
<wire x1="14.25" y1="63.875" x2="15.375" y2="63.875" width="0.2032" layer="16"/>
</signal>
<signal name="!EN_DRIVER_IN">
<contactref element="IC12" pad="2"/>
<contactref element="R13" pad="1"/>
<contactref element="X2" pad="P7"/>
<wire x1="10.5" y1="59" x2="8.25" y2="59" width="0.2032" layer="16"/>
<wire x1="8" y1="58.75" x2="8.25" y2="59" width="0.2032" layer="16"/>
<wire x1="12.6999" y1="58" x2="14" y2="58" width="0.2032" layer="16"/>
<via x="14" y="58" extent="1-16" drill="0.35" diameter="0.6"/>
<wire x1="14" y1="58" x2="8.75" y2="58" width="0.2032" layer="1"/>
<wire x1="8.75" y1="58" x2="8" y2="58.75" width="0.2032" layer="1"/>
<contactref element="R28" pad="1"/>
<wire x1="15.5" y1="60" x2="14.25" y2="60" width="0.2032" layer="16"/>
<wire x1="14.25" y1="60" x2="14" y2="59.75" width="0.2032" layer="16"/>
<wire x1="14" y1="59.75" x2="14" y2="58" width="0.2032" layer="16"/>
<contactref element="R29" pad="1"/>
<wire x1="10.5" y1="59" x2="10.125" y2="58.625" width="0.175" layer="16"/>
<wire x1="10.125" y1="58.625" x2="10.125" y2="57.375" width="0.175" layer="16"/>
</signal>
<signal name="+V">
<contactref element="IC9" pad="5"/>
<contactref element="C18" pad="1"/>
<contactref element="JP1" pad="2"/>
<contactref element="IC8" pad="5"/>
<contactref element="C17" pad="1"/>
<wire x1="17.35" y1="90.5" x2="15.8999" y2="90.5" width="0.3048" layer="16"/>
<wire x1="15.8999" y1="90.5" x2="15.7" y2="90.3001" width="0.3048" layer="16"/>
<wire x1="17.4" y1="96.025" x2="17.4" y2="90.55" width="0.4064" layer="16"/>
<wire x1="17.4" y1="90.55" x2="17.35" y2="90.5" width="0.4064" layer="16"/>
<wire x1="17.4" y1="96.025" x2="21.475" y2="96.025" width="0.4064" layer="16"/>
<wire x1="21.475" y1="96.025" x2="21.5" y2="96" width="0.4064" layer="16"/>
<wire x1="17.4" y1="96.025" x2="15.9249" y2="96.025" width="0.3048" layer="16"/>
<wire x1="15.9249" y1="96.025" x2="15.7" y2="95.8001" width="0.2032" layer="16"/>
</signal>
<signal name="DO0">
<contactref element="R16" pad="2"/>
<contactref element="X3" pad="P1"/>
<wire x1="8" y1="94.75" x2="10.75" y2="94.75" width="0.2032" layer="16"/>
<wire x1="10.75" y1="94.75" x2="11" y2="95" width="0.2032" layer="16"/>
<wire x1="11" y1="95" x2="11" y2="95.75" width="0.2032" layer="16"/>
<contactref element="R35" pad="2"/>
<wire x1="11" y1="92.625" x2="11" y2="95" width="0.2032" layer="16"/>
</signal>
<signal name="N$11">
<contactref element="IC9" pad="4"/>
<contactref element="R16" pad="1"/>
<wire x1="12" y1="95.75" x2="13.7499" y2="95.75" width="0.2032" layer="16"/>
<wire x1="13.7499" y1="95.75" x2="13.8" y2="95.8001" width="0.2032" layer="16"/>
</signal>
<signal name="DI0">
<contactref element="IC4" pad="2"/>
<contactref element="R7" pad="1"/>
<contactref element="X3" pad="P4"/>
<wire x1="10.5" y1="84.25" x2="8" y2="84.25" width="0.2032" layer="16"/>
<wire x1="12.6999" y1="84.25" x2="10.5" y2="84.25" width="0.2032" layer="16"/>
</signal>
<signal name="BUT_PUSH">
<contactref element="IC15" pad="25"/>
<contactref element="R19" pad="1"/>
<contactref element="SW1" pad="P"/>
<wire x1="29.75" y1="26.5" x2="28.25" y2="25" width="0.2032" layer="1"/>
<wire x1="28.25" y1="25" x2="23.75" y2="25" width="0.2032" layer="1"/>
<via x="23.75" y="25" extent="1-16" drill="0.35" diameter="0.6"/>
<wire x1="23.625" y1="13.85" x2="23.825" y2="13.65" width="0.2032" layer="16"/>
<wire x1="23.75" y1="25" x2="23.625" y2="24.875" width="0.2032" layer="16"/>
<wire x1="23.625" y1="24.875" x2="23.625" y2="13.85" width="0.2032" layer="16"/>
<wire x1="30.252" y1="13.6184" x2="28.5" y2="13.6184" width="0.2032" layer="16"/>
<wire x1="28.5" y1="13.6184" x2="28.2066" y2="13.6184" width="0.2032" layer="16"/>
<via x="28.2066" y="13.6184" extent="1-16" drill="0.35" diameter="0.6"/>
<wire x1="23.825" y1="13.65" x2="23.8566" y2="13.6184" width="0.2032" layer="1"/>
<wire x1="28.2066" y1="13.6184" x2="23.8566" y2="13.6184" width="0.2032" layer="1"/>
<via x="23.825" y="13.65" extent="1-16" drill="0.35" diameter="0.6"/>
<wire x1="28.5" y1="12.5" x2="28.5" y2="13.6184" width="0.2032" layer="16"/>
</signal>
<signal name="BUT_PULL">
<contactref element="IC15" pad="26"/>
<contactref element="SW2" pad="P"/>
<contactref element="R20" pad="1"/>
<wire x1="30.252" y1="14.4184" x2="27" y2="14.4184" width="0.2032" layer="16"/>
<wire x1="27" y1="14.4184" x2="26.5934" y2="14.4184" width="0.2032" layer="16"/>
<wire x1="26.5934" y1="14.4184" x2="26.575" y2="14.4" width="0.2032" layer="16"/>
<via x="26.575" y="14.4" extent="1-16" drill="0.35" diameter="0.6"/>
<wire x1="26.575" y1="14.4" x2="22.6" y2="14.4" width="0.2032" layer="1"/>
<wire x1="22.6" y1="14.4" x2="22.25" y2="14.75" width="0.2032" layer="1"/>
<via x="22.25" y="14.75" extent="1-16" drill="0.35" diameter="0.6"/>
<wire x1="22.25" y1="14.75" x2="22.25" y2="21.875" width="0.2032" layer="16"/>
<wire x1="22.5" y1="22.125" x2="22.25" y2="21.875" width="0.2032" layer="16"/>
<via x="22.5" y="22.125" extent="1-16" drill="0.35" diameter="0.6"/>
<wire x1="42.75" y1="22.25" x2="22.625" y2="22.25" width="0.2032" layer="1"/>
<wire x1="22.5" y1="22.125" x2="22.625" y2="22.25" width="0.2032" layer="1"/>
<wire x1="42.75" y1="22.25" x2="43" y2="22.5" width="0.2032" layer="1"/>
<via x="43" y="22.5" extent="1-16" drill="0.35" diameter="0.6"/>
<wire x1="29.75" y1="49.5" x2="42.5" y2="49.5" width="0.2032" layer="1"/>
<wire x1="42.5" y1="49.5" x2="43" y2="49" width="0.2032" layer="1"/>
<wire x1="43" y1="49" x2="43" y2="47.5" width="0.2032" layer="1"/>
<via x="43" y="47.5" extent="1-16" drill="0.35" diameter="0.6"/>
<wire x1="43" y1="47.5" x2="43" y2="22.5" width="0.2032" layer="16"/>
<wire x1="27" y1="12.5" x2="27" y2="14.4184" width="0.2032" layer="16"/>
</signal>
<signal name="BUT_RESET">
<contactref element="IC15" pad="27"/>
<contactref element="SW3" pad="P0"/>
<contactref element="R21" pad="1"/>
<wire x1="31.75" y1="73.75" x2="35.75" y2="73.75" width="0.2032" layer="1"/>
<wire x1="35.75" y1="73.75" x2="36" y2="73.5" width="0.2032" layer="1"/>
<via x="36" y="73.5" extent="1-16" drill="0.35" diameter="0.6"/>
<wire x1="36" y1="73.5" x2="36" y2="59.875" width="0.2032" layer="16"/>
<wire x1="35.625" y1="59.5" x2="33.75" y2="59.5" width="0.2032" layer="16"/>
<wire x1="36" y1="59.875" x2="35.625" y2="59.5" width="0.2032" layer="16"/>
<wire x1="33.75" y1="59.5" x2="33.125" y2="58.875" width="0.2032" layer="16"/>
<wire x1="35.625" y1="47.125" x2="35.625" y2="36.25" width="0.2032" layer="16"/>
<wire x1="35.625" y1="36.25" x2="35.375" y2="36" width="0.2032" layer="16"/>
<wire x1="35.375" y1="36" x2="35.4375" y2="35.9375" width="0.2032" layer="16"/>
<via x="35.4375" y="35.9375" extent="1-16" drill="0.35" diameter="0.6"/>
<wire x1="35.4375" y1="35.9375" x2="27" y2="35.9375" width="0.2032" layer="1"/>
<wire x1="27" y1="35.9375" x2="27" y2="36" width="0.2032" layer="1"/>
<via x="27" y="36" extent="1-16" drill="0.35" diameter="0.6"/>
<wire x1="27" y1="36" x2="26.8" y2="35.8" width="0.2032" layer="16"/>
<wire x1="26.8" y1="35.8" x2="26.8" y2="19.975" width="0.2032" layer="16"/>
<wire x1="26.8" y1="19.975" x2="26.9" y2="19.875" width="0.2032" layer="16"/>
<wire x1="33.125" y1="48" x2="33.625" y2="47.5" width="0.2032" layer="16"/>
<wire x1="35.25" y1="47.5" x2="35.625" y2="47.125" width="0.2032" layer="16"/>
<wire x1="33.125" y1="58.875" x2="33.125" y2="48" width="0.2032" layer="16"/>
<wire x1="33.625" y1="47.5" x2="35.25" y2="47.5" width="0.2032" layer="16"/>
<wire x1="30.252" y1="15.2184" x2="25.5" y2="15.2184" width="0.2032" layer="16"/>
<wire x1="25.5" y1="15.2184" x2="24.5316" y2="15.2184" width="0.2032" layer="16"/>
<wire x1="24.125" y1="15.625" x2="24.125" y2="19.75" width="0.2032" layer="16"/>
<wire x1="24.125" y1="19.75" x2="24.25" y2="19.75" width="0.2032" layer="16"/>
<via x="24.25" y="19.75" extent="1-16" drill="0.35" diameter="0.6"/>
<wire x1="24.25" y1="19.75" x2="26.75" y2="19.75" width="0.2032" layer="1"/>
<wire x1="26.75" y1="19.75" x2="26.9" y2="19.9" width="0.2032" layer="1"/>
<wire x1="26.9" y1="19.9" x2="26.9" y2="19.875" width="0.2032" layer="1"/>
<via x="26.9" y="19.875" extent="1-16" drill="0.35" diameter="0.6"/>
<wire x1="24.5316" y1="15.2184" x2="24.125" y2="15.625" width="0.2032" layer="16"/>
<wire x1="25.5" y1="12.5" x2="25.5" y2="15.2184" width="0.2032" layer="16"/>
</signal>
<signal name="DO1">
<contactref element="R15" pad="2"/>
<contactref element="X3" pad="P2"/>
<wire x1="8" y1="91.25" x2="10.75" y2="91.25" width="0.2032" layer="16"/>
<wire x1="10.75" y1="91.25" x2="11" y2="91" width="0.2032" layer="16"/>
<wire x1="11" y1="91" x2="11" y2="90.25" width="0.2032" layer="16"/>
<contactref element="R34" pad="2"/>
<wire x1="11" y1="88.75" x2="11" y2="90.25" width="0.2032" layer="16"/>
</signal>
<signal name="N$1">
<contactref element="IC8" pad="4"/>
<contactref element="R15" pad="1"/>
<wire x1="12" y1="90.25" x2="13.7499" y2="90.25" width="0.2032" layer="16"/>
<wire x1="13.7499" y1="90.25" x2="13.8" y2="90.3001" width="0.2032" layer="16"/>
</signal>
<signal name="OUT01">
<contactref element="IC8" pad="2"/>
<contactref element="IC15" pad="6"/>
<wire x1="14.75" y1="87.6999" x2="14.75" y2="86.75" width="0.2032" layer="16"/>
<wire x1="14.75" y1="86.75" x2="15" y2="86.5" width="0.2032" layer="16"/>
<wire x1="24" y1="46.375" x2="24.375" y2="46" width="0.2032" layer="16"/>
<wire x1="24.375" y1="46" x2="24.5" y2="46" width="0.2032" layer="16"/>
<via x="24.5" y="46" extent="1-16" drill="0.35" diameter="0.6"/>
<wire x1="24.5" y1="46" x2="45.3" y2="46" width="0.2032" layer="1"/>
<wire x1="24" y1="86.125" x2="24" y2="46.375" width="0.2032" layer="16"/>
<wire x1="45.3" y1="46" x2="45.325" y2="45.975" width="0.2032" layer="16"/>
<via x="45.3" y="46" extent="1-16" drill="0.35" diameter="0.6"/>
<via x="15" y="86.5" extent="1-16" drill="0.35" diameter="0.6"/>
<wire x1="15" y1="86.5" x2="23.5" y2="86.5" width="0.2032" layer="1"/>
<via x="23.5" y="86.5" extent="1-16" drill="0.35" diameter="0.6"/>
<wire x1="24" y1="86.125" x2="23.625" y2="86.5" width="0.2032" layer="16"/>
<wire x1="23.5" y1="86.5" x2="23.625" y2="86.5" width="0.2032" layer="16"/>
<contactref element="SJ2" pad="2"/>
<wire x1="41.752" y1="16.0184" x2="42.9816" y2="16.0184" width="0.2032" layer="16"/>
<wire x1="42.9816" y1="16.0184" x2="43" y2="16" width="0.2032" layer="16"/>
<via x="43" y="16" extent="1-16" drill="0.35" diameter="0.6"/>
<wire x1="45.7934" y1="16.0184" x2="43.0184" y2="16.0184" width="0.2032" layer="1"/>
<wire x1="43" y1="16" x2="43.0184" y2="16.0184" width="0.2032" layer="1"/>
<via x="45.7934" y="16.0184" extent="1-16" drill="0.35" diameter="0.6"/>
<wire x1="45.7934" y1="16.0184" x2="46.3566" y2="16.0184" width="0.2032" layer="16"/>
<wire x1="46.3566" y1="16.0184" x2="46.625" y2="15.75" width="0.2032" layer="16"/>
<wire x1="46.625" y1="15.75" x2="46.625" y2="2.625" width="0.2032" layer="16"/>
<wire x1="46.625" y1="2.625" x2="46" y2="2" width="0.2032" layer="16"/>
<wire x1="45.325" y1="16.4868" x2="45.7934" y2="16.0184" width="0.2032" layer="16"/>
<wire x1="45.325" y1="45.975" x2="45.325" y2="16.4868" width="0.2032" layer="16"/>
<via x="46" y="2" extent="1-16" drill="0.35" diameter="0.6"/>
<wire x1="46" y1="2" x2="41.25" y2="2" width="0.2032" layer="1"/>
<wire x1="41" y1="1.75" x2="41.25" y2="2" width="0.2032" layer="1"/>
<via x="41" y="1.75" extent="1-16" drill="0.35" diameter="0.6"/>
<wire x1="41" y1="1.75" x2="40.75" y2="2" width="0.2032" layer="16"/>
<wire x1="40.75" y1="2" x2="39.762" y2="2" width="0.2032" layer="16"/>
<contactref element="R34" pad="1"/>
<wire x1="11" y1="87.75" x2="11" y2="86.75" width="0.2032" layer="16"/>
<wire x1="11.25" y1="86.5" x2="11" y2="86.75" width="0.2032" layer="16"/>
<wire x1="11.25" y1="86.5" x2="15" y2="86.5" width="0.2032" layer="16"/>
</signal>
<signal name="SW_F">
<contactref element="IC15" pad="14"/>
<contactref element="SJ1" pad="1"/>
<wire x1="38.402" y1="10.2684" x2="38.402" y2="5.527" width="0.2032" layer="16"/>
<wire x1="38.402" y1="5.527" x2="38.375" y2="5.5" width="0.2032" layer="16"/>
<via x="38.375" y="5.5" extent="1-16" drill="0.35" diameter="0.6"/>
<wire x1="33.238" y1="2" x2="33.238" y2="5.238" width="0.2032" layer="16"/>
<wire x1="33.238" y1="5.238" x2="33.5" y2="5.5" width="0.2032" layer="16"/>
<via x="33.5" y="5.5" extent="1-16" drill="0.35" diameter="0.6"/>
<contactref element="R31" pad="2"/>
<contactref element="C42" pad="1"/>
<contactref element="R32" pad="1"/>
<wire x1="27.25" y1="7.75" x2="27.225" y2="7.725" width="0.2032" layer="16"/>
<wire x1="27.225" y1="7.725" x2="25.875" y2="7.725" width="0.2032" layer="16"/>
<wire x1="28.625" y1="7.75" x2="27.25" y2="7.75" width="0.2032" layer="16"/>
<wire x1="28.625" y1="7.75" x2="28.625" y2="5.625" width="0.2032" layer="16"/>
<wire x1="28.625" y1="5.625" x2="28.5" y2="5.5" width="0.2032" layer="16"/>
<via x="28.5" y="5.5" extent="1-16" drill="0.35"/>
<wire x1="28.5" y1="5.5" x2="33.5" y2="5.5" width="0.2032" layer="1"/>
<wire x1="35" y1="5.5" x2="38.375" y2="5.5" width="0.2032" layer="1"/>
<wire x1="33.5" y1="5.5" x2="35" y2="5.5" width="0.2032" layer="1"/>
</signal>
<signal name="SW_R">
<contactref element="SJ2" pad="1"/>
<wire x1="37.602" y1="6.477" x2="37.5" y2="6.375" width="0.2032" layer="16"/>
<via x="37.5" y="6.375" extent="1-16" drill="0.35" diameter="0.6"/>
<wire x1="37.5" y1="6.375" x2="37.375" y2="6.25" width="0.2032" layer="1"/>
<wire x1="37.375" y1="6.25" x2="20" y2="6.25" width="0.2032" layer="1"/>
<wire x1="20" y1="6.25" x2="19.75" y2="6.5" width="0.2032" layer="1"/>
<wire x1="38.238" y1="2" x2="37.602" y2="2.636" width="0.2032" layer="16"/>
<contactref element="R30" pad="2"/>
<contactref element="C41" pad="1"/>
<contactref element="IC15" pad="15"/>
<contactref element="R33" pad="2"/>
<via x="19.75" y="6.5" extent="1-16" drill="0.35"/>
<wire x1="21.125" y1="7.875" x2="21.4" y2="7.6" width="0.2032" layer="16"/>
<wire x1="22.625" y1="7.6" x2="21.4" y2="7.6" width="0.2032" layer="16"/>
<wire x1="37.602" y1="10.2684" x2="37.602" y2="6.477" width="0.2032" layer="16"/>
<wire x1="37.602" y1="6.477" x2="37.602" y2="2.636" width="0.2032" layer="16"/>
<wire x1="19.75" y1="6.5" x2="19.75" y2="8" width="0.2032" layer="16"/>
<wire x1="19.75" y1="8" x2="19.75" y2="8.25" width="0.2032" layer="16"/>
<wire x1="21.125" y1="7.875" x2="19.875" y2="7.875" width="0.2032" layer="16"/>
<wire x1="19.875" y1="7.875" x2="19.75" y2="8" width="0.2032" layer="16"/>
</signal>
<signal name="VCCINT">
<contactref element="C25" pad="1"/>
<contactref element="IC13" pad="5"/>
<contactref element="IC7" pad="5"/>
<contactref element="C16" pad="1"/>
<wire x1="17.275" y1="61.05" x2="17.35" y2="61.125" width="0.3048" layer="16"/>
<contactref element="IC12" pad="5"/>
<contactref element="C21" pad="1"/>
<contactref element="IC6" pad="5"/>
<contactref element="C15" pad="1"/>
<wire x1="17.3" y1="69.05" x2="17.35" y2="69" width="0.3048" layer="16"/>
<contactref element="IC11" pad="5"/>
<contactref element="C20" pad="1"/>
<contactref element="IC5" pad="5"/>
<contactref element="C14" pad="1"/>
<wire x1="17.3" y1="78.8" x2="17.35" y2="78.75" width="0.3048" layer="16"/>
<contactref element="IC10" pad="5"/>
<contactref element="C19" pad="1"/>
<contactref element="IC4" pad="5"/>
<contactref element="C13" pad="1"/>
<wire x1="17.325" y1="83.3" x2="17.35" y2="83.325" width="0.3048" layer="16"/>
<contactref element="R14" pad="1"/>
<contactref element="JP1" pad="3"/>
<wire x1="17.35" y1="78.75" x2="17.275" y2="78.675" width="0.4064" layer="16"/>
<wire x1="17.275" y1="78.675" x2="17.275" y2="74.825" width="0.4064" layer="16"/>
<wire x1="17.275" y1="74.775" x2="17.275" y2="69.075" width="0.4064" layer="16"/>
<wire x1="17.275" y1="69.075" x2="17.35" y2="69" width="0.4064" layer="16"/>
<wire x1="17.275" y1="68.925" x2="17.275" y2="65.075" width="0.4064" layer="16"/>
<wire x1="17.275" y1="65.075" x2="17.35" y2="65" width="0.4064" layer="16"/>
<wire x1="17.35" y1="69" x2="17.275" y2="68.925" width="0.4064" layer="16"/>
<wire x1="17.35" y1="65" x2="17.275" y2="64.925" width="0.4064" layer="16"/>
<wire x1="17.275" y1="64.925" x2="17.275" y2="61.2" width="0.4064" layer="16"/>
<wire x1="17.275" y1="61.2" x2="17.35" y2="61.125" width="0.4064" layer="16"/>
<wire x1="17.275" y1="61.05" x2="17.275" y2="57.075" width="0.4064" layer="16"/>
<wire x1="17.275" y1="57.075" x2="17.35" y2="57" width="0.4064" layer="16"/>
<wire x1="15.3001" y1="78.8" x2="17.3" y2="78.8" width="0.3048" layer="16"/>
<wire x1="15.3001" y1="69.05" x2="17.3" y2="69.05" width="0.3048" layer="16"/>
<wire x1="15.3001" y1="65.05" x2="17.3" y2="65.05" width="0.3048" layer="16"/>
<wire x1="17.3" y1="65.05" x2="17.35" y2="65" width="0.3048" layer="16"/>
<wire x1="15.3001" y1="61.05" x2="17.275" y2="61.05" width="0.3048" layer="16"/>
<wire x1="15.3001" y1="57.05" x2="17.3" y2="57.05" width="0.3048" layer="16"/>
<wire x1="17.3" y1="57.05" x2="17.35" y2="57" width="0.3048" layer="16"/>
<wire x1="17.275" y1="83.25" x2="17.275" y2="78.825" width="0.4064" layer="16"/>
<wire x1="17.35" y1="78.75" x2="17.275" y2="78.825" width="0.4064" layer="16"/>
<wire x1="17.275" y1="83.25" x2="17.35" y2="83.325" width="0.4064" layer="16"/>
<wire x1="15.3001" y1="83.3" x2="17.325" y2="83.3" width="0.3048" layer="16"/>
<wire x1="17.35" y1="83.325" x2="17.35" y2="87.15" width="0.3048" layer="16"/>
<wire x1="21.5" y1="87.95" x2="21.15" y2="87.6" width="0.3048" layer="16"/>
<via x="21.15" y="87.6" extent="1-16" drill="0.35" diameter="0.6"/>
<wire x1="21.15" y1="87.6" x2="17.625" y2="87.6" width="0.3048" layer="1"/>
<wire x1="17.625" y1="87.6" x2="17.325" y2="87.3" width="0.3048" layer="1"/>
<wire x1="17.325" y1="87.3" x2="17.325" y2="87.175" width="0.3048" layer="1"/>
<wire x1="17.325" y1="87.175" x2="17.35" y2="87.15" width="0.3048" layer="1"/>
<via x="17.35" y="87.15" extent="1-16" drill="0.35" diameter="0.6"/>
<wire x1="21.5" y1="93.46" x2="21.5" y2="87.95" width="0.3048" layer="16"/>
<wire x1="15.3001" y1="74.8" x2="17.3" y2="74.8" width="0.3048" layer="16"/>
<wire x1="17.275" y1="74.825" x2="17.3" y2="74.8" width="0.4064" layer="16"/>
<wire x1="17.3" y1="74.8" x2="17.35" y2="74.75" width="0.4064" layer="16"/>
<wire x1="17.275" y1="74.775" x2="17.3" y2="74.8" width="0.4064" layer="16"/>
<wire x1="13.604" y1="50.3" x2="15.275" y2="50.3" width="0.4064" layer="16"/>
<wire x1="15.275" y1="50.3" x2="15.375" y2="50.4" width="0.4064" layer="16"/>
<wire x1="16.75" y1="56.4" x2="16.75" y2="54.75" width="0.4064" layer="16"/>
<wire x1="16.75" y1="54.75" x2="16.75" y2="50.75" width="0.4064" layer="16"/>
<wire x1="16.75" y1="50.75" x2="16.275" y2="50.275" width="0.4064" layer="16"/>
<wire x1="16.275" y1="50.275" x2="15.5" y2="50.275" width="0.4064" layer="16"/>
<wire x1="15.5" y1="50.275" x2="15.375" y2="50.4" width="0.4064" layer="16"/>
<wire x1="17.35" y1="57" x2="16.75" y2="56.4" width="0.4064" layer="16"/>
<wire x1="12.75" y1="54.625" x2="16.625" y2="54.625" width="0.254" layer="16"/>
<wire x1="16.625" y1="54.625" x2="16.75" y2="54.75" width="0.254" layer="16"/>
</signal>
<signal name="N$2">
<via x="31.3" y="82.65" extent="1-16" drill="0.35" diameter="0.6"/>
</signal>
<signal name="!EN_DRIVER_UC">
<contactref element="IC12" pad="4"/>
<contactref element="IC15" pad="20"/>
<wire x1="33.602" y1="10.2684" x2="33.602" y2="9.102" width="0.2032" layer="16"/>
<wire x1="33.602" y1="9.102" x2="33" y2="8.5" width="0.2032" layer="16"/>
<via x="33" y="8.5" extent="1-16" drill="0.35" diameter="0.6"/>
<wire x1="47.325" y1="8.375" x2="33.125" y2="8.375" width="0.2032" layer="1"/>
<wire x1="33" y1="8.5" x2="33.125" y2="8.375" width="0.2032" layer="1"/>
<via x="47.325" y="8.375" extent="1-16" drill="0.35" diameter="0.6"/>
<wire x1="47.5722" y1="8.5222" x2="47.425" y2="8.375" width="0.2032" layer="16"/>
<wire x1="47.325" y1="8.375" x2="47.425" y2="8.375" width="0.2032" layer="16"/>
<wire x1="15.3001" y1="58.95" x2="15.3501" y2="59" width="0.2032" layer="16"/>
<wire x1="15.3501" y1="59" x2="16.5" y2="59" width="0.2032" layer="16"/>
<via x="16.5" y="59" extent="1-16" drill="0.35" diameter="0.6"/>
<wire x1="16.5" y1="59" x2="45.25" y2="59" width="0.2032" layer="1"/>
<wire x1="45.25" y1="59" x2="45.5" y2="58.75" width="0.2032" layer="1"/>
<via x="45.5" y="58.75" extent="1-16" drill="0.35" diameter="0.6"/>
<wire x1="45.5" y1="58.75" x2="45.925" y2="58.325" width="0.2032" layer="16"/>
<wire x1="45.925" y1="18.075" x2="46.25" y2="17.75" width="0.2032" layer="16"/>
<wire x1="47.1972" y1="17.75" x2="47.5722" y2="17.375" width="0.2032" layer="16"/>
<wire x1="45.925" y1="58.325" x2="45.925" y2="18.075" width="0.2032" layer="16"/>
<wire x1="46.25" y1="17.75" x2="47.1972" y2="17.75" width="0.2032" layer="16"/>
<wire x1="47.5722" y1="17.375" x2="47.5722" y2="8.5222" width="0.2032" layer="16"/>
</signal>
<signal name="N$6">
<contactref element="R3" pad="1"/>
<contactref element="IC2." pad="13"/>
<wire x1="34" y1="80.1" x2="34" y2="76.3" width="0.2032" layer="16"/>
<wire x1="34" y1="76.3" x2="34.3" y2="76" width="0.2032" layer="16"/>
</signal>
<signal name="N$3">
<contactref element="R30" pad="1"/>
<contactref element="SW_R" pad="2"/>
<wire x1="18.75" y1="8.25" x2="19.105" y2="7.895" width="0.2032" layer="16"/>
<wire x1="19.105" y1="7.895" x2="19.105" y2="3.25" width="0.2032" layer="16"/>
</signal>
<signal name="N$5">
<contactref element="R31" pad="1"/>
<contactref element="SW_F" pad="1"/>
<wire x1="28.625" y1="8.75" x2="29.125" y2="8.75" width="0.2032" layer="16"/>
<wire x1="29.125" y1="8.75" x2="29.5" y2="8.375" width="0.2032" layer="16"/>
<wire x1="29.5" y1="8.375" x2="29.5" y2="4.355" width="0.2032" layer="16"/>
<wire x1="29.5" y1="4.355" x2="28.395" y2="3.25" width="0.2032" layer="16"/>
</signal>
</signals>
<mfgpreviewcolors>
<mfgpreviewcolor name="soldermaskcolor" color="0xC8008000"/>
<mfgpreviewcolor name="silkscreencolor" color="0xFFFEFEFE"/>
<mfgpreviewcolor name="backgroundcolor" color="0xFF282828"/>
<mfgpreviewcolor name="coppercolor" color="0xFFFFBF00"/>
<mfgpreviewcolor name="substratecolor" color="0xFF786E46"/>
</mfgpreviewcolors>
</board>
</drawing>
<compatibility>
<note version="6.3" minversion="6.2.2" severity="warning">
Since Version 6.2.2 text objects can contain more than one line,
which will not be processed correctly with this version.
</note>
<note version="8.2" severity="warning">
Since Version 8.2, EAGLE supports online libraries. The ids
of those online libraries will not be understood (or retained)
with this version.
</note>
<note version="8.3" severity="warning">
Since Version 8.3, EAGLE supports URNs for individual library
assets (packages, symbols, and devices). The URNs of those assets
will not be understood (or retained) with this version.
</note>
<note version="8.3" severity="warning">
Since Version 8.3, EAGLE supports the association of 3D packages
with devices in libraries, schematics, and board files. Those 3D
packages will not be understood (or retained) with this version.
</note>
</compatibility>
</eagle>
