# Supplementary material for: A Flexible Fluid Delivery System for Rodent Behavior Experiments
Source: eNeuro. 2025 Jul 24;12(7):ENEURO.0024-25.2025. doi: 10.1523/ENEURO.0024-25.2025 (PMC12320920; doi:10.1523/ENEURO.0024-25.2025)
Supplement: Data 1 — Resource files for the interface software, firmware, mechanical designs and assembly. Download Data 1, ZIP file. [file eneuro-12-ENEURO.0024-25.2025-s004.zip › Extended Data 1/Hardware/PCB/harp syringe pump v1.1.sch]

<?xml version="1.0" encoding="utf-8"?>
<!DOCTYPE eagle SYSTEM "eagle.dtd">
<eagle version="9.6.2">
<drawing>
<settings>
<setting alwaysvectorfont="no"/>
<setting keepoldvectorfont="yes"/>
<setting verticaltext="up"/>
</settings>
<grid distance="0.1" unitdist="inch" unit="inch" style="lines" multiple="1" display="no" altdistance="0.01" altunitdist="inch" altunit="inch"/>
<layers>
<layer number="1" name="Top" color="4" fill="1" visible="no" active="no"/>
<layer number="2" name="Route2" color="1" fill="3" visible="no" active="no"/>
<layer number="3" name="Route3" color="4" fill="3" visible="no" active="no"/>
<layer number="4" name="Route4" color="1" fill="4" visible="no" active="no"/>
<layer number="5" name="Route5" color="4" fill="4" visible="no" active="no"/>
<layer number="6" name="Route6" color="1" fill="8" visible="no" active="no"/>
<layer number="7" name="Route7" color="4" fill="8" visible="no" active="no"/>
<layer number="8" name="Route8" color="1" fill="2" visible="no" active="no"/>
<layer number="9" name="Route9" color="4" fill="2" visible="no" active="no"/>
<layer number="10" name="Route10" color="1" fill="7" visible="no" active="no"/>
<layer number="11" name="Route11" color="4" fill="7" visible="no" active="no"/>
<layer number="12" name="Route12" color="1" fill="5" visible="no" active="no"/>
<layer number="13" name="Route13" color="4" fill="5" visible="no" active="no"/>
<layer number="14" name="Route14" color="1" fill="6" visible="no" active="no"/>
<layer number="15" name="Route15" color="4" fill="6" visible="no" active="no"/>
<layer number="16" name="Bottom" color="1" fill="1" visible="no" active="no"/>
<layer number="17" name="Pads" color="2" fill="1" visible="no" active="no"/>
<layer number="18" name="Vias" color="2" fill="1" visible="no" active="no"/>
<layer number="19" name="Unrouted" color="6" fill="1" visible="no" active="no"/>
<layer number="20" name="Dimension" color="15" fill="1" visible="no" active="no"/>
<layer number="21" name="tPlace" color="7" fill="1" visible="no" active="no"/>
<layer number="22" name="bPlace" color="7" fill="1" visible="no" active="no"/>
<layer number="23" name="tOrigins" color="15" fill="1" visible="no" active="no"/>
<layer number="24" name="bOrigins" color="15" fill="1" visible="no" active="no"/>
<layer number="25" name="tNames" color="7" fill="1" visible="no" active="no"/>
<layer number="26" name="bNames" color="7" fill="1" visible="no" active="no"/>
<layer number="27" name="tValues" color="7" fill="1" visible="no" active="no"/>
<layer number="28" name="bValues" color="7" fill="1" visible="no" active="no"/>
<layer number="29" name="tStop" color="7" fill="3" visible="no" active="no"/>
<layer number="30" name="bStop" color="7" fill="6" visible="no" active="no"/>
<layer number="31" name="tCream" color="7" fill="4" visible="no" active="no"/>
<layer number="32" name="bCream" color="7" fill="5" visible="no" active="no"/>
<layer number="33" name="tFinish" color="6" fill="3" visible="no" active="no"/>
<layer number="34" name="bFinish" color="6" fill="6" visible="no" active="no"/>
<layer number="35" name="tGlue" color="7" fill="4" visible="no" active="no"/>
<layer number="36" name="bGlue" color="7" fill="5" visible="no" active="no"/>
<layer number="37" name="tTest" color="7" fill="1" visible="no" active="no"/>
<layer number="38" name="bTest" color="7" fill="1" visible="no" active="no"/>
<layer number="39" name="tKeepout" color="4" fill="11" visible="no" active="no"/>
<layer number="40" name="bKeepout" color="1" fill="11" visible="no" active="no"/>
<layer number="41" name="tRestrict" color="4" fill="10" visible="no" active="no"/>
<layer number="42" name="bRestrict" color="1" fill="10" visible="no" active="no"/>
<layer number="43" name="vRestrict" color="2" fill="10" visible="no" active="no"/>
<layer number="44" name="Drills" color="7" fill="1" visible="no" active="no"/>
<layer number="45" name="Holes" color="7" fill="1" visible="no" active="no"/>
<layer number="46" name="Milling" color="3" fill="1" visible="no" active="no"/>
<layer number="47" name="Measures" color="7" fill="1" visible="no" active="no"/>
<layer number="48" name="Document" color="7" fill="1" visible="no" active="no"/>
<layer number="49" name="Reference" color="7" fill="1" visible="no" active="no"/>
<layer number="50" name="dxf" color="7" fill="1" visible="no" active="no"/>
<layer number="51" name="tDocu" color="7" fill="1" visible="no" active="no"/>
<layer number="52" name="bDocu" color="7" fill="1" visible="no" active="no"/>
<layer number="53" name="tGND_GNDA" color="7" fill="9" visible="no" active="no"/>
<layer number="54" name="bGND_GNDA" color="1" fill="9" visible="no" active="no"/>
<layer number="56" name="wert" color="7" fill="1" visible="no" active="no"/>
<layer number="57" name="tCAD" color="7" fill="1" visible="no" active="no"/>
<layer number="59" name="tCarbon" color="7" fill="1" visible="no" active="no"/>
<layer number="60" name="bCarbon" color="7" fill="1" visible="no" active="no"/>
<layer number="88" name="SimResults" color="9" fill="1" visible="yes" active="yes"/>
<layer number="89" name="SimProbes" color="9" fill="1" visible="yes" active="yes"/>
<layer number="90" name="Modules" color="7" fill="1" visible="yes" active="yes"/>
<layer number="91" name="Nets" color="2" fill="1" visible="yes" active="yes"/>
<layer number="92" name="Busses" color="1" fill="1" visible="yes" active="yes"/>
<layer number="93" name="Pins" color="2" fill="1" visible="no" active="yes"/>
<layer number="94" name="Symbols" color="4" fill="1" visible="yes" active="yes"/>
<layer number="95" name="Names" color="7" fill="1" visible="yes" active="yes"/>
<layer number="96" name="Values" color="7" fill="1" visible="yes" active="yes"/>
<layer number="97" name="Info" color="7" fill="1" visible="yes" active="yes"/>
<layer number="98" name="Guide" color="6" fill="1" visible="yes" active="yes"/>
<layer number="99" name="SpiceOrder" color="5" fill="1" visible="yes" active="yes"/>
<layer number="100" name="Muster" color="7" fill="1" visible="no" active="no"/>
<layer number="101" name="Patch_Top" color="12" fill="4" visible="yes" active="yes"/>
<layer number="102" name="Vscore" color="7" fill="1" visible="yes" active="yes"/>
<layer number="103" name="tMap" color="7" fill="1" visible="yes" active="yes"/>
<layer number="104" name="Name" color="7" fill="1" visible="yes" active="yes"/>
<layer number="105" name="tPlate" color="7" fill="1" visible="yes" active="yes"/>
<layer number="106" name="bPlate" color="7" fill="1" visible="yes" active="yes"/>
<layer number="107" name="Crop" color="7" fill="1" visible="yes" active="yes"/>
<layer number="108" name="tplace-old" color="10" fill="1" visible="yes" active="yes"/>
<layer number="109" name="ref-old" color="11" fill="1" visible="yes" active="yes"/>
<layer number="110" name="fp0" color="7" fill="1" visible="yes" active="yes"/>
<layer number="111" name="LPC17xx" color="7" fill="1" visible="yes" active="yes"/>
<layer number="112" name="tSilk" color="7" fill="1" visible="yes" active="yes"/>
<layer number="113" name="IDFDebug" color="4" fill="1" visible="yes" active="yes"/>
<layer number="116" name="Patch_BOT" color="9" fill="4" visible="yes" active="yes"/>
<layer number="118" name="RECTANGLE_PADS" color="4" fill="1" visible="yes" active="yes"/>
<layer number="121" name="_tsilk" color="7" fill="1" visible="yes" active="yes"/>
<layer number="122" name="_bsilk" color="7" fill="1" visible="yes" active="yes"/>
<layer number="123" name="tTestmark" color="7" fill="1" visible="yes" active="yes"/>
<layer number="124" name="bTestmark" color="7" fill="1" visible="yes" active="yes"/>
<layer number="125" name="_tNames" color="7" fill="1" visible="yes" active="yes"/>
<layer number="126" name="_bNames" color="7" fill="1" visible="yes" active="yes"/>
<layer number="127" name="_tValues" color="7" fill="1" visible="yes" active="yes"/>
<layer number="128" name="_bValues" color="7" fill="1" visible="yes" active="yes"/>
<layer number="129" name="Mask" color="7" fill="1" visible="yes" active="yes"/>
<layer number="131" name="tAdjust" color="7" fill="1" visible="yes" active="yes"/>
<layer number="132" name="bAdjust" color="7" fill="1" visible="yes" active="yes"/>
<layer number="144" name="Drill_legend" color="7" fill="1" visible="yes" active="yes"/>
<layer number="146" name="externalDimension" color="7" fill="1" visible="yes" active="yes"/>
<layer number="148" name="vcut" color="7" fill="1" visible="yes" active="yes"/>
<layer number="149" name="breakRouting" color="7" fill="1" visible="yes" active="yes"/>
<layer number="150" name="Notes" color="7" fill="1" visible="yes" active="yes"/>
<layer number="151" name="HeatSink" color="7" fill="1" visible="yes" active="yes"/>
<layer number="152" name="_bDocu" color="7" fill="1" visible="yes" active="yes"/>
<layer number="153" name="FabDoc1" color="7" fill="1" visible="yes" active="yes"/>
<layer number="154" name="FabDoc2" color="7" fill="1" visible="yes" active="yes"/>
<layer number="155" name="FabDoc3" color="7" fill="1" visible="yes" active="yes"/>
<layer number="199" name="Contour" color="7" fill="1" visible="yes" active="yes"/>
<layer number="200" name="200bmp" color="1" fill="10" visible="no" active="no"/>
<layer number="201" name="201bmp" color="2" fill="1" visible="no" active="no"/>
<layer number="202" name="202bmp" color="3" fill="1" visible="no" active="no"/>
<layer number="203" name="203bmp" color="4" fill="10" visible="yes" active="yes"/>
<layer number="204" name="204bmp" color="5" fill="10" visible="yes" active="yes"/>
<layer number="205" name="205bmp" color="6" fill="10" visible="yes" active="yes"/>
<layer number="206" name="206bmp" color="7" fill="10" visible="yes" active="yes"/>
<layer number="207" name="207bmp" color="8" fill="10" visible="yes" active="yes"/>
<layer number="208" name="208bmp" color="9" fill="10" visible="yes" active="yes"/>
<layer number="209" name="209bmp" color="7" fill="1" visible="yes" active="yes"/>
<layer number="210" name="210bmp" color="7" fill="1" visible="yes" active="yes"/>
<layer number="211" name="211bmp" color="7" fill="1" visible="yes" active="yes"/>
<layer number="212" name="212bmp" color="7" fill="1" visible="yes" active="yes"/>
<layer number="213" name="213bmp" color="7" fill="1" visible="yes" active="yes"/>
<layer number="214" name="214bmp" color="7" fill="1" visible="yes" active="yes"/>
<layer number="215" name="215bmp" color="7" fill="1" visible="yes" active="yes"/>
<layer number="216" name="216bmp" color="7" fill="1" visible="yes" active="yes"/>
<layer number="217" name="217bmp" color="18" fill="1" visible="no" active="no"/>
<layer number="218" name="218bmp" color="19" fill="1" visible="no" active="no"/>
<layer number="219" name="219bmp" color="20" fill="1" visible="no" active="no"/>
<layer number="220" name="220bmp" color="21" fill="1" visible="no" active="no"/>
<layer number="221" name="221bmp" color="22" fill="1" visible="no" active="no"/>
<layer number="222" name="222bmp" color="23" fill="1" visible="no" active="no"/>
<layer number="223" name="223bmp" color="24" fill="1" visible="no" active="no"/>
<layer number="224" name="224bmp" color="25" fill="1" visible="no" active="no"/>
<layer number="225" name="225bmp" color="7" fill="1" visible="yes" active="yes"/>
<layer number="226" name="226bmp" color="7" fill="1" visible="yes" active="yes"/>
<layer number="227" name="227bmp" color="7" fill="1" visible="yes" active="yes"/>
<layer number="228" name="228bmp" color="7" fill="1" visible="yes" active="yes"/>
<layer number="229" name="229bmp" color="7" fill="1" visible="yes" active="yes"/>
<layer number="230" name="230bmp" color="7" fill="1" visible="yes" active="yes"/>
<layer number="231" name="Eagle3D_PG1" color="7" fill="1" visible="no" active="no"/>
<layer number="232" name="Eagle3D_PG2" color="7" fill="1" visible="no" active="no"/>
<layer number="233" name="Eagle3D_PG3" color="7" fill="1" visible="no" active="no"/>
<layer number="248" name="Housing" color="7" fill="1" visible="yes" active="yes"/>
<layer number="249" name="Edge" color="7" fill="1" visible="yes" active="yes"/>
<layer number="250" name="Descript" color="3" fill="1" visible="no" active="no"/>
<layer number="251" name="SMDround" color="12" fill="11" visible="no" active="no"/>
<layer number="254" name="cooling" color="7" fill="1" visible="yes" active="yes"/>
<layer number="255" name="routoute" color="7" fill="1" visible="yes" active="yes"/>
</layers>
<schematic xreflabel="%F%N/%S.%C%R" xrefpart="/%S.%C%R">
<libraries>
<library name="frames" urn="urn:adsk.eagle:library:229">
<packages>
</packages>
<symbols>
<symbol name="A3L-LOC" urn="urn:adsk.eagle:symbol:13881/1" library_version="1">
<wire x1="288.29" y1="3.81" x2="342.265" y2="3.81" width="0.1016" layer="94"/>
<wire x1="342.265" y1="3.81" x2="373.38" y2="3.81" width="0.1016" layer="94"/>
<wire x1="373.38" y1="3.81" x2="383.54" y2="3.81" width="0.1016" layer="94"/>
<wire x1="383.54" y1="3.81" x2="383.54" y2="8.89" width="0.1016" layer="94"/>
<wire x1="383.54" y1="8.89" x2="383.54" y2="13.97" width="0.1016" layer="94"/>
<wire x1="383.54" y1="13.97" x2="383.54" y2="19.05" width="0.1016" layer="94"/>
<wire x1="383.54" y1="19.05" x2="383.54" y2="24.13" width="0.1016" layer="94"/>
<wire x1="288.29" y1="3.81" x2="288.29" y2="24.13" width="0.1016" layer="94"/>
<wire x1="288.29" y1="24.13" x2="342.265" y2="24.13" width="0.1016" layer="94"/>
<wire x1="342.265" y1="24.13" x2="383.54" y2="24.13" width="0.1016" layer="94"/>
<wire x1="373.38" y1="3.81" x2="373.38" y2="8.89" width="0.1016" layer="94"/>
<wire x1="373.38" y1="8.89" x2="383.54" y2="8.89" width="0.1016" layer="94"/>
<wire x1="373.38" y1="8.89" x2="342.265" y2="8.89" width="0.1016" layer="94"/>
<wire x1="342.265" y1="8.89" x2="342.265" y2="3.81" width="0.1016" layer="94"/>
<wire x1="342.265" y1="8.89" x2="342.265" y2="13.97" width="0.1016" layer="94"/>
<wire x1="342.265" y1="13.97" x2="383.54" y2="13.97" width="0.1016" layer="94"/>
<wire x1="342.265" y1="13.97" x2="342.265" y2="19.05" width="0.1016" layer="94"/>
<wire x1="342.265" y1="19.05" x2="383.54" y2="19.05" width="0.1016" layer="94"/>
<wire x1="342.265" y1="19.05" x2="342.265" y2="24.13" width="0.1016" layer="94"/>
<text x="344.17" y="15.24" size="2.54" layer="94">&gt;DRAWING_NAME</text>
<text x="344.17" y="10.16" size="2.286" layer="94">&gt;LAST_DATE_TIME</text>
<text x="357.505" y="5.08" size="2.54" layer="94">&gt;SHEET</text>
<text x="343.916" y="4.953" size="2.54" layer="94">Sheet:</text>
<frame x1="0" y1="0" x2="387.35" y2="260.35" columns="8" rows="5" layer="94"/>
</symbol>
</symbols>
<devicesets>
<deviceset name="A3L-LOC" urn="urn:adsk.eagle:component:13942/1" prefix="FRAME" uservalue="yes" library_version="1">
<description>&lt;b&gt;FRAME&lt;/b&gt;&lt;p&gt;
DIN A3, landscape with location and doc. field</description>
<gates>
<gate name="G$1" symbol="A3L-LOC" x="0" y="0"/>
</gates>
<devices>
<device name="">
<technologies>
<technology name=""/>
</technologies>
</device>
</devices>
</deviceset>
</devicesets>
</library>
<library name="rcl" urn="urn:adsk.eagle:library:334">
<packages>
<package name="C0402" urn="urn:adsk.eagle:footprint:23121/1" library_version="11">
<description>&lt;b&gt;CAPACITOR&lt;/b&gt;</description>
<wire x1="-0.245" y1="0.224" x2="0.245" y2="0.224" width="0.1524" layer="51"/>
<wire x1="0.245" y1="-0.224" x2="-0.245" y2="-0.224" width="0.1524" layer="51"/>
<wire x1="-1.473" y1="0.483" x2="1.473" y2="0.483" width="0.0508" layer="39"/>
<wire x1="1.473" y1="0.483" x2="1.473" y2="-0.483" width="0.0508" layer="39"/>
<wire x1="1.473" y1="-0.483" x2="-1.473" y2="-0.483" width="0.0508" layer="39"/>
<wire x1="-1.473" y1="-0.483" x2="-1.473" y2="0.483" width="0.0508" layer="39"/>
<smd name="1" x="-0.65" y="0" dx="0.7" dy="0.9" layer="1"/>
<smd name="2" x="0.65" y="0" dx="0.7" dy="0.9" layer="1"/>
<text x="-0.635" y="0.635" size="1.27" layer="25">&gt;NAME</text>
<text x="-0.635" y="-1.905" size="1.27" layer="27">&gt;VALUE</text>
<rectangle x1="-0.554" y1="-0.3048" x2="-0.254" y2="0.2951" layer="51"/>
<rectangle x1="0.2588" y1="-0.3048" x2="0.5588" y2="0.2951" layer="51"/>
<rectangle x1="-0.1999" y1="-0.3" x2="0.1999" y2="0.3" layer="35"/>
</package>
<package name="C0603" urn="urn:adsk.eagle:footprint:23123/1" library_version="11">
<description>&lt;b&gt;CAPACITOR&lt;/b&gt;</description>
<wire x1="-1.473" y1="0.983" x2="1.473" y2="0.983" width="0.0508" layer="39"/>
<wire x1="1.473" y1="0.983" x2="1.473" y2="-0.983" width="0.0508" layer="39"/>
<wire x1="1.473" y1="-0.983" x2="-1.473" y2="-0.983" width="0.0508" layer="39"/>
<wire x1="-1.473" y1="-0.983" x2="-1.473" y2="0.983" width="0.0508" layer="39"/>
<wire x1="-0.356" y1="0.432" x2="0.356" y2="0.432" width="0.1016" layer="51"/>
<wire x1="-0.356" y1="-0.419" x2="0.356" y2="-0.419" width="0.1016" layer="51"/>
<smd name="1" x="-0.85" y="0" dx="1.1" dy="1" layer="1"/>
<smd name="2" x="0.85" y="0" dx="1.1" dy="1" layer="1"/>
<text x="-0.635" y="0.635" size="1.27" layer="25">&gt;NAME</text>
<text x="-0.635" y="-1.905" size="1.27" layer="27">&gt;VALUE</text>
<rectangle x1="-0.8382" y1="-0.4699" x2="-0.3381" y2="0.4801" layer="51"/>
<rectangle x1="0.3302" y1="-0.4699" x2="0.8303" y2="0.4801" layer="51"/>
<rectangle x1="-0.1999" y1="-0.3" x2="0.1999" y2="0.3" layer="35"/>
</package>
<package name="R0402" urn="urn:adsk.eagle:footprint:23043/3" library_version="11">
<description>&lt;b&gt;Chip RESISTOR 0402 EIA (1005 Metric)&lt;/b&gt;</description>
<wire x1="-0.245" y1="0.224" x2="0.245" y2="0.224" width="0.1524" layer="51"/>
<wire x1="0.245" y1="-0.224" x2="-0.245" y2="-0.224" width="0.1524" layer="51"/>
<wire x1="-1" y1="0.483" x2="1" y2="0.483" width="0.0508" layer="39"/>
<wire x1="1" y1="0.483" x2="1" y2="-0.483" width="0.0508" layer="39"/>
<wire x1="1" y1="-0.483" x2="-1" y2="-0.483" width="0.0508" layer="39"/>
<wire x1="-1" y1="-0.483" x2="-1" y2="0.483" width="0.0508" layer="39"/>
<smd name="1" x="-0.5" y="0" dx="0.6" dy="0.7" layer="1"/>
<smd name="2" x="0.5" y="0" dx="0.6" dy="0.7" layer="1"/>
<text x="-0.635" y="0.635" size="1.27" layer="25">&gt;NAME</text>
<text x="-0.635" y="-1.905" size="1.27" layer="27">&gt;VALUE</text>
<rectangle x1="-0.554" y1="-0.3048" x2="-0.254" y2="0.2951" layer="51"/>
<rectangle x1="0.2588" y1="-0.3048" x2="0.5588" y2="0.2951" layer="51"/>
<rectangle x1="-0.1999" y1="-0.35" x2="0.1999" y2="0.35" layer="35"/>
</package>
<package name="R0805" urn="urn:adsk.eagle:footprint:23045/1" library_version="11">
<description>&lt;b&gt;RESISTOR&lt;/b&gt;&lt;p&gt;</description>
<wire x1="-0.41" y1="0.635" x2="0.41" y2="0.635" width="0.1524" layer="51"/>
<wire x1="-0.41" y1="-0.635" x2="0.41" y2="-0.635" width="0.1524" layer="51"/>
<wire x1="-1.973" y1="0.983" x2="1.973" y2="0.983" width="0.0508" layer="39"/>
<wire x1="1.973" y1="0.983" x2="1.973" y2="-0.983" width="0.0508" layer="39"/>
<wire x1="1.973" y1="-0.983" x2="-1.973" y2="-0.983" width="0.0508" layer="39"/>
<wire x1="-1.973" y1="-0.983" x2="-1.973" y2="0.983" width="0.0508" layer="39"/>
<smd name="1" x="-0.95" y="0" dx="1.3" dy="1.5" layer="1"/>
<smd name="2" x="0.95" y="0" dx="1.3" dy="1.5" layer="1"/>
<text x="-0.635" y="1.27" size="1.27" layer="25">&gt;NAME</text>
<text x="-0.635" y="-2.54" size="1.27" layer="27">&gt;VALUE</text>
<rectangle x1="0.4064" y1="-0.6985" x2="1.0564" y2="0.7015" layer="51"/>
<rectangle x1="-1.0668" y1="-0.6985" x2="-0.4168" y2="0.7015" layer="51"/>
<rectangle x1="-0.1999" y1="-0.5001" x2="0.1999" y2="0.5001" layer="35"/>
</package>
<package name="R2010" urn="urn:adsk.eagle:footprint:23051/1" library_version="11">
<description>&lt;b&gt;RESISTOR&lt;/b&gt;</description>
<wire x1="-1.662" y1="1.245" x2="1.662" y2="1.245" width="0.1524" layer="51"/>
<wire x1="-1.637" y1="-1.245" x2="1.687" y2="-1.245" width="0.1524" layer="51"/>
<wire x1="-3.473" y1="1.483" x2="3.473" y2="1.483" width="0.0508" layer="39"/>
<wire x1="3.473" y1="1.483" x2="3.473" y2="-1.483" width="0.0508" layer="39"/>
<wire x1="3.473" y1="-1.483" x2="-3.473" y2="-1.483" width="0.0508" layer="39"/>
<wire x1="-3.473" y1="-1.483" x2="-3.473" y2="1.483" width="0.0508" layer="39"/>
<smd name="1" x="-2.2" y="0" dx="1.8" dy="2.7" layer="1"/>
<smd name="2" x="2.2" y="0" dx="1.8" dy="2.7" layer="1"/>
<text x="-3.175" y="1.905" size="1.27" layer="25">&gt;NAME</text>
<text x="-3.175" y="-3.175" size="1.27" layer="27">&gt;VALUE</text>
<rectangle x1="-2.4892" y1="-1.3208" x2="-1.6393" y2="1.3292" layer="51"/>
<rectangle x1="1.651" y1="-1.3208" x2="2.5009" y2="1.3292" layer="51"/>
</package>
<package name="A/3216-18W" urn="urn:adsk.eagle:footprint:22913/1" library_version="11">
<description>&lt;b&gt;Chip Capacitor Type KEMET A / EIA 3216-18 Wave solder&lt;/b&gt;&lt;p&gt;
KEMET S / EIA 3216-12</description>
<wire x1="-1.45" y1="0.6" x2="1.45" y2="0.6" width="0.1016" layer="51"/>
<wire x1="1.45" y1="0.6" x2="1.45" y2="-0.6" width="0.1016" layer="51"/>
<wire x1="1.45" y1="-0.6" x2="-1.45" y2="-0.6" width="0.1016" layer="51"/>
<wire x1="-1.45" y1="-0.6" x2="-1.45" y2="0.6" width="0.1016" layer="51"/>
<smd name="+" x="1.475" y="0" dx="2.15" dy="1.8" layer="1"/>
<smd name="-" x="-1.475" y="0" dx="2.15" dy="1.8" layer="1"/>
<text x="-1.95" y="1" size="1.27" layer="25">&gt;NAME</text>
<text x="-1.95" y="-2.325" size="1.27" layer="27">&gt;VALUE</text>
<rectangle x1="-1.6" y1="-0.6" x2="-1.475" y2="0.6" layer="51"/>
<rectangle x1="1.475" y1="-0.6" x2="1.6" y2="0.6" layer="51"/>
<rectangle x1="0.8" y1="-0.625" x2="1.1" y2="0.625" layer="51"/>
</package>
<package name="PANASONIC_E" urn="urn:adsk.eagle:footprint:22928/1" library_version="11">
<description>&lt;b&gt;Panasonic Aluminium Electrolytic Capacitor VS-Serie Package E&lt;/b&gt;</description>
<wire x1="-4.1" y1="4.1" x2="1.8" y2="4.1" width="0.1016" layer="51"/>
<wire x1="1.8" y1="4.1" x2="4.1" y2="1.8" width="0.1016" layer="51"/>
<wire x1="4.1" y1="1.8" x2="4.1" y2="-1.8" width="0.1016" layer="51"/>
<wire x1="4.1" y1="-1.8" x2="1.8" y2="-4.1" width="0.1016" layer="51"/>
<wire x1="1.8" y1="-4.1" x2="-4.1" y2="-4.1" width="0.1016" layer="51"/>
<wire x1="-4.1" y1="-4.1" x2="-4.1" y2="4.1" width="0.1016" layer="51"/>
<wire x1="-4.1" y1="0.9" x2="-4.1" y2="4.1" width="0.1016" layer="21"/>
<wire x1="-4.1" y1="4.1" x2="1.8" y2="4.1" width="0.1016" layer="21"/>
<wire x1="1.8" y1="4.1" x2="4.1" y2="1.8" width="0.1016" layer="21"/>
<wire x1="4.1" y1="1.8" x2="4.1" y2="0.9" width="0.1016" layer="21"/>
<wire x1="4.1" y1="-0.9" x2="4.1" y2="-1.8" width="0.1016" layer="21"/>
<wire x1="4.1" y1="-1.8" x2="1.8" y2="-4.1" width="0.1016" layer="21"/>
<wire x1="1.8" y1="-4.1" x2="-4.1" y2="-4.1" width="0.1016" layer="21"/>
<wire x1="-4.1" y1="-4.1" x2="-4.1" y2="-0.9" width="0.1016" layer="21"/>
<wire x1="-2.2" y1="3.25" x2="-2.2" y2="-3.25" width="0.1016" layer="51"/>
<wire x1="-3.85" y1="0.9" x2="3.85" y2="0.9" width="0.1016" layer="21" curve="-153.684915"/>
<wire x1="-3.85" y1="-0.9" x2="3.85" y2="-0.9" width="0.1016" layer="21" curve="153.684915"/>
<circle x="0" y="0" radius="3.95" width="0.1016" layer="51"/>
<smd name="-" x="-3" y="0" dx="3.8" dy="1.4" layer="1"/>
<smd name="+" x="3" y="0" dx="3.8" dy="1.4" layer="1"/>
<text x="-1.8" y="1.3" size="1.016" layer="25">&gt;NAME</text>
<text x="-1.8" y="-2.225" size="1.016" layer="27">&gt;VALUE</text>
<rectangle x1="-4.5" y1="-0.35" x2="-3.8" y2="0.35" layer="51"/>
<rectangle x1="3.8" y1="-0.35" x2="4.5" y2="0.35" layer="51"/>
<polygon width="0.1016" layer="51">
<vertex x="-2.25" y="3.2"/>
<vertex x="-3" y="2.5"/>
<vertex x="-3.6" y="1.5"/>
<vertex x="-3.85" y="0.65"/>
<vertex x="-3.85" y="-0.65"/>
<vertex x="-3.55" y="-1.6"/>
<vertex x="-2.95" y="-2.55"/>
<vertex x="-2.25" y="-3.2"/>
<vertex x="-2.25" y="3.15"/>
</polygon>
</package>
<package name="C0504" urn="urn:adsk.eagle:footprint:23122/1" library_version="11">
<description>&lt;b&gt;CAPACITOR&lt;/b&gt;</description>
<wire x1="-1.473" y1="0.983" x2="1.473" y2="0.983" width="0.0508" layer="39"/>
<wire x1="1.473" y1="0.983" x2="1.473" y2="-0.983" width="0.0508" layer="39"/>
<wire x1="1.473" y1="-0.983" x2="-1.473" y2="-0.983" width="0.0508" layer="39"/>
<wire x1="-1.473" y1="-0.983" x2="-1.473" y2="0.983" width="0.0508" layer="39"/>
<wire x1="-0.294" y1="0.559" x2="0.294" y2="0.559" width="0.1016" layer="51"/>
<wire x1="-0.294" y1="-0.559" x2="0.294" y2="-0.559" width="0.1016" layer="51"/>
<smd name="1" x="-0.7" y="0" dx="1" dy="1.3" layer="1"/>
<smd name="2" x="0.7" y="0" dx="1" dy="1.3" layer="1"/>
<text x="-0.635" y="1.27" size="1.27" layer="25">&gt;NAME</text>
<text x="-0.635" y="-2.54" size="1.27" layer="27">&gt;VALUE</text>
<rectangle x1="-0.6604" y1="-0.6223" x2="-0.2804" y2="0.6276" layer="51"/>
<rectangle x1="0.2794" y1="-0.6223" x2="0.6594" y2="0.6276" layer="51"/>
<rectangle x1="-0.1001" y1="-0.4001" x2="0.1001" y2="0.4001" layer="35"/>
</package>
<package name="C0805" urn="urn:adsk.eagle:footprint:23124/1" library_version="11">
<description>&lt;b&gt;CAPACITOR&lt;/b&gt;&lt;p&gt;</description>
<wire x1="-1.973" y1="0.983" x2="1.973" y2="0.983" width="0.0508" layer="39"/>
<wire x1="1.973" y1="-0.983" x2="-1.973" y2="-0.983" width="0.0508" layer="39"/>
<wire x1="-1.973" y1="-0.983" x2="-1.973" y2="0.983" width="0.0508" layer="39"/>
<wire x1="-0.381" y1="0.66" x2="0.381" y2="0.66" width="0.1016" layer="51"/>
<wire x1="-0.356" y1="-0.66" x2="0.381" y2="-0.66" width="0.1016" layer="51"/>
<wire x1="1.973" y1="0.983" x2="1.973" y2="-0.983" width="0.0508" layer="39"/>
<smd name="1" x="-0.95" y="0" dx="1.3" dy="1.5" layer="1"/>
<smd name="2" x="0.95" y="0" dx="1.3" dy="1.5" layer="1"/>
<text x="-1.27" y="1.27" size="1.27" layer="25">&gt;NAME</text>
<text x="-1.27" y="-2.54" size="1.27" layer="27">&gt;VALUE</text>
<rectangle x1="-1.0922" y1="-0.7239" x2="-0.3421" y2="0.7262" layer="51"/>
<rectangle x1="0.3556" y1="-0.7239" x2="1.1057" y2="0.7262" layer="51"/>
<rectangle x1="-0.1001" y1="-0.4001" x2="0.1001" y2="0.4001" layer="35"/>
</package>
<package name="C1206" urn="urn:adsk.eagle:footprint:23125/1" library_version="11">
<description>&lt;b&gt;CAPACITOR&lt;/b&gt;</description>
<wire x1="-2.473" y1="0.983" x2="2.473" y2="0.983" width="0.0508" layer="39"/>
<wire x1="2.473" y1="-0.983" x2="-2.473" y2="-0.983" width="0.0508" layer="39"/>
<wire x1="-2.473" y1="-0.983" x2="-2.473" y2="0.983" width="0.0508" layer="39"/>
<wire x1="2.473" y1="0.983" x2="2.473" y2="-0.983" width="0.0508" layer="39"/>
<wire x1="-0.965" y1="0.787" x2="0.965" y2="0.787" width="0.1016" layer="51"/>
<wire x1="-0.965" y1="-0.787" x2="0.965" y2="-0.787" width="0.1016" layer="51"/>
<smd name="1" x="-1.4" y="0" dx="1.6" dy="1.8" layer="1"/>
<smd name="2" x="1.4" y="0" dx="1.6" dy="1.8" layer="1"/>
<text x="-1.27" y="1.27" size="1.27" layer="25">&gt;NAME</text>
<text x="-1.27" y="-2.54" size="1.27" layer="27">&gt;VALUE</text>
<rectangle x1="-1.7018" y1="-0.8509" x2="-0.9517" y2="0.8491" layer="51"/>
<rectangle x1="0.9517" y1="-0.8491" x2="1.7018" y2="0.8509" layer="51"/>
<rectangle x1="-0.1999" y1="-0.4001" x2="0.1999" y2="0.4001" layer="35"/>
</package>
<package name="C1210" urn="urn:adsk.eagle:footprint:23126/1" library_version="11">
<description>&lt;b&gt;CAPACITOR&lt;/b&gt;</description>
<wire x1="-2.473" y1="1.483" x2="2.473" y2="1.483" width="0.0508" layer="39"/>
<wire x1="2.473" y1="-1.483" x2="-2.473" y2="-1.483" width="0.0508" layer="39"/>
<wire x1="-2.473" y1="-1.483" x2="-2.473" y2="1.483" width="0.0508" layer="39"/>
<wire x1="-0.9652" y1="1.2446" x2="0.9652" y2="1.2446" width="0.1016" layer="51"/>
<wire x1="-0.9652" y1="-1.2446" x2="0.9652" y2="-1.2446" width="0.1016" layer="51"/>
<wire x1="2.473" y1="1.483" x2="2.473" y2="-1.483" width="0.0508" layer="39"/>
<smd name="1" x="-1.4" y="0" dx="1.6" dy="2.7" layer="1"/>
<smd name="2" x="1.4" y="0" dx="1.6" dy="2.7" layer="1"/>
<text x="-1.905" y="1.905" size="1.27" layer="25">&gt;NAME</text>
<text x="-1.905" y="-3.175" size="1.27" layer="27">&gt;VALUE</text>
<rectangle x1="-1.7018" y1="-1.2954" x2="-0.9517" y2="1.3045" layer="51"/>
<rectangle x1="0.9517" y1="-1.3045" x2="1.7018" y2="1.2954" layer="51"/>
<rectangle x1="-0.1999" y1="-0.4001" x2="0.1999" y2="0.4001" layer="35"/>
</package>
<package name="C1310" urn="urn:adsk.eagle:footprint:23127/1" library_version="11">
<description>&lt;b&gt;CAPACITOR&lt;/b&gt;</description>
<wire x1="-1.473" y1="0.983" x2="1.473" y2="0.983" width="0.0508" layer="39"/>
<wire x1="1.473" y1="0.983" x2="1.473" y2="-0.983" width="0.0508" layer="39"/>
<wire x1="1.473" y1="-0.983" x2="-1.473" y2="-0.983" width="0.0508" layer="39"/>
<wire x1="-1.473" y1="-0.983" x2="-1.473" y2="0.983" width="0.0508" layer="39"/>
<wire x1="-0.294" y1="0.559" x2="0.294" y2="0.559" width="0.1016" layer="51"/>
<wire x1="-0.294" y1="-0.559" x2="0.294" y2="-0.559" width="0.1016" layer="51"/>
<smd name="1" x="-0.7" y="0" dx="1" dy="1.3" layer="1"/>
<smd name="2" x="0.7" y="0" dx="1" dy="1.3" layer="1"/>
<text x="-0.635" y="1.27" size="1.27" layer="25">&gt;NAME</text>
<text x="-0.635" y="-2.54" size="1.27" layer="27">&gt;VALUE</text>
<rectangle x1="-0.6604" y1="-0.6223" x2="-0.2804" y2="0.6276" layer="51"/>
<rectangle x1="0.2794" y1="-0.6223" x2="0.6594" y2="0.6276" layer="51"/>
<rectangle x1="-0.1001" y1="-0.3" x2="0.1001" y2="0.3" layer="35"/>
</package>
<package name="C1608" urn="urn:adsk.eagle:footprint:23128/1" library_version="11">
<description>&lt;b&gt;CAPACITOR&lt;/b&gt;</description>
<wire x1="-1.473" y1="0.983" x2="1.473" y2="0.983" width="0.0508" layer="39"/>
<wire x1="1.473" y1="0.983" x2="1.473" y2="-0.983" width="0.0508" layer="39"/>
<wire x1="1.473" y1="-0.983" x2="-1.473" y2="-0.983" width="0.0508" layer="39"/>
<wire x1="-1.473" y1="-0.983" x2="-1.473" y2="0.983" width="0.0508" layer="39"/>
<wire x1="-0.356" y1="0.432" x2="0.356" y2="0.432" width="0.1016" layer="51"/>
<wire x1="-0.356" y1="-0.419" x2="0.356" y2="-0.419" width="0.1016" layer="51"/>
<smd name="1" x="-0.85" y="0" dx="1.1" dy="1" layer="1"/>
<smd name="2" x="0.85" y="0" dx="1.1" dy="1" layer="1"/>
<text x="-0.635" y="0.635" size="1.27" layer="25">&gt;NAME</text>
<text x="-0.635" y="-1.905" size="1.27" layer="27">&gt;VALUE</text>
<rectangle x1="-0.8382" y1="-0.4699" x2="-0.3381" y2="0.4801" layer="51"/>
<rectangle x1="0.3302" y1="-0.4699" x2="0.8303" y2="0.4801" layer="51"/>
<rectangle x1="-0.1999" y1="-0.3" x2="0.1999" y2="0.3" layer="35"/>
</package>
<package name="C1812" urn="urn:adsk.eagle:footprint:23129/1" library_version="11">
<description>&lt;b&gt;CAPACITOR&lt;/b&gt;</description>
<wire x1="-2.973" y1="1.983" x2="2.973" y2="1.983" width="0.0508" layer="39"/>
<wire x1="2.973" y1="-1.983" x2="-2.973" y2="-1.983" width="0.0508" layer="39"/>
<wire x1="-2.973" y1="-1.983" x2="-2.973" y2="1.983" width="0.0508" layer="39"/>
<wire x1="-1.4732" y1="1.6002" x2="1.4732" y2="1.6002" width="0.1016" layer="51"/>
<wire x1="-1.4478" y1="-1.6002" x2="1.4732" y2="-1.6002" width="0.1016" layer="51"/>
<wire x1="2.973" y1="1.983" x2="2.973" y2="-1.983" width="0.0508" layer="39"/>
<smd name="1" x="-1.95" y="0" dx="1.9" dy="3.4" layer="1"/>
<smd name="2" x="1.95" y="0" dx="1.9" dy="3.4" layer="1"/>
<text x="-1.905" y="2.54" size="1.27" layer="25">&gt;NAME</text>
<text x="-1.905" y="-3.81" size="1.27" layer="27">&gt;VALUE</text>
<rectangle x1="-2.3876" y1="-1.651" x2="-1.4376" y2="1.649" layer="51"/>
<rectangle x1="1.4478" y1="-1.651" x2="2.3978" y2="1.649" layer="51"/>
<rectangle x1="-0.3" y1="-0.4001" x2="0.3" y2="0.4001" layer="35"/>
</package>
<package name="C1825" urn="urn:adsk.eagle:footprint:23130/1" library_version="11">
<description>&lt;b&gt;CAPACITOR&lt;/b&gt;</description>
<wire x1="-2.973" y1="3.483" x2="2.973" y2="3.483" width="0.0508" layer="39"/>
<wire x1="2.973" y1="-3.483" x2="-2.973" y2="-3.483" width="0.0508" layer="39"/>
<wire x1="-2.973" y1="-3.483" x2="-2.973" y2="3.483" width="0.0508" layer="39"/>
<wire x1="-1.4986" y1="3.2766" x2="1.4732" y2="3.2766" width="0.1016" layer="51"/>
<wire x1="-1.4732" y1="-3.2766" x2="1.4986" y2="-3.2766" width="0.1016" layer="51"/>
<wire x1="2.973" y1="3.483" x2="2.973" y2="-3.483" width="0.0508" layer="39"/>
<smd name="1" x="-1.95" y="0" dx="1.9" dy="6.8" layer="1"/>
<smd name="2" x="1.95" y="0" dx="1.9" dy="6.8" layer="1"/>
<text x="-1.905" y="3.81" size="1.27" layer="25">&gt;NAME</text>
<text x="-1.905" y="-5.08" size="1.27" layer="27">&gt;VALUE</text>
<rectangle x1="-2.413" y1="-3.3528" x2="-1.463" y2="3.3472" layer="51"/>
<rectangle x1="1.4478" y1="-3.3528" x2="2.3978" y2="3.3472" layer="51"/>
<rectangle x1="-0.7" y1="-0.7" x2="0.7" y2="0.7" layer="35"/>
</package>
<package name="C2012" urn="urn:adsk.eagle:footprint:23131/1" library_version="11">
<description>&lt;b&gt;CAPACITOR&lt;/b&gt;</description>
<wire x1="-1.973" y1="0.983" x2="1.973" y2="0.983" width="0.0508" layer="39"/>
<wire x1="1.973" y1="0.983" x2="1.973" y2="-0.983" width="0.0508" layer="39"/>
<wire x1="1.973" y1="-0.983" x2="-1.973" y2="-0.983" width="0.0508" layer="39"/>
<wire x1="-1.973" y1="-0.983" x2="-1.973" y2="0.983" width="0.0508" layer="39"/>
<wire x1="-0.381" y1="0.66" x2="0.381" y2="0.66" width="0.1016" layer="51"/>
<wire x1="-0.356" y1="-0.66" x2="0.381" y2="-0.66" width="0.1016" layer="51"/>
<smd name="1" x="-0.85" y="0" dx="1.3" dy="1.5" layer="1"/>
<smd name="2" x="0.85" y="0" dx="1.3" dy="1.5" layer="1"/>
<text x="-1.27" y="1.27" size="1.27" layer="25">&gt;NAME</text>
<text x="-1.27" y="-2.54" size="1.27" layer="27">&gt;VALUE</text>
<rectangle x1="-1.0922" y1="-0.7239" x2="-0.3421" y2="0.7262" layer="51"/>
<rectangle x1="0.3556" y1="-0.7239" x2="1.1057" y2="0.7262" layer="51"/>
<rectangle x1="-0.1001" y1="-0.4001" x2="0.1001" y2="0.4001" layer="35"/>
</package>
<package name="C3216" urn="urn:adsk.eagle:footprint:23132/1" library_version="11">
<description>&lt;b&gt;CAPACITOR&lt;/b&gt;</description>
<wire x1="-2.473" y1="0.983" x2="2.473" y2="0.983" width="0.0508" layer="39"/>
<wire x1="2.473" y1="-0.983" x2="-2.473" y2="-0.983" width="0.0508" layer="39"/>
<wire x1="-2.473" y1="-0.983" x2="-2.473" y2="0.983" width="0.0508" layer="39"/>
<wire x1="2.473" y1="0.983" x2="2.473" y2="-0.983" width="0.0508" layer="39"/>
<wire x1="-0.965" y1="0.787" x2="0.965" y2="0.787" width="0.1016" layer="51"/>
<wire x1="-0.965" y1="-0.787" x2="0.965" y2="-0.787" width="0.1016" layer="51"/>
<smd name="1" x="-1.4" y="0" dx="1.6" dy="1.8" layer="1"/>
<smd name="2" x="1.4" y="0" dx="1.6" dy="1.8" layer="1"/>
<text x="-1.27" y="1.27" size="1.27" layer="25">&gt;NAME</text>
<text x="-1.27" y="-2.54" size="1.27" layer="27">&gt;VALUE</text>
<rectangle x1="-1.7018" y1="-0.8509" x2="-0.9517" y2="0.8491" layer="51"/>
<rectangle x1="0.9517" y1="-0.8491" x2="1.7018" y2="0.8509" layer="51"/>
<rectangle x1="-0.3" y1="-0.5001" x2="0.3" y2="0.5001" layer="35"/>
</package>
<package name="C3225" urn="urn:adsk.eagle:footprint:23133/1" library_version="11">
<description>&lt;b&gt;CAPACITOR&lt;/b&gt;</description>
<wire x1="-2.473" y1="1.483" x2="2.473" y2="1.483" width="0.0508" layer="39"/>
<wire x1="2.473" y1="-1.483" x2="-2.473" y2="-1.483" width="0.0508" layer="39"/>
<wire x1="-2.473" y1="-1.483" x2="-2.473" y2="1.483" width="0.0508" layer="39"/>
<wire x1="-0.9652" y1="1.2446" x2="0.9652" y2="1.2446" width="0.1016" layer="51"/>
<wire x1="-0.9652" y1="-1.2446" x2="0.9652" y2="-1.2446" width="0.1016" layer="51"/>
<wire x1="2.473" y1="1.483" x2="2.473" y2="-1.483" width="0.0508" layer="39"/>
<smd name="1" x="-1.4" y="0" dx="1.6" dy="2.7" layer="1"/>
<smd name="2" x="1.4" y="0" dx="1.6" dy="2.7" layer="1"/>
<text x="-1.905" y="1.905" size="1.27" layer="25">&gt;NAME</text>
<text x="-1.905" y="-3.175" size="1.27" layer="27">&gt;VALUE</text>
<rectangle x1="-1.7018" y1="-1.2954" x2="-0.9517" y2="1.3045" layer="51"/>
<rectangle x1="0.9517" y1="-1.3045" x2="1.7018" y2="1.2954" layer="51"/>
<rectangle x1="-0.1999" y1="-0.5001" x2="0.1999" y2="0.5001" layer="35"/>
</package>
<package name="C4532" urn="urn:adsk.eagle:footprint:23134/1" library_version="11">
<description>&lt;b&gt;CAPACITOR&lt;/b&gt;</description>
<wire x1="-2.973" y1="1.983" x2="2.973" y2="1.983" width="0.0508" layer="39"/>
<wire x1="2.973" y1="-1.983" x2="-2.973" y2="-1.983" width="0.0508" layer="39"/>
<wire x1="-2.973" y1="-1.983" x2="-2.973" y2="1.983" width="0.0508" layer="39"/>
<wire x1="-1.4732" y1="1.6002" x2="1.4732" y2="1.6002" width="0.1016" layer="51"/>
<wire x1="-1.4478" y1="-1.6002" x2="1.4732" y2="-1.6002" width="0.1016" layer="51"/>
<wire x1="2.973" y1="1.983" x2="2.973" y2="-1.983" width="0.0508" layer="39"/>
<smd name="1" x="-1.95" y="0" dx="1.9" dy="3.4" layer="1"/>
<smd name="2" x="1.95" y="0" dx="1.9" dy="3.4" layer="1"/>
<text x="-1.905" y="2.54" size="1.27" layer="25">&gt;NAME</text>
<text x="-1.905" y="-3.81" size="1.27" layer="27">&gt;VALUE</text>
<rectangle x1="-2.3876" y1="-1.651" x2="-1.4376" y2="1.649" layer="51"/>
<rectangle x1="1.4478" y1="-1.651" x2="2.3978" y2="1.649" layer="51"/>
<rectangle x1="-0.4001" y1="-0.7" x2="0.4001" y2="0.7" layer="35"/>
</package>
<package name="C4564" urn="urn:adsk.eagle:footprint:23135/1" library_version="11">
<description>&lt;b&gt;CAPACITOR&lt;/b&gt;</description>
<wire x1="-2.973" y1="3.483" x2="2.973" y2="3.483" width="0.0508" layer="39"/>
<wire x1="2.973" y1="-3.483" x2="-2.973" y2="-3.483" width="0.0508" layer="39"/>
<wire x1="-2.973" y1="-3.483" x2="-2.973" y2="3.483" width="0.0508" layer="39"/>
<wire x1="-1.4986" y1="3.2766" x2="1.4732" y2="3.2766" width="0.1016" layer="51"/>
<wire x1="-1.4732" y1="-3.2766" x2="1.4986" y2="-3.2766" width="0.1016" layer="51"/>
<wire x1="2.973" y1="3.483" x2="2.973" y2="-3.483" width="0.0508" layer="39"/>
<smd name="1" x="-1.95" y="0" dx="1.9" dy="6.8" layer="1"/>
<smd name="2" x="1.95" y="0" dx="1.9" dy="6.8" layer="1"/>
<text x="-1.905" y="3.81" size="1.27" layer="25">&gt;NAME</text>
<text x="-1.905" y="-5.08" size="1.27" layer="27">&gt;VALUE</text>
<rectangle x1="-2.413" y1="-3.3528" x2="-1.463" y2="3.3472" layer="51"/>
<rectangle x1="1.4478" y1="-3.3528" x2="2.3978" y2="3.3472" layer="51"/>
<rectangle x1="-0.5001" y1="-1" x2="0.5001" y2="1" layer="35"/>
</package>
<package name="C025-024X044" urn="urn:adsk.eagle:footprint:23136/1" library_version="11">
<description>&lt;b&gt;CAPACITOR&lt;/b&gt;&lt;p&gt;
grid 2.5 mm, outline 2.4 x 4.4 mm</description>
<wire x1="-2.159" y1="-0.635" x2="-2.159" y2="0.635" width="0.1524" layer="21"/>
<wire x1="-2.159" y1="0.635" x2="-1.651" y2="1.143" width="0.1524" layer="21" curve="-90"/>
<wire x1="-2.159" y1="-0.635" x2="-1.651" y2="-1.143" width="0.1524" layer="21" curve="90"/>
<wire x1="1.651" y1="1.143" x2="-1.651" y2="1.143" width="0.1524" layer="21"/>
<wire x1="2.159" y1="-0.635" x2="2.159" y2="0.635" width="0.1524" layer="21"/>
<wire x1="1.651" y1="-1.143" x2="-1.651" y2="-1.143" width="0.1524" layer="21"/>
<wire x1="1.651" y1="1.143" x2="2.159" y2="0.635" width="0.1524" layer="21" curve="-90"/>
<wire x1="1.651" y1="-1.143" x2="2.159" y2="-0.635" width="0.1524" layer="21" curve="90"/>
<wire x1="-0.3048" y1="0.762" x2="-0.3048" y2="-0.762" width="0.3048" layer="21"/>
<wire x1="0.3302" y1="0.762" x2="0.3302" y2="-0.762" width="0.3048" layer="21"/>
<wire x1="1.27" y1="0" x2="0.3302" y2="0" width="0.1524" layer="51"/>
<wire x1="-1.27" y1="0" x2="-0.3048" y2="0" width="0.1524" layer="51"/>
<pad name="1" x="-1.27" y="0" drill="0.8128" shape="octagon"/>
<pad name="2" x="1.27" y="0" drill="0.8128" shape="octagon"/>
<text x="-1.778" y="1.397" size="1.27" layer="25" ratio="10">&gt;NAME</text>
<text x="-1.778" y="-2.667" size="1.27" layer="27" ratio="10">&gt;VALUE</text>
</package>
<package name="C025-025X050" urn="urn:adsk.eagle:footprint:23137/1" library_version="11">
<description>&lt;b&gt;CAPACITOR&lt;/b&gt;&lt;p&gt;
grid 2.5 mm, outline 2.5 x 5 mm</description>
<wire x1="-2.159" y1="1.27" x2="2.159" y2="1.27" width="0.1524" layer="21"/>
<wire x1="2.159" y1="-1.27" x2="-2.159" y2="-1.27" width="0.1524" layer="21"/>
<wire x1="2.413" y1="1.016" x2="2.413" y2="-1.016" width="0.1524" layer="21"/>
<wire x1="-2.413" y1="1.016" x2="-2.413" y2="-1.016" width="0.1524" layer="21"/>
<wire x1="2.159" y1="1.27" x2="2.413" y2="1.016" width="0.1524" layer="21" curve="-90"/>
<wire x1="-2.413" y1="1.016" x2="-2.159" y2="1.27" width="0.1524" layer="21" curve="-90"/>
<wire x1="2.159" y1="-1.27" x2="2.413" y2="-1.016" width="0.1524" layer="21" curve="90"/>
<wire x1="-2.413" y1="-1.016" x2="-2.159" y2="-1.27" width="0.1524" layer="21" curve="90"/>
<wire x1="0.762" y1="0" x2="0.381" y2="0" width="0.1524" layer="51"/>
<wire x1="0.381" y1="0" x2="0.254" y2="0" width="0.1524" layer="21"/>
<wire x1="0.254" y1="0" x2="0.254" y2="0.762" width="0.254" layer="21"/>
<wire x1="0.254" y1="0" x2="0.254" y2="-0.762" width="0.254" layer="21"/>
<wire x1="-0.254" y1="0.762" x2="-0.254" y2="0" width="0.254" layer="21"/>
<wire x1="-0.254" y1="0" x2="-0.254" y2="-0.762" width="0.254" layer="21"/>
<wire x1="-0.254" y1="0" x2="-0.381" y2="0" width="0.1524" layer="21"/>
<wire x1="-0.381" y1="0" x2="-0.762" y2="0" width="0.1524" layer="51"/>
<pad name="1" x="-1.27" y="0" drill="0.8128" shape="octagon"/>
<pad name="2" x="1.27" y="0" drill="0.8128" shape="octagon"/>
<text x="-2.286" y="1.524" size="1.27" layer="25" ratio="10">&gt;NAME</text>
<text x="-2.286" y="-2.794" size="1.27" layer="27" ratio="10">&gt;VALUE</text>
</package>
<package name="C025-030X050" urn="urn:adsk.eagle:footprint:23138/1" library_version="11">
<description>&lt;b&gt;CAPACITOR&lt;/b&gt;&lt;p&gt;
grid 2.5 mm, outline 3 x 5 mm</description>
<wire x1="-2.159" y1="1.524" x2="2.159" y2="1.524" width="0.1524" layer="21"/>
<wire x1="2.159" y1="-1.524" x2="-2.159" y2="-1.524" width="0.1524" layer="21"/>
<wire x1="2.413" y1="1.27" x2="2.413" y2="-1.27" width="0.1524" layer="21"/>
<wire x1="-2.413" y1="1.27" x2="-2.413" y2="-1.27" width="0.1524" layer="21"/>
<wire x1="2.159" y1="1.524" x2="2.413" y2="1.27" width="0.1524" layer="21" curve="-90"/>
<wire x1="-2.413" y1="1.27" x2="-2.159" y2="1.524" width="0.1524" layer="21" curve="-90"/>
<wire x1="2.159" y1="-1.524" x2="2.413" y2="-1.27" width="0.1524" layer="21" curve="90"/>
<wire x1="-2.413" y1="-1.27" x2="-2.159" y2="-1.524" width="0.1524" layer="21" curve="90"/>
<wire x1="0.762" y1="0" x2="0.381" y2="0" width="0.1524" layer="51"/>
<wire x1="0.381" y1="0" x2="0.254" y2="0" width="0.1524" layer="21"/>
<wire x1="0.254" y1="0" x2="0.254" y2="0.762" width="0.254" layer="21"/>
<wire x1="0.254" y1="0" x2="0.254" y2="-0.762" width="0.254" layer="21"/>
<wire x1="-0.254" y1="0.762" x2="-0.254" y2="0" width="0.254" layer="21"/>
<wire x1="-0.254" y1="0" x2="-0.254" y2="-0.762" width="0.254" layer="21"/>
<wire x1="-0.254" y1="0" x2="-0.381" y2="0" width="0.1524" layer="21"/>
<wire x1="-0.381" y1="0" x2="-0.762" y2="0" width="0.1524" layer="51"/>
<pad name="1" x="-1.27" y="0" drill="0.8128" shape="octagon"/>
<pad name="2" x="1.27" y="0" drill="0.8128" shape="octagon"/>
<text x="-2.286" y="1.905" size="1.27" layer="25" ratio="10">&gt;NAME</text>
<text x="-2.286" y="-3.048" size="1.27" layer="27" ratio="10">&gt;VALUE</text>
</package>
<package name="C025-040X050" urn="urn:adsk.eagle:footprint:23139/1" library_version="11">
<description>&lt;b&gt;CAPACITOR&lt;/b&gt;&lt;p&gt;
grid 2.5 mm, outline 4 x 5 mm</description>
<wire x1="-2.159" y1="1.905" x2="2.159" y2="1.905" width="0.1524" layer="21"/>
<wire x1="2.159" y1="-1.905" x2="-2.159" y2="-1.905" width="0.1524" layer="21"/>
<wire x1="2.413" y1="1.651" x2="2.413" y2="-1.651" width="0.1524" layer="21"/>
<wire x1="-2.413" y1="1.651" x2="-2.413" y2="-1.651" width="0.1524" layer="21"/>
<wire x1="2.159" y1="1.905" x2="2.413" y2="1.651" width="0.1524" layer="21" curve="-90"/>
<wire x1="-2.413" y1="1.651" x2="-2.159" y2="1.905" width="0.1524" layer="21" curve="-90"/>
<wire x1="2.159" y1="-1.905" x2="2.413" y2="-1.651" width="0.1524" layer="21" curve="90"/>
<wire x1="-2.413" y1="-1.651" x2="-2.159" y2="-1.905" width="0.1524" layer="21" curve="90"/>
<wire x1="0.762" y1="0" x2="0.381" y2="0" width="0.1524" layer="51"/>
<wire x1="0.381" y1="0" x2="0.254" y2="0" width="0.1524" layer="21"/>
<wire x1="0.254" y1="0" x2="0.254" y2="0.762" width="0.254" layer="21"/>
<wire x1="0.254" y1="0" x2="0.254" y2="-0.762" width="0.254" layer="21"/>
<wire x1="-0.254" y1="0.762" x2="-0.254" y2="0" width="0.254" layer="21"/>
<wire x1="-0.254" y1="0" x2="-0.254" y2="-0.762" width="0.254" layer="21"/>
<wire x1="-0.254" y1="0" x2="-0.381" y2="0" width="0.1524" layer="21"/>
<wire x1="-0.381" y1="0" x2="-0.762" y2="0" width="0.1524" layer="51"/>
<pad name="1" x="-1.27" y="0" drill="0.8128" shape="octagon"/>
<pad name="2" x="1.27" y="0" drill="0.8128" shape="octagon"/>
<text x="-2.286" y="2.159" size="1.27" layer="25" ratio="10">&gt;NAME</text>
<text x="-2.286" y="-3.429" size="1.27" layer="27" ratio="10">&gt;VALUE</text>
</package>
<package name="C025-050X050" urn="urn:adsk.eagle:footprint:23140/1" library_version="11">
<description>&lt;b&gt;CAPACITOR&lt;/b&gt;&lt;p&gt;
grid 2.5 mm, outline 5 x 5 mm</description>
<wire x1="-2.159" y1="2.286" x2="2.159" y2="2.286" width="0.1524" layer="21"/>
<wire x1="2.159" y1="-2.286" x2="-2.159" y2="-2.286" width="0.1524" layer="21"/>
<wire x1="2.413" y1="2.032" x2="2.413" y2="-2.032" width="0.1524" layer="21"/>
<wire x1="-2.413" y1="2.032" x2="-2.413" y2="-2.032" width="0.1524" layer="21"/>
<wire x1="2.159" y1="2.286" x2="2.413" y2="2.032" width="0.1524" layer="21" curve="-90"/>
<wire x1="-2.413" y1="2.032" x2="-2.159" y2="2.286" width="0.1524" layer="21" curve="-90"/>
<wire x1="2.159" y1="-2.286" x2="2.413" y2="-2.032" width="0.1524" layer="21" curve="90"/>
<wire x1="-2.413" y1="-2.032" x2="-2.159" y2="-2.286" width="0.1524" layer="21" curve="90"/>
<wire x1="0.762" y1="0" x2="0.381" y2="0" width="0.1524" layer="51"/>
<wire x1="0.381" y1="0" x2="0.254" y2="0" width="0.1524" layer="21"/>
<wire x1="0.254" y1="0" x2="0.254" y2="0.762" width="0.254" layer="21"/>
<wire x1="0.254" y1="0" x2="0.254" y2="-0.762" width="0.254" layer="21"/>
<wire x1="-0.254" y1="0.762" x2="-0.254" y2="0" width="0.254" layer="21"/>
<wire x1="-0.254" y1="0" x2="-0.254" y2="-0.762" width="0.254" layer="21"/>
<wire x1="-0.254" y1="0" x2="-0.381" y2="0" width="0.1524" layer="21"/>
<wire x1="-0.381" y1="0" x2="-0.762" y2="0" width="0.1524" layer="51"/>
<pad name="1" x="-1.27" y="0" drill="0.8128" shape="octagon"/>
<pad name="2" x="1.27" y="0" drill="0.8128" shape="octagon"/>
<text x="-2.286" y="2.54" size="1.27" layer="25" ratio="10">&gt;NAME</text>
<text x="-2.286" y="-3.81" size="1.27" layer="27" ratio="10">&gt;VALUE</text>
</package>
<package name="C025-060X050" urn="urn:adsk.eagle:footprint:23141/1" library_version="11">
<description>&lt;b&gt;CAPACITOR&lt;/b&gt;&lt;p&gt;
grid 2.5 mm, outline 6 x 5 mm</description>
<wire x1="-2.159" y1="2.794" x2="2.159" y2="2.794" width="0.1524" layer="21"/>
<wire x1="2.159" y1="-2.794" x2="-2.159" y2="-2.794" width="0.1524" layer="21"/>
<wire x1="2.413" y1="2.54" x2="2.413" y2="-2.54" width="0.1524" layer="21"/>
<wire x1="-2.413" y1="2.54" x2="-2.413" y2="-2.54" width="0.1524" layer="21"/>
<wire x1="2.159" y1="2.794" x2="2.413" y2="2.54" width="0.1524" layer="21" curve="-90"/>
<wire x1="-2.413" y1="2.54" x2="-2.159" y2="2.794" width="0.1524" layer="21" curve="-90"/>
<wire x1="2.159" y1="-2.794" x2="2.413" y2="-2.54" width="0.1524" layer="21" curve="90"/>
<wire x1="-2.413" y1="-2.54" x2="-2.159" y2="-2.794" width="0.1524" layer="21" curve="90"/>
<wire x1="0.762" y1="0" x2="0.381" y2="0" width="0.1524" layer="51"/>
<wire x1="0.381" y1="0" x2="0.254" y2="0" width="0.1524" layer="21"/>
<wire x1="0.254" y1="0" x2="0.254" y2="0.762" width="0.254" layer="21"/>
<wire x1="0.254" y1="0" x2="0.254" y2="-0.762" width="0.254" layer="21"/>
<wire x1="-0.254" y1="0.762" x2="-0.254" y2="0" width="0.254" layer="21"/>
<wire x1="-0.254" y1="0" x2="-0.254" y2="-0.762" width="0.254" layer="21"/>
<wire x1="-0.254" y1="0" x2="-0.381" y2="0" width="0.1524" layer="21"/>
<wire x1="-0.381" y1="0" x2="-0.762" y2="0" width="0.1524" layer="51"/>
<pad name="1" x="-1.27" y="0" drill="0.8128" shape="octagon"/>
<pad name="2" x="1.27" y="0" drill="0.8128" shape="octagon"/>
<text x="-2.286" y="3.048" size="1.27" layer="25" ratio="10">&gt;NAME</text>
<text x="-2.032" y="-2.413" size="1.27" layer="27" ratio="10">&gt;VALUE</text>
</package>
<package name="C025_050-024X070" urn="urn:adsk.eagle:footprint:23142/1" library_version="11">
<description>&lt;b&gt;CAPACITOR&lt;/b&gt;&lt;p&gt;
grid 2.5 mm + 5 mm, outline 2.4 x 7 mm</description>
<wire x1="-2.159" y1="-0.635" x2="-2.159" y2="0.635" width="0.1524" layer="51"/>
<wire x1="-2.159" y1="0.635" x2="-1.651" y2="1.143" width="0.1524" layer="21" curve="-90"/>
<wire x1="-2.159" y1="-0.635" x2="-1.651" y2="-1.143" width="0.1524" layer="21" curve="90"/>
<wire x1="1.651" y1="1.143" x2="-1.651" y2="1.143" width="0.1524" layer="21"/>
<wire x1="2.159" y1="-0.635" x2="2.159" y2="0.635" width="0.1524" layer="51"/>
<wire x1="1.651" y1="-1.143" x2="-1.651" y2="-1.143" width="0.1524" layer="21"/>
<wire x1="1.651" y1="1.143" x2="2.159" y2="0.635" width="0.1524" layer="21" curve="-90"/>
<wire x1="-4.191" y1="-1.143" x2="-3.9624" y2="-1.143" width="0.1524" layer="21"/>
<wire x1="-4.191" y1="1.143" x2="-3.9624" y2="1.143" width="0.1524" layer="21"/>
<wire x1="-4.699" y1="-0.635" x2="-4.191" y2="-1.143" width="0.1524" layer="21" curve="90"/>
<wire x1="1.651" y1="-1.143" x2="2.159" y2="-0.635" width="0.1524" layer="21" curve="90"/>
<wire x1="-4.699" y1="0.635" x2="-4.191" y2="1.143" width="0.1524" layer="21" curve="-90"/>
<wire x1="-4.699" y1="-0.635" x2="-4.699" y2="0.635" width="0.1524" layer="21"/>
<wire x1="-3.429" y1="1.143" x2="-2.5654" y2="1.143" width="0.1524" layer="21"/>
<wire x1="-3.429" y1="-1.143" x2="-2.5654" y2="-1.143" width="0.1524" layer="21"/>
<wire x1="-0.3048" y1="0.762" x2="-0.3048" y2="-0.762" width="0.3048" layer="21"/>
<wire x1="0.3302" y1="0.762" x2="0.3302" y2="-0.762" width="0.3048" layer="21"/>
<wire x1="1.27" y1="0" x2="0.3302" y2="0" width="0.1524" layer="51"/>
<wire x1="-1.27" y1="0" x2="-0.3048" y2="0" width="0.1524" layer="51"/>
<pad name="1" x="-3.81" y="0" drill="0.8128" shape="octagon"/>
<pad name="2" x="-1.27" y="0" drill="0.8128" shape="octagon"/>
<pad name="3" x="1.27" y="0" drill="0.8128" shape="octagon"/>
<text x="-3.81" y="1.397" size="1.27" layer="25" ratio="10">&gt;NAME</text>
<text x="-3.81" y="-2.667" size="1.27" layer="27" ratio="10">&gt;VALUE</text>
</package>
<package name="C025_050-025X075" urn="urn:adsk.eagle:footprint:23143/1" library_version="11">
<description>&lt;b&gt;CAPACITOR&lt;/b&gt;&lt;p&gt;
grid 2.5 + 5 mm, outline 2.5 x 7.5 mm</description>
<wire x1="-2.159" y1="1.27" x2="2.159" y2="1.27" width="0.1524" layer="21"/>
<wire x1="2.159" y1="-1.27" x2="-2.159" y2="-1.27" width="0.1524" layer="21"/>
<wire x1="-2.413" y1="1.016" x2="-2.413" y2="-1.016" width="0.1524" layer="21"/>
<wire x1="2.159" y1="1.27" x2="2.413" y2="1.016" width="0.1524" layer="21" curve="-90"/>
<wire x1="-2.413" y1="1.016" x2="-2.159" y2="1.27" width="0.1524" layer="21" curve="-90"/>
<wire x1="2.159" y1="-1.27" x2="2.413" y2="-1.016" width="0.1524" layer="21" curve="90"/>
<wire x1="-2.413" y1="-1.016" x2="-2.159" y2="-1.27" width="0.1524" layer="21" curve="90"/>
<wire x1="0.381" y1="0" x2="0.254" y2="0" width="0.1524" layer="21"/>
<wire x1="0.254" y1="0" x2="0.254" y2="0.762" width="0.254" layer="21"/>
<wire x1="0.254" y1="0" x2="0.254" y2="-0.762" width="0.254" layer="21"/>
<wire x1="-0.254" y1="0.762" x2="-0.254" y2="0" width="0.254" layer="21"/>
<wire x1="-0.254" y1="0" x2="-0.254" y2="-0.762" width="0.254" layer="21"/>
<wire x1="-0.254" y1="0" x2="-0.381" y2="0" width="0.1524" layer="21"/>
<wire x1="-0.381" y1="0" x2="-0.762" y2="0" width="0.1524" layer="51"/>
<wire x1="4.953" y1="1.016" x2="4.953" y2="-1.016" width="0.1524" layer="21"/>
<wire x1="4.699" y1="1.27" x2="4.953" y2="1.016" width="0.1524" layer="21" curve="-90"/>
<wire x1="4.699" y1="-1.27" x2="4.953" y2="-1.016" width="0.1524" layer="21" curve="90"/>
<wire x1="2.794" y1="1.27" x2="4.699" y2="1.27" width="0.1524" layer="21"/>
<wire x1="4.699" y1="-1.27" x2="2.794" y2="-1.27" width="0.1524" layer="21"/>
<wire x1="2.413" y1="1.016" x2="2.413" y2="0.762" width="0.1524" layer="21"/>
<wire x1="2.413" y1="-0.762" x2="2.413" y2="-1.016" width="0.1524" layer="21"/>
<wire x1="2.413" y1="0.254" x2="2.413" y2="-0.254" width="0.1524" layer="21"/>
<wire x1="1.778" y1="0" x2="2.286" y2="0" width="0.1524" layer="51"/>
<wire x1="2.286" y1="0" x2="2.794" y2="0" width="0.1524" layer="21"/>
<wire x1="2.794" y1="0" x2="3.302" y2="0" width="0.1524" layer="51"/>
<wire x1="0.762" y1="0" x2="0.381" y2="0" width="0.1524" layer="51"/>
<pad name="1" x="-1.27" y="0" drill="0.8128" shape="octagon"/>
<pad name="3" x="3.81" y="0" drill="0.8128" shape="octagon"/>
<pad name="2" x="1.27" y="0" drill="0.8128" shape="octagon"/>
<text x="-2.159" y="1.651" size="1.27" layer="25" ratio="10">&gt;NAME</text>
<text x="-2.159" y="-2.794" size="1.27" layer="27" ratio="10">&gt;VALUE</text>
</package>
<package name="C025_050-035X075" urn="urn:adsk.eagle:footprint:23144/1" library_version="11">
<description>&lt;b&gt;CAPACITOR&lt;/b&gt;&lt;p&gt;
grid 2.5 + 5 mm, outline 3.5 x 7.5 mm</description>
<wire x1="-2.159" y1="1.778" x2="2.159" y2="1.778" width="0.1524" layer="21"/>
<wire x1="2.159" y1="-1.778" x2="-2.159" y2="-1.778" width="0.1524" layer="21"/>
<wire x1="-2.413" y1="1.524" x2="-2.413" y2="-1.524" width="0.1524" layer="21"/>
<wire x1="2.159" y1="1.778" x2="2.413" y2="1.524" width="0.1524" layer="21" curve="-90"/>
<wire x1="-2.413" y1="1.524" x2="-2.159" y2="1.778" width="0.1524" layer="21" curve="-90"/>
<wire x1="2.159" y1="-1.778" x2="2.413" y2="-1.524" width="0.1524" layer="21" curve="90"/>
<wire x1="-2.413" y1="-1.524" x2="-2.159" y2="-1.778" width="0.1524" layer="21" curve="90"/>
<wire x1="0.381" y1="0" x2="0.254" y2="0" width="0.1524" layer="21"/>
<wire x1="0.254" y1="0" x2="0.254" y2="0.762" width="0.254" layer="21"/>
<wire x1="0.254" y1="0" x2="0.254" y2="-0.762" width="0.254" layer="21"/>
<wire x1="-0.254" y1="0.762" x2="-0.254" y2="0" width="0.254" layer="21"/>
<wire x1="-0.254" y1="0" x2="-0.254" y2="-0.762" width="0.254" layer="21"/>
<wire x1="-0.254" y1="0" x2="-0.381" y2="0" width="0.1524" layer="21"/>
<wire x1="-0.381" y1="0" x2="-0.762" y2="0" width="0.1524" layer="51"/>
<wire x1="4.953" y1="1.524" x2="4.953" y2="-1.524" width="0.1524" layer="21"/>
<wire x1="4.699" y1="1.778" x2="4.953" y2="1.524" width="0.1524" layer="21" curve="-90"/>
<wire x1="4.699" y1="-1.778" x2="4.953" y2="-1.524" width="0.1524" layer="21" curve="90"/>
<wire x1="2.794" y1="1.778" x2="4.699" y2="1.778" width="0.1524" layer="21"/>
<wire x1="4.699" y1="-1.778" x2="2.794" y2="-1.778" width="0.1524" layer="21"/>
<wire x1="2.413" y1="1.524" x2="2.413" y2="1.016" width="0.1524" layer="21"/>
<wire x1="2.413" y1="-1.016" x2="2.413" y2="-1.524" width="0.1524" layer="21"/>
<wire x1="2.413" y1="0.508" x2="2.413" y2="-0.508" width="0.1524" layer="21"/>
<wire x1="0.381" y1="0" x2="0.762" y2="0" width="0.1524" layer="51"/>
<wire x1="2.286" y1="0" x2="2.794" y2="0" width="0.1524" layer="21"/>
<wire x1="2.794" y1="0" x2="3.302" y2="0" width="0.1524" layer="51"/>
<wire x1="2.286" y1="0" x2="1.778" y2="0" width="0.1524" layer="51"/>
<pad name="1" x="-1.27" y="0" drill="0.8128" shape="octagon"/>
<pad name="3" x="3.81" y="0" drill="0.8128" shape="octagon"/>
<pad name="2" x="1.27" y="0" drill="0.8128" shape="octagon"/>
<text x="-2.286" y="2.159" size="1.27" layer="25" ratio="10">&gt;NAME</text>
<text x="-2.286" y="-3.302" size="1.27" layer="27" ratio="10">&gt;VALUE</text>
</package>
<package name="C025_050-045X075" urn="urn:adsk.eagle:footprint:23145/1" library_version="11">
<description>&lt;b&gt;CAPACITOR&lt;/b&gt;&lt;p&gt;
grid 2.5 + 5 mm, outline 4.5 x 7.5 mm</description>
<wire x1="-2.159" y1="2.286" x2="2.159" y2="2.286" width="0.1524" layer="21"/>
<wire x1="2.159" y1="-2.286" x2="-2.159" y2="-2.286" width="0.1524" layer="21"/>
<wire x1="-2.413" y1="2.032" x2="-2.413" y2="-2.032" width="0.1524" layer="21"/>
<wire x1="2.159" y1="2.286" x2="2.413" y2="2.032" width="0.1524" layer="21" curve="-90"/>
<wire x1="-2.413" y1="2.032" x2="-2.159" y2="2.286" width="0.1524" layer="21" curve="-90"/>
<wire x1="2.159" y1="-2.286" x2="2.413" y2="-2.032" width="0.1524" layer="21" curve="90"/>
<wire x1="-2.413" y1="-2.032" x2="-2.159" y2="-2.286" width="0.1524" layer="21" curve="90"/>
<wire x1="0.381" y1="0" x2="0.254" y2="0" width="0.1524" layer="21"/>
<wire x1="0.254" y1="0" x2="0.254" y2="0.762" width="0.254" layer="21"/>
<wire x1="0.254" y1="0" x2="0.254" y2="-0.762" width="0.254" layer="21"/>
<wire x1="-0.254" y1="0.762" x2="-0.254" y2="0" width="0.254" layer="21"/>
<wire x1="-0.254" y1="0" x2="-0.254" y2="-0.762" width="0.254" layer="21"/>
<wire x1="-0.254" y1="0" x2="-0.381" y2="0" width="0.1524" layer="21"/>
<wire x1="-0.381" y1="0" x2="-0.762" y2="0" width="0.1524" layer="51"/>
<wire x1="4.953" y1="2.032" x2="4.953" y2="-2.032" width="0.1524" layer="21"/>
<wire x1="4.699" y1="2.286" x2="4.953" y2="2.032" width="0.1524" layer="21" curve="-90"/>
<wire x1="4.699" y1="-2.286" x2="4.953" y2="-2.032" width="0.1524" layer="21" curve="90"/>
<wire x1="2.794" y1="2.286" x2="4.699" y2="2.286" width="0.1524" layer="21"/>
<wire x1="4.699" y1="-2.286" x2="2.794" y2="-2.286" width="0.1524" layer="21"/>
<wire x1="2.413" y1="2.032" x2="2.413" y2="1.397" width="0.1524" layer="21"/>
<wire x1="2.413" y1="-1.397" x2="2.413" y2="-2.032" width="0.1524" layer="21"/>
<wire x1="2.413" y1="0.762" x2="2.413" y2="-0.762" width="0.1524" layer="21"/>
<wire x1="2.286" y1="0" x2="2.794" y2="0" width="0.1524" layer="21"/>
<wire x1="2.794" y1="0" x2="3.302" y2="0" width="0.1524" layer="51"/>
<wire x1="0.381" y1="0" x2="0.762" y2="0" width="0.1524" layer="51"/>
<wire x1="2.286" y1="0" x2="1.778" y2="0" width="0.1524" layer="51"/>
<pad name="1" x="-1.27" y="0" drill="0.8128" shape="octagon"/>
<pad name="3" x="3.81" y="0" drill="0.8128" shape="octagon"/>
<pad name="2" x="1.27" y="0" drill="0.8128" shape="octagon"/>
<text x="-2.286" y="2.667" size="1.27" layer="25" ratio="10">&gt;NAME</text>
<text x="-2.286" y="-3.81" size="1.27" layer="27" ratio="10">&gt;VALUE</text>
</package>
<package name="C025_050-055X075" urn="urn:adsk.eagle:footprint:23146/1" library_version="11">
<description>&lt;b&gt;CAPACITOR&lt;/b&gt;&lt;p&gt;
grid 2.5 + 5 mm, outline 5.5 x 7.5 mm</description>
<wire x1="-2.159" y1="2.794" x2="2.159" y2="2.794" width="0.1524" layer="21"/>
<wire x1="2.159" y1="-2.794" x2="-2.159" y2="-2.794" width="0.1524" layer="21"/>
<wire x1="-2.413" y1="2.54" x2="-2.413" y2="-2.54" width="0.1524" layer="21"/>
<wire x1="2.159" y1="2.794" x2="2.413" y2="2.54" width="0.1524" layer="21" curve="-90"/>
<wire x1="-2.413" y1="2.54" x2="-2.159" y2="2.794" width="0.1524" layer="21" curve="-90"/>
<wire x1="2.159" y1="-2.794" x2="2.413" y2="-2.54" width="0.1524" layer="21" curve="90"/>
<wire x1="-2.413" y1="-2.54" x2="-2.159" y2="-2.794" width="0.1524" layer="21" curve="90"/>
<wire x1="0.381" y1="0" x2="0.254" y2="0" width="0.1524" layer="21"/>
<wire x1="0.254" y1="0" x2="0.254" y2="0.762" width="0.254" layer="21"/>
<wire x1="0.254" y1="0" x2="0.254" y2="-0.762" width="0.254" layer="21"/>
<wire x1="-0.254" y1="0.762" x2="-0.254" y2="0" width="0.254" layer="21"/>
<wire x1="-0.254" y1="0" x2="-0.254" y2="-0.762" width="0.254" layer="21"/>
<wire x1="-0.254" y1="0" x2="-0.381" y2="0" width="0.1524" layer="21"/>
<wire x1="-0.381" y1="0" x2="-0.762" y2="0" width="0.1524" layer="51"/>
<wire x1="4.953" y1="2.54" x2="4.953" y2="-2.54" width="0.1524" layer="21"/>
<wire x1="4.699" y1="2.794" x2="4.953" y2="2.54" width="0.1524" layer="21" curve="-90"/>
<wire x1="4.699" y1="-2.794" x2="4.953" y2="-2.54" width="0.1524" layer="21" curve="90"/>
<wire x1="2.794" y1="2.794" x2="4.699" y2="2.794" width="0.1524" layer="21"/>
<wire x1="4.699" y1="-2.794" x2="2.794" y2="-2.794" width="0.1524" layer="21"/>
<wire x1="2.413" y1="2.54" x2="2.413" y2="2.032" width="0.1524" layer="21"/>
<wire x1="2.413" y1="-2.032" x2="2.413" y2="-2.54" width="0.1524" layer="21"/>
<wire x1="2.413" y1="0.762" x2="2.413" y2="-0.762" width="0.1524" layer="21"/>
<wire x1="1.778" y1="0" x2="2.286" y2="0" width="0.1524" layer="51"/>
<wire x1="2.286" y1="0" x2="2.794" y2="0" width="0.1524" layer="21"/>
<wire x1="2.794" y1="0" x2="3.302" y2="0" width="0.1524" layer="51"/>
<wire x1="0.381" y1="0" x2="0.762" y2="0" width="0.1524" layer="51"/>
<pad name="1" x="-1.27" y="0" drill="0.8128" shape="octagon"/>
<pad name="3" x="3.81" y="0" drill="0.8128" shape="octagon"/>
<pad name="2" x="1.27" y="0" drill="0.8128" shape="octagon"/>
<text x="-2.286" y="3.175" size="1.27" layer="25" ratio="10">&gt;NAME</text>
<text x="-2.032" y="-2.286" size="1.27" layer="27" ratio="10">&gt;VALUE</text>
</package>
<package name="C050-024X044" urn="urn:adsk.eagle:footprint:23147/1" library_version="11">
<description>&lt;b&gt;CAPACITOR&lt;/b&gt;&lt;p&gt;
grid 5 mm, outline 2.4 x 4.4 mm</description>
<wire x1="-2.159" y1="-0.635" x2="-2.159" y2="0.635" width="0.1524" layer="51"/>
<wire x1="-2.159" y1="0.635" x2="-1.651" y2="1.143" width="0.1524" layer="21" curve="-90"/>
<wire x1="-2.159" y1="-0.635" x2="-1.651" y2="-1.143" width="0.1524" layer="21" curve="90"/>
<wire x1="1.651" y1="1.143" x2="-1.651" y2="1.143" width="0.1524" layer="21"/>
<wire x1="2.159" y1="-0.635" x2="2.159" y2="0.635" width="0.1524" layer="51"/>
<wire x1="1.651" y1="-1.143" x2="-1.651" y2="-1.143" width="0.1524" layer="21"/>
<wire x1="1.651" y1="1.143" x2="2.159" y2="0.635" width="0.1524" layer="21" curve="-90"/>
<wire x1="1.651" y1="-1.143" x2="2.159" y2="-0.635" width="0.1524" layer="21" curve="90"/>
<wire x1="-0.3048" y1="0.762" x2="-0.3048" y2="0" width="0.3048" layer="21"/>
<wire x1="-0.3048" y1="0" x2="-0.3048" y2="-0.762" width="0.3048" layer="21"/>
<wire x1="0.3302" y1="0.762" x2="0.3302" y2="0" width="0.3048" layer="21"/>
<wire x1="0.3302" y1="0" x2="0.3302" y2="-0.762" width="0.3048" layer="21"/>
<wire x1="1.27" y1="0" x2="0.3302" y2="0" width="0.1524" layer="21"/>
<wire x1="-1.27" y1="0" x2="-0.3048" y2="0" width="0.1524" layer="21"/>
<pad name="1" x="-2.54" y="0" drill="0.8128" shape="octagon"/>
<pad name="2" x="2.54" y="0" drill="0.8128" shape="octagon"/>
<text x="-2.159" y="1.397" size="1.27" layer="25" ratio="10">&gt;NAME</text>
<text x="-2.159" y="-2.667" size="1.27" layer="27" ratio="10">&gt;VALUE</text>
<rectangle x1="2.159" y1="-0.381" x2="2.54" y2="0.381" layer="51"/>
<rectangle x1="-2.54" y1="-0.381" x2="-2.159" y2="0.381" layer="51"/>
</package>
<package name="C050-025X075" urn="urn:adsk.eagle:footprint:23148/1" library_version="11">
<description>&lt;b&gt;CAPACITOR&lt;/b&gt;&lt;p&gt;
grid 5 mm, outline 2.5 x 7.5 mm</description>
<wire x1="-0.3048" y1="0.635" x2="-0.3048" y2="0" width="0.3048" layer="21"/>
<wire x1="-0.3048" y1="0" x2="-0.3048" y2="-0.635" width="0.3048" layer="21"/>
<wire x1="-0.3048" y1="0" x2="-1.524" y2="0" width="0.1524" layer="21"/>
<wire x1="0.3302" y1="0.635" x2="0.3302" y2="0" width="0.3048" layer="21"/>
<wire x1="0.3302" y1="0" x2="0.3302" y2="-0.635" width="0.3048" layer="21"/>
<wire x1="0.3302" y1="0" x2="1.524" y2="0" width="0.1524" layer="21"/>
<wire x1="-3.683" y1="1.016" x2="-3.683" y2="-1.016" width="0.1524" layer="21"/>
<wire x1="-3.429" y1="-1.27" x2="3.429" y2="-1.27" width="0.1524" layer="21"/>
<wire x1="3.683" y1="-1.016" x2="3.683" y2="1.016" width="0.1524" layer="21"/>
<wire x1="3.429" y1="1.27" x2="-3.429" y2="1.27" width="0.1524" layer="21"/>
<wire x1="3.429" y1="1.27" x2="3.683" y2="1.016" width="0.1524" layer="21" curve="-90"/>
<wire x1="3.429" y1="-1.27" x2="3.683" y2="-1.016" width="0.1524" layer="21" curve="90"/>
<wire x1="-3.683" y1="-1.016" x2="-3.429" y2="-1.27" width="0.1524" layer="21" curve="90"/>
<wire x1="-3.683" y1="1.016" x2="-3.429" y2="1.27" width="0.1524" layer="21" curve="-90"/>
<pad name="1" x="-2.54" y="0" drill="0.8128" shape="octagon"/>
<pad name="2" x="2.54" y="0" drill="0.8128" shape="octagon"/>
<text x="-3.429" y="1.651" size="1.27" layer="25" ratio="10">&gt;NAME</text>
<text x="-3.429" y="-2.794" size="1.27" layer="27" ratio="10">&gt;VALUE</text>
</package>
<package name="C050-045X075" urn="urn:adsk.eagle:footprint:23149/1" library_version="11">
<description>&lt;b&gt;CAPACITOR&lt;/b&gt;&lt;p&gt;
grid 5 mm, outline 4.5 x 7.5 mm</description>
<wire x1="-0.3048" y1="0.635" x2="-0.3048" y2="0" width="0.3048" layer="21"/>
<wire x1="-0.3048" y1="0" x2="-0.3048" y2="-0.635" width="0.3048" layer="21"/>
<wire x1="-0.3048" y1="0" x2="-1.524" y2="0" width="0.1524" layer="21"/>
<wire x1="0.3302" y1="0.635" x2="0.3302" y2="0" width="0.3048" layer="21"/>
<wire x1="0.3302" y1="0" x2="0.3302" y2="-0.635" width="0.3048" layer="21"/>
<wire x1="0.3302" y1="0" x2="1.524" y2="0" width="0.1524" layer="21"/>
<wire x1="-3.683" y1="2.032" x2="-3.683" y2="-2.032" width="0.1524" layer="21"/>
<wire x1="-3.429" y1="-2.286" x2="3.429" y2="-2.286" width="0.1524" layer="21"/>
<wire x1="3.683" y1="-2.032" x2="3.683" y2="2.032" width="0.1524" layer="21"/>
<wire x1="3.429" y1="2.286" x2="-3.429" y2="2.286" width="0.1524" layer="21"/>
<wire x1="3.429" y1="2.286" x2="3.683" y2="2.032" width="0.1524" layer="21" curve="-90"/>
<wire x1="3.429" y1="-2.286" x2="3.683" y2="-2.032" width="0.1524" layer="21" curve="90"/>
<wire x1="-3.683" y1="-2.032" x2="-3.429" y2="-2.286" width="0.1524" layer="21" curve="90"/>
<wire x1="-3.683" y1="2.032" x2="-3.429" y2="2.286" width="0.1524" layer="21" curve="-90"/>
<pad name="1" x="-2.54" y="0" drill="0.8128" shape="octagon"/>
<pad name="2" x="2.54" y="0" drill="0.8128" shape="octagon"/>
<text x="-3.556" y="2.667" size="1.27" layer="25" ratio="10">&gt;NAME</text>
<text x="-3.556" y="-3.81" size="1.27" layer="27" ratio="10">&gt;VALUE</text>
</package>
<package name="C050-030X075" urn="urn:adsk.eagle:footprint:23150/1" library_version="11">
<description>&lt;b&gt;CAPACITOR&lt;/b&gt;&lt;p&gt;
grid 5 mm, outline 3 x 7.5 mm</description>
<wire x1="-0.3048" y1="0.635" x2="-0.3048" y2="0" width="0.3048" layer="21"/>
<wire x1="-0.3048" y1="0" x2="-0.3048" y2="-0.635" width="0.3048" layer="21"/>
<wire x1="-0.3048" y1="0" x2="-1.524" y2="0" width="0.1524" layer="21"/>
<wire x1="0.3302" y1="0.635" x2="0.3302" y2="0" width="0.3048" layer="21"/>
<wire x1="0.3302" y1="0" x2="0.3302" y2="-0.635" width="0.3048" layer="21"/>
<wire x1="0.3302" y1="0" x2="1.524" y2="0" width="0.1524" layer="21"/>
<wire x1="-3.683" y1="1.27" x2="-3.683" y2="-1.27" width="0.1524" layer="21"/>
<wire x1="-3.429" y1="-1.524" x2="3.429" y2="-1.524" width="0.1524" layer="21"/>
<wire x1="3.683" y1="-1.27" x2="3.683" y2="1.27" width="0.1524" layer="21"/>
<wire x1="3.429" y1="1.524" x2="-3.429" y2="1.524" width="0.1524" layer="21"/>
<wire x1="3.429" y1="1.524" x2="3.683" y2="1.27" width="0.1524" layer="21" curve="-90"/>
<wire x1="3.429" y1="-1.524" x2="3.683" y2="-1.27" width="0.1524" layer="21" curve="90"/>
<wire x1="-3.683" y1="-1.27" x2="-3.429" y2="-1.524" width="0.1524" layer="21" curve="90"/>
<wire x1="-3.683" y1="1.27" x2="-3.429" y2="1.524" width="0.1524" layer="21" curve="-90"/>
<pad name="1" x="-2.54" y="0" drill="0.8128" shape="octagon"/>
<pad name="2" x="2.54" y="0" drill="0.8128" shape="octagon"/>
<text x="-3.556" y="1.905" size="1.27" layer="25" ratio="10">&gt;NAME</text>
<text x="-3.556" y="-3.048" size="1.27" layer="27" ratio="10">&gt;VALUE</text>
</package>
<package name="C050-050X075" urn="urn:adsk.eagle:footprint:23151/1" library_version="11">
<description>&lt;b&gt;CAPACITOR&lt;/b&gt;&lt;p&gt;
grid 5 mm, outline 5 x 7.5 mm</description>
<wire x1="-0.3048" y1="0.635" x2="-0.3048" y2="0" width="0.3048" layer="21"/>
<wire x1="-0.3048" y1="0" x2="-0.3048" y2="-0.635" width="0.3048" layer="21"/>
<wire x1="-0.3048" y1="0" x2="-1.524" y2="0" width="0.1524" layer="21"/>
<wire x1="0.3302" y1="0.635" x2="0.3302" y2="0" width="0.3048" layer="21"/>
<wire x1="0.3302" y1="0" x2="0.3302" y2="-0.635" width="0.3048" layer="21"/>
<wire x1="0.3302" y1="0" x2="1.524" y2="0" width="0.1524" layer="21"/>
<wire x1="-3.683" y1="2.286" x2="-3.683" y2="-2.286" width="0.1524" layer="21"/>
<wire x1="-3.429" y1="-2.54" x2="3.429" y2="-2.54" width="0.1524" layer="21"/>
<wire x1="3.683" y1="-2.286" x2="3.683" y2="2.286" width="0.1524" layer="21"/>
<wire x1="3.429" y1="2.54" x2="-3.429" y2="2.54" width="0.1524" layer="21"/>
<wire x1="3.429" y1="2.54" x2="3.683" y2="2.286" width="0.1524" layer="21" curve="-90"/>
<wire x1="3.429" y1="-2.54" x2="3.683" y2="-2.286" width="0.1524" layer="21" curve="90"/>
<wire x1="-3.683" y1="-2.286" x2="-3.429" y2="-2.54" width="0.1524" layer="21" curve="90"/>
<wire x1="-3.683" y1="2.286" x2="-3.429" y2="2.54" width="0.1524" layer="21" curve="-90"/>
<pad name="1" x="-2.54" y="0" drill="0.8128" shape="octagon"/>
<pad name="2" x="2.54" y="0" drill="0.8128" shape="octagon"/>
<text x="-3.429" y="2.921" size="1.27" layer="25" ratio="10">&gt;NAME</text>
<text x="-3.175" y="-2.159" size="1.27" layer="27" ratio="10">&gt;VALUE</text>
</package>
<package name="C050-055X075" urn="urn:adsk.eagle:footprint:23152/1" library_version="11">
<description>&lt;b&gt;CAPACITOR&lt;/b&gt;&lt;p&gt;
grid 5 mm, outline 5.5 x 7.5 mm</description>
<wire x1="-0.3048" y1="0.635" x2="-0.3048" y2="0" width="0.3048" layer="21"/>
<wire x1="-0.3048" y1="0" x2="-0.3048" y2="-0.635" width="0.3048" layer="21"/>
<wire x1="-0.3048" y1="0" x2="-1.524" y2="0" width="0.1524" layer="21"/>
<wire x1="0.3302" y1="0.635" x2="0.3302" y2="0" width="0.3048" layer="21"/>
<wire x1="0.3302" y1="0" x2="0.3302" y2="-0.635" width="0.3048" layer="21"/>
<wire x1="0.3302" y1="0" x2="1.524" y2="0" width="0.1524" layer="21"/>
<wire x1="-3.683" y1="2.54" x2="-3.683" y2="-2.54" width="0.1524" layer="21"/>
<wire x1="-3.429" y1="-2.794" x2="3.429" y2="-2.794" width="0.1524" layer="21"/>
<wire x1="3.683" y1="-2.54" x2="3.683" y2="2.54" width="0.1524" layer="21"/>
<wire x1="3.429" y1="2.794" x2="-3.429" y2="2.794" width="0.1524" layer="21"/>
<wire x1="3.429" y1="2.794" x2="3.683" y2="2.54" width="0.1524" layer="21" curve="-90"/>
<wire x1="3.429" y1="-2.794" x2="3.683" y2="-2.54" width="0.1524" layer="21" curve="90"/>
<wire x1="-3.683" y1="-2.54" x2="-3.429" y2="-2.794" width="0.1524" layer="21" curve="90"/>
<wire x1="-3.683" y1="2.54" x2="-3.429" y2="2.794" width="0.1524" layer="21" curve="-90"/>
<pad name="1" x="-2.54" y="0" drill="0.8128" shape="octagon"/>
<pad name="2" x="2.54" y="0" drill="0.8128" shape="octagon"/>
<text x="-3.429" y="3.175" size="1.27" layer="25" ratio="10">&gt;NAME</text>
<text x="-3.302" y="-2.286" size="1.27" layer="27" ratio="10">&gt;VALUE</text>
</package>
<package name="C050-075X075" urn="urn:adsk.eagle:footprint:23153/1" library_version="11">
<description>&lt;b&gt;CAPACITOR&lt;/b&gt;&lt;p&gt;
grid 5 mm, outline 7.5 x 7.5 mm</description>
<wire x1="-1.524" y1="0" x2="-0.4572" y2="0" width="0.1524" layer="21"/>
<wire x1="-0.4572" y1="0" x2="-0.4572" y2="0.762" width="0.4064" layer="21"/>
<wire x1="-0.4572" y1="0" x2="-0.4572" y2="-0.762" width="0.4064" layer="21"/>
<wire x1="0.4318" y1="0.762" x2="0.4318" y2="0" width="0.4064" layer="21"/>
<wire x1="0.4318" y1="0" x2="1.524" y2="0" width="0.1524" layer="21"/>
<wire x1="0.4318" y1="0" x2="0.4318" y2="-0.762" width="0.4064" layer="21"/>
<wire x1="-3.683" y1="3.429" x2="-3.683" y2="-3.429" width="0.1524" layer="21"/>
<wire x1="-3.429" y1="-3.683" x2="3.429" y2="-3.683" width="0.1524" layer="21"/>
<wire x1="3.683" y1="-3.429" x2="3.683" y2="3.429" width="0.1524" layer="21"/>
<wire x1="3.429" y1="3.683" x2="-3.429" y2="3.683" width="0.1524" layer="21"/>
<wire x1="3.429" y1="3.683" x2="3.683" y2="3.429" width="0.1524" layer="21" curve="-90"/>
<wire x1="3.429" y1="-3.683" x2="3.683" y2="-3.429" width="0.1524" layer="21" curve="90"/>
<wire x1="-3.683" y1="-3.429" x2="-3.429" y2="-3.683" width="0.1524" layer="21" curve="90"/>
<wire x1="-3.683" y1="3.429" x2="-3.429" y2="3.683" width="0.1524" layer="21" curve="-90"/>
<pad name="1" x="-2.54" y="0" drill="0.8128" shape="octagon"/>
<pad name="2" x="2.54" y="0" drill="0.8128" shape="octagon"/>
<text x="-3.429" y="4.064" size="1.27" layer="25" ratio="10">&gt;NAME</text>
<text x="-3.175" y="-2.921" size="1.27" layer="27" ratio="10">&gt;VALUE</text>
</package>
<package name="C050H075X075" urn="urn:adsk.eagle:footprint:23154/1" library_version="11">
<description>&lt;b&gt;CAPACITOR&lt;/b&gt;&lt;p&gt;
Horizontal, grid 5 mm, outline 7.5 x 7.5 mm</description>
<wire x1="-3.683" y1="7.112" x2="-3.683" y2="0.508" width="0.1524" layer="21"/>
<wire x1="-3.683" y1="0.508" x2="-3.302" y2="0.508" width="0.1524" layer="21"/>
<wire x1="-3.302" y1="0.508" x2="-1.778" y2="0.508" width="0.1524" layer="51"/>
<wire x1="-1.778" y1="0.508" x2="1.778" y2="0.508" width="0.1524" layer="21"/>
<wire x1="1.778" y1="0.508" x2="3.302" y2="0.508" width="0.1524" layer="51"/>
<wire x1="3.302" y1="0.508" x2="3.683" y2="0.508" width="0.1524" layer="21"/>
<wire x1="3.683" y1="0.508" x2="3.683" y2="7.112" width="0.1524" layer="21"/>
<wire x1="3.175" y1="7.62" x2="-3.175" y2="7.62" width="0.1524" layer="21"/>
<wire x1="-0.3048" y1="2.413" x2="-0.3048" y2="1.778" width="0.3048" layer="21"/>
<wire x1="-0.3048" y1="1.778" x2="-0.3048" y2="1.143" width="0.3048" layer="21"/>
<wire x1="-0.3048" y1="1.778" x2="-1.651" y2="1.778" width="0.1524" layer="21"/>
<wire x1="0.3302" y1="2.413" x2="0.3302" y2="1.778" width="0.3048" layer="21"/>
<wire x1="0.3302" y1="1.778" x2="0.3302" y2="1.143" width="0.3048" layer="21"/>
<wire x1="0.3302" y1="1.778" x2="1.651" y2="1.778" width="0.1524" layer="21"/>
<wire x1="-3.683" y1="7.112" x2="-3.175" y2="7.62" width="0.1524" layer="21" curve="-90"/>
<wire x1="3.175" y1="7.62" x2="3.683" y2="7.112" width="0.1524" layer="21" curve="-90"/>
<wire x1="-2.54" y1="0" x2="-2.54" y2="0.254" width="0.508" layer="51"/>
<wire x1="2.54" y1="0" x2="2.54" y2="0.254" width="0.508" layer="51"/>
<pad name="1" x="-2.54" y="0" drill="0.8128" shape="octagon"/>
<pad name="2" x="2.54" y="0" drill="0.8128" shape="octagon"/>
<text x="-3.302" y="8.001" size="1.27" layer="25" ratio="10">&gt;NAME</text>
<text x="-3.175" y="3.175" size="1.27" layer="27" ratio="10">&gt;VALUE</text>
<rectangle x1="-2.794" y1="0.127" x2="-2.286" y2="0.508" layer="51"/>
<rectangle x1="2.286" y1="0.127" x2="2.794" y2="0.508" layer="51"/>
</package>
<package name="C075-032X103" urn="urn:adsk.eagle:footprint:23155/1" library_version="11">
<description>&lt;b&gt;CAPACITOR&lt;/b&gt;&lt;p&gt;
grid 7.5 mm, outline 3.2 x 10.3 mm</description>
<wire x1="4.826" y1="1.524" x2="-4.826" y2="1.524" width="0.1524" layer="21"/>
<wire x1="-5.08" y1="1.27" x2="-5.08" y2="-1.27" width="0.1524" layer="21"/>
<wire x1="-4.826" y1="-1.524" x2="4.826" y2="-1.524" width="0.1524" layer="21"/>
<wire x1="5.08" y1="-1.27" x2="5.08" y2="1.27" width="0.1524" layer="21"/>
<wire x1="4.826" y1="1.524" x2="5.08" y2="1.27" width="0.1524" layer="21" curve="-90"/>
<wire x1="4.826" y1="-1.524" x2="5.08" y2="-1.27" width="0.1524" layer="21" curve="90"/>
<wire x1="-5.08" y1="-1.27" x2="-4.826" y2="-1.524" width="0.1524" layer="21" curve="90"/>
<wire x1="-5.08" y1="1.27" x2="-4.826" y2="1.524" width="0.1524" layer="21" curve="-90"/>
<wire x1="0.508" y1="0" x2="2.54" y2="0" width="0.1524" layer="21"/>
<wire x1="-2.54" y1="0" x2="-0.508" y2="0" width="0.1524" layer="21"/>
<wire x1="-0.508" y1="0.889" x2="-0.508" y2="0" width="0.4064" layer="21"/>
<wire x1="-0.508" y1="0" x2="-0.508" y2="-0.889" width="0.4064" layer="21"/>
<wire x1="0.508" y1="0.889" x2="0.508" y2="0" width="0.4064" layer="21"/>
<wire x1="0.508" y1="0" x2="0.508" y2="-0.889" width="0.4064" layer="21"/>
<pad name="1" x="-3.81" y="0" drill="0.9144" shape="octagon"/>
<pad name="2" x="3.81" y="0" drill="0.9144" shape="octagon"/>
<text x="-4.826" y="1.905" size="1.27" layer="25" ratio="10">&gt;NAME</text>
<text x="-4.826" y="-3.048" size="1.27" layer="27" ratio="10">&gt;VALUE</text>
</package>
<package name="C075-042X103" urn="urn:adsk.eagle:footprint:23156/1" library_version="11">
<description>&lt;b&gt;CAPACITOR&lt;/b&gt;&lt;p&gt;
grid 7.5 mm, outline 4.2 x 10.3 mm</description>
<wire x1="4.826" y1="2.032" x2="-4.826" y2="2.032" width="0.1524" layer="21"/>
<wire x1="-5.08" y1="1.778" x2="-5.08" y2="-1.778" width="0.1524" layer="21"/>
<wire x1="-4.826" y1="-2.032" x2="4.826" y2="-2.032" width="0.1524" layer="21"/>
<wire x1="5.08" y1="-1.778" x2="5.08" y2="1.778" width="0.1524" layer="21"/>
<wire x1="4.826" y1="2.032" x2="5.08" y2="1.778" width="0.1524" layer="21" curve="-90"/>
<wire x1="4.826" y1="-2.032" x2="5.08" y2="-1.778" width="0.1524" layer="21" curve="90"/>
<wire x1="-5.08" y1="-1.778" x2="-4.826" y2="-2.032" width="0.1524" layer="21" curve="90"/>
<wire x1="-5.08" y1="1.778" x2="-4.826" y2="2.032" width="0.1524" layer="21" curve="-90"/>
<wire x1="-1.27" y1="0" x2="2.667" y2="0" width="0.1524" layer="21"/>
<wire x1="-2.667" y1="0" x2="-2.159" y2="0" width="0.1524" layer="21"/>
<wire x1="-2.159" y1="1.27" x2="-2.159" y2="0" width="0.4064" layer="21"/>
<wire x1="-2.159" y1="0" x2="-2.159" y2="-1.27" width="0.4064" layer="21"/>
<wire x1="-1.27" y1="1.27" x2="-1.27" y2="0" width="0.4064" layer="21"/>
<wire x1="-1.27" y1="0" x2="-1.27" y2="-1.27" width="0.4064" layer="21"/>
<pad name="1" x="-3.81" y="0" drill="0.9144" shape="octagon"/>
<pad name="2" x="3.81" y="0" drill="0.9144" shape="octagon"/>
<text x="-4.699" y="2.413" size="1.27" layer="25" ratio="10">&gt;NAME</text>
<text x="-0.635" y="-1.651" size="1.27" layer="27" ratio="10">&gt;VALUE</text>
</package>
<package name="C075-052X106" urn="urn:adsk.eagle:footprint:23157/1" library_version="11">
<description>&lt;b&gt;CAPACITOR&lt;/b&gt;&lt;p&gt;
grid 7.5 mm, outline 5.2 x 10.6 mm</description>
<wire x1="4.953" y1="2.54" x2="-4.953" y2="2.54" width="0.1524" layer="21"/>
<wire x1="-5.207" y1="2.286" x2="-5.207" y2="-2.286" width="0.1524" layer="21"/>
<wire x1="-4.953" y1="-2.54" x2="4.953" y2="-2.54" width="0.1524" layer="21"/>
<wire x1="5.207" y1="-2.286" x2="5.207" y2="2.286" width="0.1524" layer="21"/>
<wire x1="4.953" y1="2.54" x2="5.207" y2="2.286" width="0.1524" layer="21" curve="-90"/>
<wire x1="4.953" y1="-2.54" x2="5.207" y2="-2.286" width="0.1524" layer="21" curve="90"/>
<wire x1="-5.207" y1="-2.286" x2="-4.953" y2="-2.54" width="0.1524" layer="21" curve="90"/>
<wire x1="-5.207" y1="2.286" x2="-4.953" y2="2.54" width="0.1524" layer="21" curve="-90"/>
<wire x1="-1.27" y1="0" x2="2.667" y2="0" width="0.1524" layer="21"/>
<wire x1="-2.667" y1="0" x2="-2.159" y2="0" width="0.1524" layer="21"/>
<wire x1="-2.159" y1="1.27" x2="-2.159" y2="0" width="0.4064" layer="21"/>
<wire x1="-2.159" y1="0" x2="-2.159" y2="-1.27" width="0.4064" layer="21"/>
<wire x1="-1.27" y1="1.27" x2="-1.27" y2="0" width="0.4064" layer="21"/>
<wire x1="-1.27" y1="0" x2="-1.27" y2="-1.27" width="0.4064" layer="21"/>
<pad name="1" x="-3.81" y="0" drill="0.9144" shape="octagon"/>
<pad name="2" x="3.81" y="0" drill="0.9144" shape="octagon"/>
<text x="-4.826" y="2.921" size="1.27" layer="25" ratio="10">&gt;NAME</text>
<text x="-0.635" y="-2.032" size="1.27" layer="27" ratio="10">&gt;VALUE</text>
</package>
<package name="C102-043X133" urn="urn:adsk.eagle:footprint:23158/1" library_version="11">
<description>&lt;b&gt;CAPACITOR&lt;/b&gt;&lt;p&gt;
grid 10.2 mm, outline 4.3 x 13.3 mm</description>
<wire x1="-3.175" y1="1.27" x2="-3.175" y2="0" width="0.4064" layer="21"/>
<wire x1="-2.286" y1="1.27" x2="-2.286" y2="0" width="0.4064" layer="21"/>
<wire x1="3.81" y1="0" x2="-2.286" y2="0" width="0.1524" layer="21"/>
<wire x1="-2.286" y1="0" x2="-2.286" y2="-1.27" width="0.4064" layer="21"/>
<wire x1="-3.81" y1="0" x2="-3.175" y2="0" width="0.1524" layer="21"/>
<wire x1="-3.175" y1="0" x2="-3.175" y2="-1.27" width="0.4064" layer="21"/>
<wire x1="-6.096" y1="2.032" x2="6.096" y2="2.032" width="0.1524" layer="21"/>
<wire x1="6.604" y1="1.524" x2="6.604" y2="-1.524" width="0.1524" layer="21"/>
<wire x1="6.096" y1="-2.032" x2="-6.096" y2="-2.032" width="0.1524" layer="21"/>
<wire x1="-6.604" y1="-1.524" x2="-6.604" y2="1.524" width="0.1524" layer="21"/>
<wire x1="6.096" y1="2.032" x2="6.604" y2="1.524" width="0.1524" layer="21" curve="-90"/>
<wire x1="6.096" y1="-2.032" x2="6.604" y2="-1.524" width="0.1524" layer="21" curve="90"/>
<wire x1="-6.604" y1="-1.524" x2="-6.096" y2="-2.032" width="0.1524" layer="21" curve="90"/>
<wire x1="-6.604" y1="1.524" x2="-6.096" y2="2.032" width="0.1524" layer="21" curve="-90"/>
<pad name="1" x="-5.08" y="0" drill="1.016" shape="octagon"/>
<pad name="2" x="5.08" y="0" drill="1.016" shape="octagon"/>
<text x="-6.096" y="2.413" size="1.27" layer="25" ratio="10">&gt;NAME</text>
<text x="-1.524" y="-1.651" size="1.27" layer="27" ratio="10">&gt;VALUE</text>
</package>
<package name="C102-054X133" urn="urn:adsk.eagle:footprint:23159/1" library_version="11">
<description>&lt;b&gt;CAPACITOR&lt;/b&gt;&lt;p&gt;
grid 10.2 mm, outline 5.4 x 13.3 mm</description>
<wire x1="-3.175" y1="1.27" x2="-3.175" y2="0" width="0.4064" layer="21"/>
<wire x1="-2.286" y1="1.27" x2="-2.286" y2="0" width="0.4064" layer="21"/>
<wire x1="3.81" y1="0" x2="-2.286" y2="0" width="0.1524" layer="21"/>
<wire x1="-2.286" y1="0" x2="-2.286" y2="-1.27" width="0.4064" layer="21"/>
<wire x1="-3.81" y1="0" x2="-3.175" y2="0" width="0.1524" layer="21"/>
<wire x1="-3.175" y1="0" x2="-3.175" y2="-1.27" width="0.4064" layer="21"/>
<wire x1="-6.096" y1="2.54" x2="6.096" y2="2.54" width="0.1524" layer="21"/>
<wire x1="6.604" y1="2.032" x2="6.604" y2="-2.032" width="0.1524" layer="21"/>
<wire x1="6.096" y1="-2.54" x2="-6.096" y2="-2.54" width="0.1524" layer="21"/>
<wire x1="-6.604" y1="-2.032" x2="-6.604" y2="2.032" width="0.1524" layer="21"/>
<wire x1="6.096" y1="2.54" x2="6.604" y2="2.032" width="0.1524" layer="21" curve="-90"/>
<wire x1="6.096" y1="-2.54" x2="6.604" y2="-2.032" width="0.1524" layer="21" curve="90"/>
<wire x1="-6.604" y1="-2.032" x2="-6.096" y2="-2.54" width="0.1524" layer="21" curve="90"/>
<wire x1="-6.604" y1="2.032" x2="-6.096" y2="2.54" width="0.1524" layer="21" curve="-90"/>
<pad name="1" x="-5.08" y="0" drill="1.016" shape="octagon"/>
<pad name="2" x="5.08" y="0" drill="1.016" shape="octagon"/>
<text x="-6.096" y="2.921" size="1.27" layer="25" ratio="10">&gt;NAME</text>
<text x="-1.524" y="-1.905" size="1.27" layer="27" ratio="10">&gt;VALUE</text>
</package>
<package name="C102-064X133" urn="urn:adsk.eagle:footprint:23160/1" library_version="11">
<description>&lt;b&gt;CAPACITOR&lt;/b&gt;&lt;p&gt;
grid 10.2 mm, outline 6.4 x 13.3 mm</description>
<wire x1="-3.175" y1="1.27" x2="-3.175" y2="0" width="0.4064" layer="21"/>
<wire x1="-2.286" y1="1.27" x2="-2.286" y2="0" width="0.4064" layer="21"/>
<wire x1="3.81" y1="0" x2="-2.286" y2="0" width="0.1524" layer="21"/>
<wire x1="-2.286" y1="0" x2="-2.286" y2="-1.27" width="0.4064" layer="21"/>
<wire x1="-3.81" y1="0" x2="-3.175" y2="0" width="0.1524" layer="21"/>
<wire x1="-3.175" y1="0" x2="-3.175" y2="-1.27" width="0.4064" layer="21"/>
<wire x1="-6.096" y1="3.048" x2="6.096" y2="3.048" width="0.1524" layer="21"/>
<wire x1="6.604" y1="2.54" x2="6.604" y2="-2.54" width="0.1524" layer="21"/>
<wire x1="6.096" y1="-3.048" x2="-6.096" y2="-3.048" width="0.1524" layer="21"/>
<wire x1="-6.604" y1="-2.54" x2="-6.604" y2="2.54" width="0.1524" layer="21"/>
<wire x1="6.096" y1="3.048" x2="6.604" y2="2.54" width="0.1524" layer="21" curve="-90"/>
<wire x1="6.096" y1="-3.048" x2="6.604" y2="-2.54" width="0.1524" layer="21" curve="90"/>
<wire x1="-6.604" y1="-2.54" x2="-6.096" y2="-3.048" width="0.1524" layer="21" curve="90"/>
<wire x1="-6.604" y1="2.54" x2="-6.096" y2="3.048" width="0.1524" layer="21" curve="-90"/>
<pad name="1" x="-5.08" y="0" drill="1.016" shape="octagon"/>
<pad name="2" x="5.08" y="0" drill="1.016" shape="octagon"/>
<text x="-6.096" y="3.429" size="1.27" layer="25" ratio="10">&gt;NAME</text>
<text x="-1.524" y="-2.032" size="1.27" layer="27" ratio="10">&gt;VALUE</text>
</package>
<package name="C102_152-062X184" urn="urn:adsk.eagle:footprint:23161/1" library_version="11">
<description>&lt;b&gt;CAPACITOR&lt;/b&gt;&lt;p&gt;
grid 10.2 mm + 15.2 mm, outline 6.2 x 18.4 mm</description>
<wire x1="-2.286" y1="1.27" x2="-2.286" y2="0" width="0.4064" layer="21"/>
<wire x1="-2.286" y1="0" x2="-2.286" y2="-1.27" width="0.4064" layer="21"/>
<wire x1="-3.175" y1="1.27" x2="-3.175" y2="0" width="0.4064" layer="21"/>
<wire x1="-3.175" y1="0" x2="-3.175" y2="-1.27" width="0.4064" layer="21"/>
<wire x1="-3.683" y1="0" x2="-3.175" y2="0" width="0.1524" layer="21"/>
<wire x1="-2.286" y1="0" x2="3.683" y2="0" width="0.1524" layer="21"/>
<wire x1="6.477" y1="0" x2="8.636" y2="0" width="0.1524" layer="21"/>
<wire x1="-6.096" y1="3.048" x2="6.223" y2="3.048" width="0.1524" layer="21"/>
<wire x1="6.223" y1="-3.048" x2="-6.096" y2="-3.048" width="0.1524" layer="21"/>
<wire x1="-6.604" y1="-2.54" x2="-6.604" y2="2.54" width="0.1524" layer="21"/>
<wire x1="6.223" y1="3.048" x2="6.731" y2="2.54" width="0.1524" layer="21" curve="-90"/>
<wire x1="6.223" y1="-3.048" x2="6.731" y2="-2.54" width="0.1524" layer="21" curve="90"/>
<wire x1="-6.604" y1="-2.54" x2="-6.096" y2="-3.048" width="0.1524" layer="21" curve="90"/>
<wire x1="-6.604" y1="2.54" x2="-6.096" y2="3.048" width="0.1524" layer="21" curve="-90"/>
<wire x1="6.731" y1="2.54" x2="6.731" y2="-2.54" width="0.1524" layer="21"/>
<wire x1="11.176" y1="3.048" x2="11.684" y2="2.54" width="0.1524" layer="21" curve="-90"/>
<wire x1="11.176" y1="-3.048" x2="11.684" y2="-2.54" width="0.1524" layer="21" curve="90"/>
<wire x1="11.176" y1="-3.048" x2="7.112" y2="-3.048" width="0.1524" layer="21"/>
<wire x1="7.112" y1="3.048" x2="11.176" y2="3.048" width="0.1524" layer="21"/>
<wire x1="11.684" y1="2.54" x2="11.684" y2="-2.54" width="0.1524" layer="21"/>
<pad name="1" x="-5.08" y="0" drill="1.016" shape="octagon"/>
<pad name="2" x="5.08" y="0" drill="1.016" shape="octagon"/>
<pad name="3" x="10.033" y="0" drill="1.016" shape="octagon"/>
<text x="-5.969" y="3.429" size="1.27" layer="25" ratio="10">&gt;NAME</text>
<text x="-1.524" y="-2.286" size="1.27" layer="27" ratio="10">&gt;VALUE</text>
</package>
<package name="C150-054X183" urn="urn:adsk.eagle:footprint:23162/1" library_version="11">
<description>&lt;b&gt;CAPACITOR&lt;/b&gt;&lt;p&gt;
grid 15 mm, outline 5.4 x 18.3 mm</description>
<wire x1="-5.08" y1="1.27" x2="-5.08" y2="0" width="0.4064" layer="21"/>
<wire x1="-5.08" y1="0" x2="-5.08" y2="-1.27" width="0.4064" layer="21"/>
<wire x1="-4.191" y1="1.27" x2="-4.191" y2="0" width="0.4064" layer="21"/>
<wire x1="-4.191" y1="0" x2="-4.191" y2="-1.27" width="0.4064" layer="21"/>
<wire x1="-4.191" y1="0" x2="6.096" y2="0" width="0.1524" layer="21"/>
<wire x1="-5.08" y1="0" x2="-6.096" y2="0" width="0.1524" layer="21"/>
<wire x1="9.017" y1="2.032" x2="9.017" y2="-2.032" width="0.1524" layer="21"/>
<wire x1="8.509" y1="-2.54" x2="-8.509" y2="-2.54" width="0.1524" layer="21"/>
<wire x1="-9.017" y1="-2.032" x2="-9.017" y2="2.032" width="0.1524" layer="21"/>
<wire x1="-8.509" y1="2.54" x2="8.509" y2="2.54" width="0.1524" layer="21"/>
<wire x1="8.509" y1="2.54" x2="9.017" y2="2.032" width="0.1524" layer="21" curve="-90"/>
<wire x1="8.509" y1="-2.54" x2="9.017" y2="-2.032" width="0.1524" layer="21" curve="90"/>
<wire x1="-9.017" y1="-2.032" x2="-8.509" y2="-2.54" width="0.1524" layer="21" curve="90"/>
<wire x1="-9.017" y1="2.032" x2="-8.509" y2="2.54" width="0.1524" layer="21" curve="-90"/>
<pad name="1" x="-7.493" y="0" drill="1.016" shape="octagon"/>
<pad name="2" x="7.493" y="0" drill="1.016" shape="octagon"/>
<text x="-8.382" y="2.921" size="1.27" layer="25" ratio="10">&gt;NAME</text>
<text x="-3.429" y="-2.032" size="1.27" layer="27" ratio="10">&gt;VALUE</text>
</package>
<package name="C150-064X183" urn="urn:adsk.eagle:footprint:23163/1" library_version="11">
<description>&lt;b&gt;CAPACITOR&lt;/b&gt;&lt;p&gt;
grid 15 mm, outline 6.4 x 18.3 mm</description>
<wire x1="-5.08" y1="1.27" x2="-5.08" y2="0" width="0.4064" layer="21"/>
<wire x1="-5.08" y1="0" x2="-5.08" y2="-1.27" width="0.4064" layer="21"/>
<wire x1="-4.191" y1="1.27" x2="-4.191" y2="0" width="0.4064" layer="21"/>
<wire x1="-4.191" y1="0" x2="-4.191" y2="-1.27" width="0.4064" layer="21"/>
<wire x1="-4.191" y1="0" x2="6.096" y2="0" width="0.1524" layer="21"/>
<wire x1="-5.08" y1="0" x2="-6.096" y2="0" width="0.1524" layer="21"/>
<wire x1="9.017" y1="2.54" x2="9.017" y2="-2.54" width="0.1524" layer="21"/>
<wire x1="8.509" y1="-3.048" x2="-8.509" y2="-3.048" width="0.1524" layer="21"/>
<wire x1="-9.017" y1="-2.54" x2="-9.017" y2="2.54" width="0.1524" layer="21"/>
<wire x1="-8.509" y1="3.048" x2="8.509" y2="3.048" width="0.1524" layer="21"/>
<wire x1="8.509" y1="3.048" x2="9.017" y2="2.54" width="0.1524" layer="21" curve="-90"/>
<wire x1="8.509" y1="-3.048" x2="9.017" y2="-2.54" width="0.1524" layer="21" curve="90"/>
<wire x1="-9.017" y1="-2.54" x2="-8.509" y2="-3.048" width="0.1524" layer="21" curve="90"/>
<wire x1="-9.017" y1="2.54" x2="-8.509" y2="3.048" width="0.1524" layer="21" curve="-90"/>
<pad name="1" x="-7.493" y="0" drill="1.016" shape="octagon"/>
<pad name="2" x="7.493" y="0" drill="1.016" shape="octagon"/>
<text x="-8.509" y="3.429" size="1.27" layer="25" ratio="10">&gt;NAME</text>
<text x="-3.429" y="-2.032" size="1.27" layer="27" ratio="10">&gt;VALUE</text>
</package>
<package name="C150-072X183" urn="urn:adsk.eagle:footprint:23164/1" library_version="11">
<description>&lt;b&gt;CAPACITOR&lt;/b&gt;&lt;p&gt;
grid 15 mm, outline 7.2 x 18.3 mm</description>
<wire x1="-5.08" y1="1.27" x2="-5.08" y2="0" width="0.4064" layer="21"/>
<wire x1="-5.08" y1="0" x2="-5.08" y2="-1.27" width="0.4064" layer="21"/>
<wire x1="-4.191" y1="1.27" x2="-4.191" y2="0" width="0.4064" layer="21"/>
<wire x1="-4.191" y1="0" x2="-4.191" y2="-1.27" width="0.4064" layer="21"/>
<wire x1="-4.191" y1="0" x2="6.096" y2="0" width="0.1524" layer="21"/>
<wire x1="-5.08" y1="0" x2="-6.096" y2="0" width="0.1524" layer="21"/>
<wire x1="9.017" y1="3.048" x2="9.017" y2="-3.048" width="0.1524" layer="21"/>
<wire x1="8.509" y1="-3.556" x2="-8.509" y2="-3.556" width="0.1524" layer="21"/>
<wire x1="-9.017" y1="-3.048" x2="-9.017" y2="3.048" width="0.1524" layer="21"/>
<wire x1="-8.509" y1="3.556" x2="8.509" y2="3.556" width="0.1524" layer="21"/>
<wire x1="8.509" y1="3.556" x2="9.017" y2="3.048" width="0.1524" layer="21" curve="-90"/>
<wire x1="8.509" y1="-3.556" x2="9.017" y2="-3.048" width="0.1524" layer="21" curve="90"/>
<wire x1="-9.017" y1="-3.048" x2="-8.509" y2="-3.556" width="0.1524" layer="21" curve="90"/>
<wire x1="-9.017" y1="3.048" x2="-8.509" y2="3.556" width="0.1524" layer="21" curve="-90"/>
<pad name="1" x="-7.493" y="0" drill="1.016" shape="octagon"/>
<pad name="2" x="7.493" y="0" drill="1.016" shape="octagon"/>
<text x="-8.509" y="3.937" size="1.27" layer="25" ratio="10">&gt;NAME</text>
<text x="-3.429" y="-2.286" size="1.27" layer="27" ratio="10">&gt;VALUE</text>
</package>
<package name="C150-084X183" urn="urn:adsk.eagle:footprint:23165/1" library_version="11">
<description>&lt;b&gt;CAPACITOR&lt;/b&gt;&lt;p&gt;
grid 15 mm, outline 8.4 x 18.3 mm</description>
<wire x1="-5.08" y1="1.27" x2="-5.08" y2="0" width="0.4064" layer="21"/>
<wire x1="-5.08" y1="0" x2="-5.08" y2="-1.27" width="0.4064" layer="21"/>
<wire x1="-4.191" y1="1.27" x2="-4.191" y2="0" width="0.4064" layer="21"/>
<wire x1="-4.191" y1="0" x2="-4.191" y2="-1.27" width="0.4064" layer="21"/>
<wire x1="-4.191" y1="0" x2="6.096" y2="0" width="0.1524" layer="21"/>
<wire x1="-5.08" y1="0" x2="-6.096" y2="0" width="0.1524" layer="21"/>
<wire x1="9.017" y1="3.556" x2="9.017" y2="-3.556" width="0.1524" layer="21"/>
<wire x1="8.509" y1="-4.064" x2="-8.509" y2="-4.064" width="0.1524" layer="21"/>
<wire x1="-9.017" y1="-3.556" x2="-9.017" y2="3.556" width="0.1524" layer="21"/>
<wire x1="-8.509" y1="4.064" x2="8.509" y2="4.064" width="0.1524" layer="21"/>
<wire x1="8.509" y1="4.064" x2="9.017" y2="3.556" width="0.1524" layer="21" curve="-90"/>
<wire x1="8.509" y1="-4.064" x2="9.017" y2="-3.556" width="0.1524" layer="21" curve="90"/>
<wire x1="-9.017" y1="-3.556" x2="-8.509" y2="-4.064" width="0.1524" layer="21" curve="90"/>
<wire x1="-9.017" y1="3.556" x2="-8.509" y2="4.064" width="0.1524" layer="21" curve="-90"/>
<pad name="1" x="-7.493" y="0" drill="1.016" shape="octagon"/>
<pad name="2" x="7.493" y="0" drill="1.016" shape="octagon"/>
<text x="-8.509" y="4.445" size="1.27" layer="25" ratio="10">&gt;NAME</text>
<text x="-3.429" y="-2.54" size="1.27" layer="27" ratio="10">&gt;VALUE</text>
</package>
<package name="C150-091X182" urn="urn:adsk.eagle:footprint:23166/1" library_version="11">
<description>&lt;b&gt;CAPACITOR&lt;/b&gt;&lt;p&gt;
grid 15 mm, outline 9.1 x 18.2 mm</description>
<wire x1="-5.08" y1="1.27" x2="-5.08" y2="0" width="0.4064" layer="21"/>
<wire x1="-5.08" y1="0" x2="-5.08" y2="-1.27" width="0.4064" layer="21"/>
<wire x1="-4.191" y1="1.27" x2="-4.191" y2="0" width="0.4064" layer="21"/>
<wire x1="-4.191" y1="0" x2="-4.191" y2="-1.27" width="0.4064" layer="21"/>
<wire x1="-4.191" y1="0" x2="6.096" y2="0" width="0.1524" layer="21"/>
<wire x1="-5.08" y1="0" x2="-6.096" y2="0" width="0.1524" layer="21"/>
<wire x1="9.017" y1="3.937" x2="9.017" y2="-3.937" width="0.1524" layer="21"/>
<wire x1="8.509" y1="-4.445" x2="-8.509" y2="-4.445" width="0.1524" layer="21"/>
<wire x1="-9.017" y1="-3.937" x2="-9.017" y2="3.937" width="0.1524" layer="21"/>
<wire x1="-8.509" y1="4.445" x2="8.509" y2="4.445" width="0.1524" layer="21"/>
<wire x1="8.509" y1="4.445" x2="9.017" y2="3.937" width="0.1524" layer="21" curve="-90"/>
<wire x1="8.509" y1="-4.445" x2="9.017" y2="-3.937" width="0.1524" layer="21" curve="90"/>
<wire x1="-9.017" y1="-3.937" x2="-8.509" y2="-4.445" width="0.1524" layer="21" curve="90"/>
<wire x1="-9.017" y1="3.937" x2="-8.509" y2="4.445" width="0.1524" layer="21" curve="-90"/>
<pad name="1" x="-7.493" y="0" drill="1.016" shape="octagon"/>
<pad name="2" x="7.493" y="0" drill="1.016" shape="octagon"/>
<text x="-8.509" y="4.826" size="1.27" layer="25" ratio="10">&gt;NAME</text>
<text x="-3.429" y="-2.54" size="1.27" layer="27" ratio="10">&gt;VALUE</text>
</package>
<package name="C225-062X268" urn="urn:adsk.eagle:footprint:23167/1" library_version="11">
<description>&lt;b&gt;CAPACITOR&lt;/b&gt;&lt;p&gt;
grid 22.5 mm, outline 6.2 x 26.8 mm</description>
<wire x1="-12.827" y1="3.048" x2="12.827" y2="3.048" width="0.1524" layer="21"/>
<wire x1="13.335" y1="2.54" x2="13.335" y2="-2.54" width="0.1524" layer="21"/>
<wire x1="12.827" y1="-3.048" x2="-12.827" y2="-3.048" width="0.1524" layer="21"/>
<wire x1="-13.335" y1="-2.54" x2="-13.335" y2="2.54" width="0.1524" layer="21"/>
<wire x1="-6.731" y1="1.905" x2="-6.731" y2="0" width="0.4064" layer="21"/>
<wire x1="-6.731" y1="0" x2="-6.731" y2="-1.905" width="0.4064" layer="21"/>
<wire x1="-7.62" y1="1.905" x2="-7.62" y2="0" width="0.4064" layer="21"/>
<wire x1="-7.62" y1="0" x2="-7.62" y2="-1.905" width="0.4064" layer="21"/>
<wire x1="12.827" y1="3.048" x2="13.335" y2="2.54" width="0.1524" layer="21" curve="-90"/>
<wire x1="12.827" y1="-3.048" x2="13.335" y2="-2.54" width="0.1524" layer="21" curve="90"/>
<wire x1="-13.335" y1="-2.54" x2="-12.827" y2="-3.048" width="0.1524" layer="21" curve="90"/>
<wire x1="-13.335" y1="2.54" x2="-12.827" y2="3.048" width="0.1524" layer="21" curve="-90"/>
<wire x1="-9.652" y1="0" x2="-7.62" y2="0" width="0.1524" layer="21"/>
<wire x1="-6.731" y1="0" x2="9.652" y2="0" width="0.1524" layer="21"/>
<pad name="1" x="-11.303" y="0" drill="1.016" shape="octagon"/>
<pad name="2" x="11.303" y="0" drill="1.016" shape="octagon"/>
<text x="-12.7" y="3.429" size="1.778" layer="25" ratio="10">&gt;NAME</text>
<text x="-5.08" y="-2.54" size="1.778" layer="27" ratio="10">&gt;VALUE</text>
</package>
<package name="C225-074X268" urn="urn:adsk.eagle:footprint:23168/1" library_version="11">
<description>&lt;b&gt;CAPACITOR&lt;/b&gt;&lt;p&gt;
grid 22.5 mm, outline 7.4 x 26.8 mm</description>
<wire x1="-12.827" y1="3.556" x2="12.827" y2="3.556" width="0.1524" layer="21"/>
<wire x1="13.335" y1="3.048" x2="13.335" y2="-3.048" width="0.1524" layer="21"/>
<wire x1="12.827" y1="-3.556" x2="-12.827" y2="-3.556" width="0.1524" layer="21"/>
<wire x1="-13.335" y1="-3.048" x2="-13.335" y2="3.048" width="0.1524" layer="21"/>
<wire x1="-6.731" y1="1.905" x2="-6.731" y2="0" width="0.4064" layer="21"/>
<wire x1="-6.731" y1="0" x2="-6.731" y2="-1.905" width="0.4064" layer="21"/>
<wire x1="-7.62" y1="1.905" x2="-7.62" y2="0" width="0.4064" layer="21"/>
<wire x1="-7.62" y1="0" x2="-7.62" y2="-1.905" width="0.4064" layer="21"/>
<wire x1="12.827" y1="3.556" x2="13.335" y2="3.048" width="0.1524" layer="21" curve="-90"/>
<wire x1="12.827" y1="-3.556" x2="13.335" y2="-3.048" width="0.1524" layer="21" curve="90"/>
<wire x1="-13.335" y1="-3.048" x2="-12.827" y2="-3.556" width="0.1524" layer="21" curve="90"/>
<wire x1="-13.335" y1="3.048" x2="-12.827" y2="3.556" width="0.1524" layer="21" curve="-90"/>
<wire x1="-9.652" y1="0" x2="-7.62" y2="0" width="0.1524" layer="21"/>
<wire x1="-6.731" y1="0" x2="9.652" y2="0" width="0.1524" layer="21"/>
<pad name="1" x="-11.303" y="0" drill="1.016" shape="octagon"/>
<pad name="2" x="11.303" y="0" drill="1.016" shape="octagon"/>
<text x="-12.827" y="3.937" size="1.778" layer="25" ratio="10">&gt;NAME</text>
<text x="-5.08" y="-2.54" size="1.778" layer="27" ratio="10">&gt;VALUE</text>
</package>
<package name="C225-087X268" urn="urn:adsk.eagle:footprint:23169/1" library_version="11">
<description>&lt;b&gt;CAPACITOR&lt;/b&gt;&lt;p&gt;
grid 22.5 mm, outline 8.7 x 26.8 mm</description>
<wire x1="-12.827" y1="4.318" x2="12.827" y2="4.318" width="0.1524" layer="21"/>
<wire x1="13.335" y1="3.81" x2="13.335" y2="-3.81" width="0.1524" layer="21"/>
<wire x1="12.827" y1="-4.318" x2="-12.827" y2="-4.318" width="0.1524" layer="21"/>
<wire x1="-13.335" y1="-3.81" x2="-13.335" y2="3.81" width="0.1524" layer="21"/>
<wire x1="-6.731" y1="1.905" x2="-6.731" y2="0" width="0.4064" layer="21"/>
<wire x1="-6.731" y1="0" x2="-6.731" y2="-1.905" width="0.4064" layer="21"/>
<wire x1="-7.62" y1="1.905" x2="-7.62" y2="0" width="0.4064" layer="21"/>
<wire x1="-7.62" y1="0" x2="-7.62" y2="-1.905" width="0.4064" layer="21"/>
<wire x1="12.827" y1="4.318" x2="13.335" y2="3.81" width="0.1524" layer="21" curve="-90"/>
<wire x1="12.827" y1="-4.318" x2="13.335" y2="-3.81" width="0.1524" layer="21" curve="90"/>
<wire x1="-13.335" y1="-3.81" x2="-12.827" y2="-4.318" width="0.1524" layer="21" curve="90"/>
<wire x1="-13.335" y1="3.81" x2="-12.827" y2="4.318" width="0.1524" layer="21" curve="-90"/>
<wire x1="-9.652" y1="0" x2="-7.62" y2="0" width="0.1524" layer="21"/>
<wire x1="-6.731" y1="0" x2="9.652" y2="0" width="0.1524" layer="21"/>
<pad name="1" x="-11.303" y="0" drill="1.016" shape="octagon"/>
<pad name="2" x="11.303" y="0" drill="1.016" shape="octagon"/>
<text x="-12.827" y="4.699" size="1.778" layer="25" ratio="10">&gt;NAME</text>
<text x="-5.08" y="-2.54" size="1.778" layer="27" ratio="10">&gt;VALUE</text>
</package>
<package name="C225-108X268" urn="urn:adsk.eagle:footprint:23170/1" library_version="11">
<description>&lt;b&gt;CAPACITOR&lt;/b&gt;&lt;p&gt;
grid 22.5 mm, outline 10.8 x 26.8 mm</description>
<wire x1="-12.827" y1="5.334" x2="12.827" y2="5.334" width="0.1524" layer="21"/>
<wire x1="13.335" y1="4.826" x2="13.335" y2="-4.826" width="0.1524" layer="21"/>
<wire x1="12.827" y1="-5.334" x2="-12.827" y2="-5.334" width="0.1524" layer="21"/>
<wire x1="-13.335" y1="-4.826" x2="-13.335" y2="4.826" width="0.1524" layer="21"/>
<wire x1="-6.731" y1="1.905" x2="-6.731" y2="0" width="0.4064" layer="21"/>
<wire x1="-6.731" y1="0" x2="-6.731" y2="-1.905" width="0.4064" layer="21"/>
<wire x1="-7.62" y1="1.905" x2="-7.62" y2="0" width="0.4064" layer="21"/>
<wire x1="-7.62" y1="0" x2="-7.62" y2="-1.905" width="0.4064" layer="21"/>
<wire x1="12.827" y1="5.334" x2="13.335" y2="4.826" width="0.1524" layer="21" curve="-90"/>
<wire x1="12.827" y1="-5.334" x2="13.335" y2="-4.826" width="0.1524" layer="21" curve="90"/>
<wire x1="-13.335" y1="-4.826" x2="-12.827" y2="-5.334" width="0.1524" layer="21" curve="90"/>
<wire x1="-13.335" y1="4.826" x2="-12.827" y2="5.334" width="0.1524" layer="21" curve="-90"/>
<wire x1="-9.652" y1="0" x2="-7.62" y2="0" width="0.1524" layer="21"/>
<wire x1="-6.731" y1="0" x2="9.652" y2="0" width="0.1524" layer="21"/>
<pad name="1" x="-11.303" y="0" drill="1.016" shape="octagon"/>
<pad name="2" x="11.303" y="0" drill="1.016" shape="octagon"/>
<text x="-12.954" y="5.715" size="1.778" layer="25" ratio="10">&gt;NAME</text>
<text x="-5.08" y="-2.54" size="1.778" layer="27" ratio="10">&gt;VALUE</text>
</package>
<package name="C225-113X268" urn="urn:adsk.eagle:footprint:23171/1" library_version="11">
<description>&lt;b&gt;CAPACITOR&lt;/b&gt;&lt;p&gt;
grid 22.5 mm, outline 11.3 x 26.8 mm</description>
<wire x1="-12.827" y1="5.588" x2="12.827" y2="5.588" width="0.1524" layer="21"/>
<wire x1="13.335" y1="5.08" x2="13.335" y2="-5.08" width="0.1524" layer="21"/>
<wire x1="12.827" y1="-5.588" x2="-12.827" y2="-5.588" width="0.1524" layer="21"/>
<wire x1="-13.335" y1="-5.08" x2="-13.335" y2="5.08" width="0.1524" layer="21"/>
<wire x1="-6.731" y1="1.905" x2="-6.731" y2="0" width="0.4064" layer="21"/>
<wire x1="-6.731" y1="0" x2="-6.731" y2="-1.905" width="0.4064" layer="21"/>
<wire x1="-7.62" y1="1.905" x2="-7.62" y2="0" width="0.4064" layer="21"/>
<wire x1="-7.62" y1="0" x2="-7.62" y2="-1.905" width="0.4064" layer="21"/>
<wire x1="12.827" y1="5.588" x2="13.335" y2="5.08" width="0.1524" layer="21" curve="-90"/>
<wire x1="12.827" y1="-5.588" x2="13.335" y2="-5.08" width="0.1524" layer="21" curve="90"/>
<wire x1="-13.335" y1="-5.08" x2="-12.827" y2="-5.588" width="0.1524" layer="21" curve="90"/>
<wire x1="-13.335" y1="5.08" x2="-12.827" y2="5.588" width="0.1524" layer="21" curve="-90"/>
<wire x1="-9.652" y1="0" x2="-7.62" y2="0" width="0.1524" layer="21"/>
<wire x1="-6.731" y1="0" x2="9.652" y2="0" width="0.1524" layer="21"/>
<pad name="1" x="-11.303" y="0" drill="1.016" shape="octagon"/>
<pad name="2" x="11.303" y="0" drill="1.016" shape="octagon"/>
<text x="-12.954" y="5.969" size="1.778" layer="25" ratio="10">&gt;NAME</text>
<text x="-5.08" y="-2.54" size="1.778" layer="27" ratio="10">&gt;VALUE</text>
</package>
<package name="C275-093X316" urn="urn:adsk.eagle:footprint:23172/1" library_version="11">
<description>&lt;b&gt;CAPACITOR&lt;/b&gt;&lt;p&gt;
grid 27.5 mm, outline 9.3 x 31.6 mm</description>
<wire x1="-15.24" y1="4.572" x2="15.24" y2="4.572" width="0.1524" layer="21"/>
<wire x1="15.748" y1="4.064" x2="15.748" y2="-4.064" width="0.1524" layer="21"/>
<wire x1="15.24" y1="-4.572" x2="-15.24" y2="-4.572" width="0.1524" layer="21"/>
<wire x1="-15.748" y1="-4.064" x2="-15.748" y2="4.064" width="0.1524" layer="21"/>
<wire x1="-6.731" y1="1.905" x2="-6.731" y2="0" width="0.4064" layer="21"/>
<wire x1="-6.731" y1="0" x2="-6.731" y2="-1.905" width="0.4064" layer="21"/>
<wire x1="-7.62" y1="1.905" x2="-7.62" y2="0" width="0.4064" layer="21"/>
<wire x1="-7.62" y1="0" x2="-7.62" y2="-1.905" width="0.4064" layer="21"/>
<wire x1="15.24" y1="4.572" x2="15.748" y2="4.064" width="0.1524" layer="21" curve="-90"/>
<wire x1="15.24" y1="-4.572" x2="15.748" y2="-4.064" width="0.1524" layer="21" curve="90"/>
<wire x1="-15.748" y1="-4.064" x2="-15.24" y2="-4.572" width="0.1524" layer="21" curve="90"/>
<wire x1="-15.748" y1="4.064" x2="-15.24" y2="4.572" width="0.1524" layer="21" curve="-90"/>
<wire x1="-11.557" y1="0" x2="-7.62" y2="0" width="0.1524" layer="21"/>
<wire x1="-6.731" y1="0" x2="11.557" y2="0" width="0.1524" layer="21"/>
<pad name="1" x="-13.716" y="0" drill="1.1938" shape="octagon"/>
<pad name="2" x="13.716" y="0" drill="1.1938" shape="octagon"/>
<text x="-15.24" y="4.953" size="1.778" layer="25" ratio="10">&gt;NAME</text>
<text x="-5.08" y="-2.54" size="1.778" layer="27" ratio="10">&gt;VALUE</text>
</package>
<package name="C275-113X316" urn="urn:adsk.eagle:footprint:23173/1" library_version="11">
<description>&lt;b&gt;CAPACITOR&lt;/b&gt;&lt;p&gt;
grid 27.5 mm, outline 11.3 x 31.6 mm</description>
<wire x1="-15.24" y1="5.588" x2="15.24" y2="5.588" width="0.1524" layer="21"/>
<wire x1="15.748" y1="5.08" x2="15.748" y2="-5.08" width="0.1524" layer="21"/>
<wire x1="15.24" y1="-5.588" x2="-15.24" y2="-5.588" width="0.1524" layer="21"/>
<wire x1="-15.748" y1="-5.08" x2="-15.748" y2="5.08" width="0.1524" layer="21"/>
<wire x1="-6.731" y1="1.905" x2="-6.731" y2="0" width="0.4064" layer="21"/>
<wire x1="-6.731" y1="0" x2="-6.731" y2="-1.905" width="0.4064" layer="21"/>
<wire x1="-7.62" y1="1.905" x2="-7.62" y2="0" width="0.4064" layer="21"/>
<wire x1="-7.62" y1="0" x2="-7.62" y2="-1.905" width="0.4064" layer="21"/>
<wire x1="15.24" y1="5.588" x2="15.748" y2="5.08" width="0.1524" layer="21" curve="-90"/>
<wire x1="15.24" y1="-5.588" x2="15.748" y2="-5.08" width="0.1524" layer="21" curve="90"/>
<wire x1="-15.748" y1="-5.08" x2="-15.24" y2="-5.588" width="0.1524" layer="21" curve="90"/>
<wire x1="-15.748" y1="5.08" x2="-15.24" y2="5.588" width="0.1524" layer="21" curve="-90"/>
<wire x1="-11.557" y1="0" x2="-7.62" y2="0" width="0.1524" layer="21"/>
<wire x1="-6.731" y1="0" x2="11.557" y2="0" width="0.1524" layer="21"/>
<pad name="1" x="-13.716" y="0" drill="1.1938" shape="octagon"/>
<pad name="2" x="13.716" y="0" drill="1.1938" shape="octagon"/>
<text x="-15.24" y="5.969" size="1.778" layer="25" ratio="10">&gt;NAME</text>
<text x="-5.08" y="-2.54" size="1.778" layer="27" ratio="10">&gt;VALUE</text>
</package>
<package name="C275-134X316" urn="urn:adsk.eagle:footprint:23174/1" library_version="11">
<description>&lt;b&gt;CAPACITOR&lt;/b&gt;&lt;p&gt;
grid 27.5 mm, outline 13.4 x 31.6 mm</description>
<wire x1="-15.24" y1="6.604" x2="15.24" y2="6.604" width="0.1524" layer="21"/>
<wire x1="15.748" y1="6.096" x2="15.748" y2="-6.096" width="0.1524" layer="21"/>
<wire x1="15.24" y1="-6.604" x2="-15.24" y2="-6.604" width="0.1524" layer="21"/>
<wire x1="-15.748" y1="-6.096" x2="-15.748" y2="6.096" width="0.1524" layer="21"/>
<wire x1="-6.731" y1="1.905" x2="-6.731" y2="0" width="0.4064" layer="21"/>
<wire x1="-6.731" y1="0" x2="-6.731" y2="-1.905" width="0.4064" layer="21"/>
<wire x1="-7.62" y1="1.905" x2="-7.62" y2="0" width="0.4064" layer="21"/>
<wire x1="-7.62" y1="0" x2="-7.62" y2="-1.905" width="0.4064" layer="21"/>
<wire x1="15.24" y1="6.604" x2="15.748" y2="6.096" width="0.1524" layer="21" curve="-90"/>
<wire x1="15.24" y1="-6.604" x2="15.748" y2="-6.096" width="0.1524" layer="21" curve="90"/>
<wire x1="-15.748" y1="-6.096" x2="-15.24" y2="-6.604" width="0.1524" layer="21" curve="90"/>
<wire x1="-15.748" y1="6.096" x2="-15.24" y2="6.604" width="0.1524" layer="21" curve="-90"/>
<wire x1="-11.557" y1="0" x2="-7.62" y2="0" width="0.1524" layer="21"/>
<wire x1="-6.731" y1="0" x2="11.557" y2="0" width="0.1524" layer="21"/>
<pad name="1" x="-13.716" y="0" drill="1.1938" shape="octagon"/>
<pad name="2" x="13.716" y="0" drill="1.1938" shape="octagon"/>
<text x="-15.24" y="6.985" size="1.778" layer="25" ratio="10">&gt;NAME</text>
<text x="-5.08" y="-2.54" size="1.778" layer="27" ratio="10">&gt;VALUE</text>
</package>
<package name="C275-205X316" urn="urn:adsk.eagle:footprint:23175/1" library_version="11">
<description>&lt;b&gt;CAPACITOR&lt;/b&gt;&lt;p&gt;
grid 27.5 mm, outline 20.5 x 31.6 mm</description>
<wire x1="-15.24" y1="10.16" x2="15.24" y2="10.16" width="0.1524" layer="21"/>
<wire x1="15.748" y1="9.652" x2="15.748" y2="-9.652" width="0.1524" layer="21"/>
<wire x1="15.24" y1="-10.16" x2="-15.24" y2="-10.16" width="0.1524" layer="21"/>
<wire x1="-15.748" y1="-9.652" x2="-15.748" y2="9.652" width="0.1524" layer="21"/>
<wire x1="-6.731" y1="1.905" x2="-6.731" y2="0" width="0.4064" layer="21"/>
<wire x1="-6.731" y1="0" x2="-6.731" y2="-1.905" width="0.4064" layer="21"/>
<wire x1="-7.62" y1="1.905" x2="-7.62" y2="0" width="0.4064" layer="21"/>
<wire x1="-7.62" y1="0" x2="-7.62" y2="-1.905" width="0.4064" layer="21"/>
<wire x1="15.24" y1="10.16" x2="15.748" y2="9.652" width="0.1524" layer="21" curve="-90"/>
<wire x1="15.24" y1="-10.16" x2="15.748" y2="-9.652" width="0.1524" layer="21" curve="90"/>
<wire x1="-15.748" y1="-9.652" x2="-15.24" y2="-10.16" width="0.1524" layer="21" curve="90"/>
<wire x1="-15.748" y1="9.652" x2="-15.24" y2="10.16" width="0.1524" layer="21" curve="-90"/>
<wire x1="-11.557" y1="0" x2="-7.62" y2="0" width="0.1524" layer="21"/>
<wire x1="-6.731" y1="0" x2="11.557" y2="0" width="0.1524" layer="21"/>
<pad name="1" x="-13.716" y="0" drill="1.1938" shape="octagon"/>
<pad name="2" x="13.716" y="0" drill="1.1938" shape="octagon"/>
<text x="-15.24" y="10.541" size="1.778" layer="25" ratio="10">&gt;NAME</text>
<text x="-5.08" y="-4.318" size="1.778" layer="27" ratio="10">&gt;VALUE</text>
</package>
<package name="C325-137X374" urn="urn:adsk.eagle:footprint:23176/1" library_version="11">
<description>&lt;b&gt;CAPACITOR&lt;/b&gt;&lt;p&gt;
grid 32.5 mm, outline 13.7 x 37.4 mm</description>
<wire x1="-14.2748" y1="0" x2="-12.7" y2="0" width="0.1524" layer="21"/>
<wire x1="-12.7" y1="1.905" x2="-12.7" y2="0" width="0.4064" layer="21"/>
<wire x1="-11.811" y1="1.905" x2="-11.811" y2="0" width="0.4064" layer="21"/>
<wire x1="-11.811" y1="0" x2="14.2748" y2="0" width="0.1524" layer="21"/>
<wire x1="-11.811" y1="0" x2="-11.811" y2="-1.905" width="0.4064" layer="21"/>
<wire x1="-12.7" y1="0" x2="-12.7" y2="-1.905" width="0.4064" layer="21"/>
<wire x1="18.542" y1="6.731" x2="18.542" y2="-6.731" width="0.1524" layer="21"/>
<wire x1="-18.542" y1="6.731" x2="-18.542" y2="-6.731" width="0.1524" layer="21"/>
<wire x1="-18.542" y1="-6.731" x2="18.542" y2="-6.731" width="0.1524" layer="21"/>
<wire x1="18.542" y1="6.731" x2="-18.542" y2="6.731" width="0.1524" layer="21"/>
<pad name="1" x="-16.256" y="0" drill="1.1938" shape="octagon"/>
<pad name="2" x="16.256" y="0" drill="1.1938" shape="octagon"/>
<text x="-18.2372" y="7.0612" size="1.778" layer="25" ratio="10">&gt;NAME</text>
<text x="-10.8458" y="-2.8702" size="1.778" layer="27" ratio="10">&gt;VALUE</text>
</package>
<package name="C325-162X374" urn="urn:adsk.eagle:footprint:23177/1" library_version="11">
<description>&lt;b&gt;CAPACITOR&lt;/b&gt;&lt;p&gt;
grid 32.5 mm, outline 16.2 x 37.4 mm</description>
<wire x1="-14.2748" y1="0" x2="-12.7" y2="0" width="0.1524" layer="21"/>
<wire x1="-12.7" y1="1.905" x2="-12.7" y2="0" width="0.4064" layer="21"/>
<wire x1="-11.811" y1="1.905" x2="-11.811" y2="0" width="0.4064" layer="21"/>
<wire x1="-11.811" y1="0" x2="14.2748" y2="0" width="0.1524" layer="21"/>
<wire x1="-11.811" y1="0" x2="-11.811" y2="-1.905" width="0.4064" layer="21"/>
<wire x1="-12.7" y1="0" x2="-12.7" y2="-1.905" width="0.4064" layer="21"/>
<wire x1="18.542" y1="8.001" x2="18.542" y2="-8.001" width="0.1524" layer="21"/>
<wire x1="-18.542" y1="8.001" x2="-18.542" y2="-8.001" width="0.1524" layer="21"/>
<wire x1="-18.542" y1="-8.001" x2="18.542" y2="-8.001" width="0.1524" layer="21"/>
<wire x1="18.542" y1="8.001" x2="-18.542" y2="8.001" width="0.1524" layer="21"/>
<pad name="1" x="-16.256" y="0" drill="1.1938" shape="octagon"/>
<pad name="2" x="16.256" y="0" drill="1.1938" shape="octagon"/>
<text x="-18.3642" y="8.3312" size="1.778" layer="25" ratio="10">&gt;NAME</text>
<text x="-10.8458" y="-2.8702" size="1.778" layer="27" ratio="10">&gt;VALUE</text>
</package>
<package name="C325-182X374" urn="urn:adsk.eagle:footprint:23178/1" library_version="11">
<description>&lt;b&gt;CAPACITOR&lt;/b&gt;&lt;p&gt;
grid 32.5 mm, outline 18.2 x 37.4 mm</description>
<wire x1="-14.2748" y1="0" x2="-12.7" y2="0" width="0.1524" layer="21"/>
<wire x1="-12.7" y1="1.905" x2="-12.7" y2="0" width="0.4064" layer="21"/>
<wire x1="-11.811" y1="1.905" x2="-11.811" y2="0" width="0.4064" layer="21"/>
<wire x1="-11.811" y1="0" x2="14.2748" y2="0" width="0.1524" layer="21"/>
<wire x1="-11.811" y1="0" x2="-11.811" y2="-1.905" width="0.4064" layer="21"/>
<wire x1="-12.7" y1="0" x2="-12.7" y2="-1.905" width="0.4064" layer="21"/>
<wire x1="18.542" y1="9.017" x2="18.542" y2="-9.017" width="0.1524" layer="21"/>
<wire x1="-18.542" y1="9.017" x2="-18.542" y2="-9.017" width="0.1524" layer="21"/>
<wire x1="-18.542" y1="-9.017" x2="18.542" y2="-9.017" width="0.1524" layer="21"/>
<wire x1="18.542" y1="9.017" x2="-18.542" y2="9.017" width="0.1524" layer="21"/>
<pad name="1" x="-16.256" y="0" drill="1.1938" shape="octagon"/>
<pad name="2" x="16.256" y="0" drill="1.1938" shape="octagon"/>
<text x="-18.3642" y="9.3472" size="1.778" layer="25" ratio="10">&gt;NAME</text>
<text x="-10.8458" y="-2.8702" size="1.778" layer="27" ratio="10">&gt;VALUE</text>
</package>
<package name="C375-192X418" urn="urn:adsk.eagle:footprint:23179/1" library_version="11">
<description>&lt;b&gt;CAPACITOR&lt;/b&gt;&lt;p&gt;
grid 37.5 mm, outline 19.2 x 41.8 mm</description>
<wire x1="-20.32" y1="8.509" x2="20.32" y2="8.509" width="0.1524" layer="21"/>
<wire x1="20.828" y1="8.001" x2="20.828" y2="-8.001" width="0.1524" layer="21"/>
<wire x1="20.32" y1="-8.509" x2="-20.32" y2="-8.509" width="0.1524" layer="21"/>
<wire x1="-20.828" y1="-8.001" x2="-20.828" y2="8.001" width="0.1524" layer="21"/>
<wire x1="-6.731" y1="1.905" x2="-6.731" y2="0" width="0.4064" layer="21"/>
<wire x1="-6.731" y1="0" x2="-6.731" y2="-1.905" width="0.4064" layer="21"/>
<wire x1="-7.62" y1="1.905" x2="-7.62" y2="0" width="0.4064" layer="21"/>
<wire x1="-7.62" y1="0" x2="-7.62" y2="-1.905" width="0.4064" layer="21"/>
<wire x1="20.32" y1="8.509" x2="20.828" y2="8.001" width="0.1524" layer="21" curve="-90"/>
<wire x1="20.32" y1="-8.509" x2="20.828" y2="-8.001" width="0.1524" layer="21" curve="90"/>
<wire x1="-20.828" y1="-8.001" x2="-20.32" y2="-8.509" width="0.1524" layer="21" curve="90"/>
<wire x1="-20.828" y1="8.001" x2="-20.32" y2="8.509" width="0.1524" layer="21" curve="-90"/>
<wire x1="-16.002" y1="0" x2="-7.62" y2="0" width="0.1524" layer="21"/>
<wire x1="-6.731" y1="0" x2="16.002" y2="0" width="0.1524" layer="21"/>
<pad name="1" x="-18.796" y="0" drill="1.3208" shape="octagon"/>
<pad name="2" x="18.796" y="0" drill="1.3208" shape="octagon"/>
<text x="-20.447" y="8.89" size="1.778" layer="25" ratio="10">&gt;NAME</text>
<text x="-5.08" y="-2.54" size="1.778" layer="27" ratio="10">&gt;VALUE</text>
</package>
<package name="C375-203X418" urn="urn:adsk.eagle:footprint:23180/1" library_version="11">
<description>&lt;b&gt;CAPACITOR&lt;/b&gt;&lt;p&gt;
grid 37.5 mm, outline 20.3 x 41.8 mm</description>
<wire x1="-20.32" y1="10.16" x2="20.32" y2="10.16" width="0.1524" layer="21"/>
<wire x1="20.828" y1="9.652" x2="20.828" y2="-9.652" width="0.1524" layer="21"/>
<wire x1="20.32" y1="-10.16" x2="-20.32" y2="-10.16" width="0.1524" layer="21"/>
<wire x1="-20.828" y1="-9.652" x2="-20.828" y2="9.652" width="0.1524" layer="21"/>
<wire x1="-6.731" y1="1.905" x2="-6.731" y2="0" width="0.4064" layer="21"/>
<wire x1="-6.731" y1="0" x2="-6.731" y2="-1.905" width="0.4064" layer="21"/>
<wire x1="-7.62" y1="1.905" x2="-7.62" y2="0" width="0.4064" layer="21"/>
<wire x1="-7.62" y1="0" x2="-7.62" y2="-1.905" width="0.4064" layer="21"/>
<wire x1="20.32" y1="10.16" x2="20.828" y2="9.652" width="0.1524" layer="21" curve="-90"/>
<wire x1="20.32" y1="-10.16" x2="20.828" y2="-9.652" width="0.1524" layer="21" curve="90"/>
<wire x1="-20.828" y1="-9.652" x2="-20.32" y2="-10.16" width="0.1524" layer="21" curve="90"/>
<wire x1="-20.828" y1="9.652" x2="-20.32" y2="10.16" width="0.1524" layer="21" curve="-90"/>
<wire x1="-16.002" y1="0" x2="-7.62" y2="0" width="0.1524" layer="21"/>
<wire x1="-6.731" y1="0" x2="16.002" y2="0" width="0.1524" layer="21"/>
<pad name="1" x="-18.796" y="0" drill="1.3208" shape="octagon"/>
<pad name="2" x="18.796" y="0" drill="1.3208" shape="octagon"/>
<text x="-20.32" y="10.541" size="1.778" layer="25" ratio="10">&gt;NAME</text>
<text x="-5.08" y="-2.54" size="1.778" layer="27" ratio="10">&gt;VALUE</text>
</package>
<package name="C050-035X075" urn="urn:adsk.eagle:footprint:23181/1" library_version="11">
<description>&lt;b&gt;CAPACITOR&lt;/b&gt;&lt;p&gt;
grid 5 mm, outline 3.5 x 7.5 mm</description>
<wire x1="-0.3048" y1="0.635" x2="-0.3048" y2="0" width="0.3048" layer="21"/>
<wire x1="-0.3048" y1="0" x2="-0.3048" y2="-0.635" width="0.3048" layer="21"/>
<wire x1="-0.3048" y1="0" x2="-1.524" y2="0" width="0.1524" layer="21"/>
<wire x1="0.3302" y1="0.635" x2="0.3302" y2="0" width="0.3048" layer="21"/>
<wire x1="0.3302" y1="0" x2="0.3302" y2="-0.635" width="0.3048" layer="21"/>
<wire x1="0.3302" y1="0" x2="1.524" y2="0" width="0.1524" layer="21"/>
<wire x1="-3.683" y1="1.524" x2="-3.683" y2="-1.524" width="0.1524" layer="21"/>
<wire x1="-3.429" y1="-1.778" x2="3.429" y2="-1.778" width="0.1524" layer="21"/>
<wire x1="3.683" y1="-1.524" x2="3.683" y2="1.524" width="0.1524" layer="21"/>
<wire x1="3.429" y1="1.778" x2="-3.429" y2="1.778" width="0.1524" layer="21"/>
<wire x1="3.429" y1="1.778" x2="3.683" y2="1.524" width="0.1524" layer="21" curve="-90"/>
<wire x1="3.429" y1="-1.778" x2="3.683" y2="-1.524" width="0.1524" layer="21" curve="90"/>
<wire x1="-3.683" y1="-1.524" x2="-3.429" y2="-1.778" width="0.1524" layer="21" curve="90"/>
<wire x1="-3.683" y1="1.524" x2="-3.429" y2="1.778" width="0.1524" layer="21" curve="-90"/>
<pad name="1" x="-2.54" y="0" drill="0.8128" shape="octagon"/>
<pad name="2" x="2.54" y="0" drill="0.8128" shape="octagon"/>
<text x="-3.556" y="2.159" size="1.27" layer="25" ratio="10">&gt;NAME</text>
<text x="-3.556" y="-3.429" size="1.27" layer="27" ratio="10">&gt;VALUE</text>
</package>
<package name="C375-155X418" urn="urn:adsk.eagle:footprint:23182/1" library_version="11">
<description>&lt;b&gt;CAPACITOR&lt;/b&gt;&lt;p&gt;
grid 37.5 mm, outline 15.5 x 41.8 mm</description>
<wire x1="-20.32" y1="7.62" x2="20.32" y2="7.62" width="0.1524" layer="21"/>
<wire x1="20.828" y1="7.112" x2="20.828" y2="-7.112" width="0.1524" layer="21"/>
<wire x1="20.32" y1="-7.62" x2="-20.32" y2="-7.62" width="0.1524" layer="21"/>
<wire x1="-20.828" y1="-7.112" x2="-20.828" y2="7.112" width="0.1524" layer="21"/>
<wire x1="-6.731" y1="1.905" x2="-6.731" y2="0" width="0.4064" layer="21"/>
<wire x1="-6.731" y1="0" x2="-6.731" y2="-1.905" width="0.4064" layer="21"/>
<wire x1="-7.62" y1="1.905" x2="-7.62" y2="0" width="0.4064" layer="21"/>
<wire x1="-7.62" y1="0" x2="-7.62" y2="-1.905" width="0.4064" layer="21"/>
<wire x1="20.32" y1="7.62" x2="20.828" y2="7.112" width="0.1524" layer="21" curve="-90"/>
<wire x1="20.32" y1="-7.62" x2="20.828" y2="-7.112" width="0.1524" layer="21" curve="90"/>
<wire x1="-20.828" y1="-7.112" x2="-20.32" y2="-7.62" width="0.1524" layer="21" curve="90"/>
<wire x1="-20.828" y1="7.112" x2="-20.32" y2="7.62" width="0.1524" layer="21" curve="-90"/>
<wire x1="-16.002" y1="0" x2="-7.62" y2="0" width="0.1524" layer="21"/>
<wire x1="-6.731" y1="0" x2="16.002" y2="0" width="0.1524" layer="21"/>
<pad name="1" x="-18.796" y="0" drill="1.3208" shape="octagon"/>
<pad name="2" x="18.796" y="0" drill="1.3208" shape="octagon"/>
<text x="-20.447" y="8.001" size="1.778" layer="25" ratio="10">&gt;NAME</text>
<text x="-5.08" y="-2.54" size="1.778" layer="27" ratio="10">&gt;VALUE</text>
</package>
<package name="C075-063X106" urn="urn:adsk.eagle:footprint:23183/1" library_version="11">
<description>&lt;b&gt;CAPACITOR&lt;/b&gt;&lt;p&gt;
grid 7.5 mm, outline 6.3 x 10.6 mm</description>
<wire x1="4.953" y1="3.048" x2="-4.953" y2="3.048" width="0.1524" layer="21"/>
<wire x1="-5.207" y1="2.794" x2="-5.207" y2="-2.794" width="0.1524" layer="21"/>
<wire x1="-4.953" y1="-3.048" x2="4.953" y2="-3.048" width="0.1524" layer="21"/>
<wire x1="5.207" y1="-2.794" x2="5.207" y2="2.794" width="0.1524" layer="21"/>
<wire x1="4.953" y1="3.048" x2="5.207" y2="2.794" width="0.1524" layer="21" curve="-90"/>
<wire x1="4.953" y1="-3.048" x2="5.207" y2="-2.794" width="0.1524" layer="21" curve="90"/>
<wire x1="-5.207" y1="-2.794" x2="-4.953" y2="-3.048" width="0.1524" layer="21" curve="90"/>
<wire x1="-5.207" y1="2.794" x2="-4.953" y2="3.048" width="0.1524" layer="21" curve="-90"/>
<wire x1="-1.27" y1="0" x2="2.667" y2="0" width="0.1524" layer="21"/>
<wire x1="-2.667" y1="0" x2="-2.159" y2="0" width="0.1524" layer="21"/>
<wire x1="-2.159" y1="1.27" x2="-2.159" y2="0" width="0.4064" layer="21"/>
<wire x1="-2.159" y1="0" x2="-2.159" y2="-1.27" width="0.4064" layer="21"/>
<wire x1="-1.27" y1="1.27" x2="-1.27" y2="0" width="0.4064" layer="21"/>
<wire x1="-1.27" y1="0" x2="-1.27" y2="-1.27" width="0.4064" layer="21"/>
<pad name="1" x="-3.81" y="0" drill="0.9144" shape="octagon"/>
<pad name="2" x="3.81" y="0" drill="0.9144" shape="octagon"/>
<text x="-4.826" y="3.429" size="1.27" layer="25" ratio="10">&gt;NAME</text>
<text x="-0.635" y="-2.54" size="1.27" layer="27" ratio="10">&gt;VALUE</text>
</package>
<package name="C275-154X316" urn="urn:adsk.eagle:footprint:23184/1" library_version="11">
<description>&lt;b&gt;CAPACITOR&lt;/b&gt;&lt;p&gt;
grid 27.5 mm, outline 15.4 x 31.6 mm</description>
<wire x1="-15.24" y1="7.62" x2="15.24" y2="7.62" width="0.1524" layer="21"/>
<wire x1="15.748" y1="7.112" x2="15.748" y2="-7.112" width="0.1524" layer="21"/>
<wire x1="15.24" y1="-7.62" x2="-15.24" y2="-7.62" width="0.1524" layer="21"/>
<wire x1="-15.748" y1="-7.112" x2="-15.748" y2="7.112" width="0.1524" layer="21"/>
<wire x1="-6.731" y1="1.905" x2="-6.731" y2="0" width="0.4064" layer="21"/>
<wire x1="-6.731" y1="0" x2="-6.731" y2="-1.905" width="0.4064" layer="21"/>
<wire x1="-7.62" y1="1.905" x2="-7.62" y2="0" width="0.4064" layer="21"/>
<wire x1="-7.62" y1="0" x2="-7.62" y2="-1.905" width="0.4064" layer="21"/>
<wire x1="15.24" y1="7.62" x2="15.748" y2="7.112" width="0.1524" layer="21" curve="-90"/>
<wire x1="15.24" y1="-7.62" x2="15.748" y2="-7.112" width="0.1524" layer="21" curve="90"/>
<wire x1="-15.748" y1="-7.112" x2="-15.24" y2="-7.62" width="0.1524" layer="21" curve="90"/>
<wire x1="-15.748" y1="7.112" x2="-15.24" y2="7.62" width="0.1524" layer="21" curve="-90"/>
<wire x1="-11.557" y1="0" x2="-7.62" y2="0" width="0.1524" layer="21"/>
<wire x1="-6.731" y1="0" x2="11.557" y2="0" width="0.1524" layer="21"/>
<pad name="1" x="-13.716" y="0" drill="1.1938" shape="octagon"/>
<pad name="2" x="13.716" y="0" drill="1.1938" shape="octagon"/>
<text x="-15.24" y="8.001" size="1.778" layer="25" ratio="10">&gt;NAME</text>
<text x="-5.08" y="-2.54" size="1.778" layer="27" ratio="10">&gt;VALUE</text>
</package>
<package name="C275-173X316" urn="urn:adsk.eagle:footprint:23185/1" library_version="11">
<description>&lt;b&gt;CAPACITOR&lt;/b&gt;&lt;p&gt;
grid 27.5 mm, outline 17.3 x 31.6 mm</description>
<wire x1="-15.24" y1="8.509" x2="15.24" y2="8.509" width="0.1524" layer="21"/>
<wire x1="15.748" y1="8.001" x2="15.748" y2="-8.001" width="0.1524" layer="21"/>
<wire x1="15.24" y1="-8.509" x2="-15.24" y2="-8.509" width="0.1524" layer="21"/>
<wire x1="-15.748" y1="-8.001" x2="-15.748" y2="8.001" width="0.1524" layer="21"/>
<wire x1="-6.731" y1="1.905" x2="-6.731" y2="0" width="0.4064" layer="21"/>
<wire x1="-6.731" y1="0" x2="-6.731" y2="-1.905" width="0.4064" layer="21"/>
<wire x1="-7.62" y1="1.905" x2="-7.62" y2="0" width="0.4064" layer="21"/>
<wire x1="-7.62" y1="0" x2="-7.62" y2="-1.905" width="0.4064" layer="21"/>
<wire x1="15.24" y1="8.509" x2="15.748" y2="8.001" width="0.1524" layer="21" curve="-90"/>
<wire x1="15.24" y1="-8.509" x2="15.748" y2="-8.001" width="0.1524" layer="21" curve="90"/>
<wire x1="-15.748" y1="-8.001" x2="-15.24" y2="-8.509" width="0.1524" layer="21" curve="90"/>
<wire x1="-15.748" y1="8.001" x2="-15.24" y2="8.509" width="0.1524" layer="21" curve="-90"/>
<wire x1="-11.557" y1="0" x2="-7.62" y2="0" width="0.1524" layer="21"/>
<wire x1="-6.731" y1="0" x2="11.557" y2="0" width="0.1524" layer="21"/>
<pad name="1" x="-13.716" y="0" drill="1.1938" shape="octagon"/>
<pad name="2" x="13.716" y="0" drill="1.1938" shape="octagon"/>
<text x="-15.24" y="8.89" size="1.778" layer="25" ratio="10">&gt;NAME</text>
<text x="-5.08" y="-2.54" size="1.778" layer="27" ratio="10">&gt;VALUE</text>
</package>
<package name="C0402K" urn="urn:adsk.eagle:footprint:23186/1" library_version="11">
<description>&lt;b&gt;Ceramic Chip Capacitor KEMET 0204 reflow solder&lt;/b&gt;&lt;p&gt;
Metric Code Size 1005</description>
<wire x1="-0.425" y1="0.2" x2="0.425" y2="0.2" width="0.1016" layer="51"/>
<wire x1="0.425" y1="-0.2" x2="-0.425" y2="-0.2" width="0.1016" layer="51"/>
<smd name="1" x="-0.6" y="0" dx="0.925" dy="0.74" layer="1"/>
<smd name="2" x="0.6" y="0" dx="0.925" dy="0.74" layer="1"/>
<text x="-0.5" y="0.425" size="1.016" layer="25">&gt;NAME</text>
<text x="-0.5" y="-1.45" size="1.016" layer="27">&gt;VALUE</text>
<rectangle x1="-0.5" y1="-0.25" x2="-0.225" y2="0.25" layer="51"/>
<rectangle x1="0.225" y1="-0.25" x2="0.5" y2="0.25" layer="51"/>
</package>
<package name="C0603K" urn="urn:adsk.eagle:footprint:23187/1" library_version="11">
<description>&lt;b&gt;Ceramic Chip Capacitor KEMET 0603 reflow solder&lt;/b&gt;&lt;p&gt;
Metric Code Size 1608</description>
<wire x1="-0.725" y1="0.35" x2="0.725" y2="0.35" width="0.1016" layer="51"/>
<wire x1="0.725" y1="-0.35" x2="-0.725" y2="-0.35" width="0.1016" layer="51"/>
<smd name="1" x="-0.875" y="0" dx="1.05" dy="1.08" layer="1"/>
<smd name="2" x="0.875" y="0" dx="1.05" dy="1.08" layer="1"/>
<text x="-0.8" y="0.65" size="1.016" layer="25">&gt;NAME</text>
<text x="-0.8" y="-1.65" size="1.016" layer="27">&gt;VALUE</text>
<rectangle x1="-0.8" y1="-0.4" x2="-0.45" y2="0.4" layer="51"/>
<rectangle x1="0.45" y1="-0.4" x2="0.8" y2="0.4" layer="51"/>
</package>
<package name="C0805K" urn="urn:adsk.eagle:footprint:23188/1" library_version="11">
<description>&lt;b&gt;Ceramic Chip Capacitor KEMET 0805 reflow solder&lt;/b&gt;&lt;p&gt;
Metric Code Size 2012</description>
<wire x1="-0.925" y1="0.6" x2="0.925" y2="0.6" width="0.1016" layer="51"/>
<wire x1="0.925" y1="-0.6" x2="-0.925" y2="-0.6" width="0.1016" layer="51"/>
<smd name="1" x="-1" y="0" dx="1.3" dy="1.6" layer="1"/>
<smd name="2" x="1" y="0" dx="1.3" dy="1.6" layer="1"/>
<text x="-1" y="0.875" size="1.016" layer="25">&gt;NAME</text>
<text x="-1" y="-1.9" size="1.016" layer="27">&gt;VALUE</text>
<rectangle x1="-1" y1="-0.65" x2="-0.5" y2="0.65" layer="51"/>
<rectangle x1="0.5" y1="-0.65" x2="1" y2="0.65" layer="51"/>
</package>
<package name="C1206K" urn="urn:adsk.eagle:footprint:23189/1" library_version="11">
<description>&lt;b&gt;Ceramic Chip Capacitor KEMET 1206 reflow solder&lt;/b&gt;&lt;p&gt;
Metric Code Size 3216</description>
<wire x1="-1.525" y1="0.75" x2="1.525" y2="0.75" width="0.1016" layer="51"/>
<wire x1="1.525" y1="-0.75" x2="-1.525" y2="-0.75" width="0.1016" layer="51"/>
<smd name="1" x="-1.5" y="0" dx="1.5" dy="2" layer="1"/>
<smd name="2" x="1.5" y="0" dx="1.5" dy="2" layer="1"/>
<text x="-1.6" y="1.1" size="1.016" layer="25">&gt;NAME</text>
<text x="-1.6" y="-2.1" size="1.016" layer="27">&gt;VALUE</text>
<rectangle x1="-1.6" y1="-0.8" x2="-1.1" y2="0.8" layer="51"/>
<rectangle x1="1.1" y1="-0.8" x2="1.6" y2="0.8" layer="51"/>
</package>
<package name="C1210K" urn="urn:adsk.eagle:footprint:23190/1" library_version="11">
<description>&lt;b&gt;Ceramic Chip Capacitor KEMET 1210 reflow solder&lt;/b&gt;&lt;p&gt;
Metric Code Size 3225</description>
<wire x1="-1.525" y1="1.175" x2="1.525" y2="1.175" width="0.1016" layer="51"/>
<wire x1="1.525" y1="-1.175" x2="-1.525" y2="-1.175" width="0.1016" layer="51"/>
<smd name="1" x="-1.5" y="0" dx="1.5" dy="2.9" layer="1"/>
<smd name="2" x="1.5" y="0" dx="1.5" dy="2.9" layer="1"/>
<text x="-1.6" y="1.55" size="1.016" layer="25">&gt;NAME</text>
<text x="-1.6" y="-2.575" size="1.016" layer="27">&gt;VALUE</text>
<rectangle x1="-1.6" y1="-1.25" x2="-1.1" y2="1.25" layer="51"/>
<rectangle x1="1.1" y1="-1.25" x2="1.6" y2="1.25" layer="51"/>
</package>
<package name="C1812K" urn="urn:adsk.eagle:footprint:23191/1" library_version="11">
<description>&lt;b&gt;Ceramic Chip Capacitor KEMET 1812 reflow solder&lt;/b&gt;&lt;p&gt;
Metric Code Size 4532</description>
<wire x1="-2.175" y1="1.525" x2="2.175" y2="1.525" width="0.1016" layer="51"/>
<wire x1="2.175" y1="-1.525" x2="-2.175" y2="-1.525" width="0.1016" layer="51"/>
<smd name="1" x="-2.05" y="0" dx="1.8" dy="3.7" layer="1"/>
<smd name="2" x="2.05" y="0" dx="1.8" dy="3.7" layer="1"/>
<text x="-2.25" y="1.95" size="1.016" layer="25">&gt;NAME</text>
<text x="-2.25" y="-2.975" size="1.016" layer="27">&gt;VALUE</text>
<rectangle x1="-2.25" y1="-1.6" x2="-1.65" y2="1.6" layer="51"/>
<rectangle x1="1.65" y1="-1.6" x2="2.25" y2="1.6" layer="51"/>
</package>
<package name="C1825K" urn="urn:adsk.eagle:footprint:23192/1" library_version="11">
<description>&lt;b&gt;Ceramic Chip Capacitor KEMET 1825 reflow solder&lt;/b&gt;&lt;p&gt;
Metric Code Size 4564</description>
<wire x1="-1.525" y1="3.125" x2="1.525" y2="3.125" width="0.1016" layer="51"/>
<wire x1="1.525" y1="-3.125" x2="-1.525" y2="-3.125" width="0.1016" layer="51"/>
<smd name="1" x="-1.5" y="0" dx="1.8" dy="6.9" layer="1"/>
<smd name="2" x="1.5" y="0" dx="1.8" dy="6.9" layer="1"/>
<text x="-1.6" y="3.55" size="1.016" layer="25">&gt;NAME</text>
<text x="-1.6" y="-4.625" size="1.016" layer="27">&gt;VALUE</text>
<rectangle x1="-1.6" y1="-3.2" x2="-1.1" y2="3.2" layer="51"/>
<rectangle x1="1.1" y1="-3.2" x2="1.6" y2="3.2" layer="51"/>
</package>
<package name="C2220K" urn="urn:adsk.eagle:footprint:23193/1" library_version="11">
<description>&lt;b&gt;Ceramic Chip Capacitor KEMET 2220 reflow solder&lt;/b&gt;&lt;p&gt;Metric Code Size 5650</description>
<wire x1="-2.725" y1="2.425" x2="2.725" y2="2.425" width="0.1016" layer="51"/>
<wire x1="2.725" y1="-2.425" x2="-2.725" y2="-2.425" width="0.1016" layer="51"/>
<smd name="1" x="-2.55" y="0" dx="1.85" dy="5.5" layer="1"/>
<smd name="2" x="2.55" y="0" dx="1.85" dy="5.5" layer="1"/>
<text x="-2.8" y="2.95" size="1.016" layer="25">&gt;NAME</text>
<text x="-2.8" y="-3.975" size="1.016" layer="27">&gt;VALUE</text>
<rectangle x1="-2.8" y1="-2.5" x2="-2.2" y2="2.5" layer="51"/>
<rectangle x1="2.2" y1="-2.5" x2="2.8" y2="2.5" layer="51"/>
</package>
<package name="C2225K" urn="urn:adsk.eagle:footprint:23194/1" library_version="11">
<description>&lt;b&gt;Ceramic Chip Capacitor KEMET 2225 reflow solder&lt;/b&gt;&lt;p&gt;Metric Code Size 5664</description>
<wire x1="-2.725" y1="3.075" x2="2.725" y2="3.075" width="0.1016" layer="51"/>
<wire x1="2.725" y1="-3.075" x2="-2.725" y2="-3.075" width="0.1016" layer="51"/>
<smd name="1" x="-2.55" y="0" dx="1.85" dy="6.8" layer="1"/>
<smd name="2" x="2.55" y="0" dx="1.85" dy="6.8" layer="1"/>
<text x="-2.8" y="3.6" size="1.016" layer="25">&gt;NAME</text>
<text x="-2.8" y="-4.575" size="1.016" layer="27">&gt;VALUE</text>
<rectangle x1="-2.8" y1="-3.15" x2="-2.2" y2="3.15" layer="51"/>
<rectangle x1="2.2" y1="-3.15" x2="2.8" y2="3.15" layer="51"/>
</package>
<package name="HPC0201" urn="urn:adsk.eagle:footprint:25783/1" library_version="11">
<description>&lt;b&gt; &lt;/b&gt;&lt;p&gt;
Source: http://www.vishay.com/docs/10129/hpc0201a.pdf</description>
<smd name="1" x="-0.18" y="0" dx="0.2" dy="0.35" layer="1"/>
<smd name="2" x="0.18" y="0" dx="0.2" dy="0.35" layer="1"/>
<text x="-0.75" y="0.74" size="1.27" layer="25">&gt;NAME</text>
<text x="-0.785" y="-1.865" size="1.27" layer="27">&gt;VALUE</text>
<rectangle x1="-0.305" y1="-0.15" x2="0.305" y2="0.15" layer="51"/>
</package>
<package name="C0201" urn="urn:adsk.eagle:footprint:23196/1" library_version="11">
<description>Source: http://www.avxcorp.com/docs/catalogs/cx5r.pdf</description>
<smd name="1" x="-0.25" y="0" dx="0.25" dy="0.35" layer="1"/>
<smd name="2" x="0.25" y="0" dx="0.25" dy="0.35" layer="1"/>
<text x="-0.635" y="0.635" size="1.27" layer="25">&gt;NAME</text>
<text x="-0.635" y="-1.905" size="1.27" layer="27">&gt;VALUE</text>
<rectangle x1="-0.3" y1="-0.15" x2="-0.15" y2="0.15" layer="51"/>
<rectangle x1="0.15" y1="-0.15" x2="0.3" y2="0.15" layer="51"/>
<rectangle x1="-0.15" y1="0.1" x2="0.15" y2="0.15" layer="51"/>
<rectangle x1="-0.15" y1="-0.15" x2="0.15" y2="-0.1" layer="51"/>
</package>
<package name="C1808" urn="urn:adsk.eagle:footprint:23197/1" library_version="11">
<description>&lt;b&gt;CAPACITOR&lt;/b&gt;&lt;p&gt;
Source: AVX .. aphvc.pdf</description>
<wire x1="-1.4732" y1="0.9502" x2="1.4732" y2="0.9502" width="0.1016" layer="51"/>
<wire x1="-1.4478" y1="-0.9502" x2="1.4732" y2="-0.9502" width="0.1016" layer="51"/>
<smd name="1" x="-1.95" y="0" dx="1.6" dy="2.2" layer="1"/>
<smd name="2" x="1.95" y="0" dx="1.6" dy="2.2" layer="1"/>
<text x="-2.233" y="1.827" size="1.27" layer="25">&gt;NAME</text>
<text x="-2.233" y="-2.842" size="1.27" layer="27">&gt;VALUE</text>
<rectangle x1="-2.275" y1="-1.015" x2="-1.225" y2="1.015" layer="51"/>
<rectangle x1="1.225" y1="-1.015" x2="2.275" y2="1.015" layer="51"/>
</package>
<package name="C3640" urn="urn:adsk.eagle:footprint:23198/1" library_version="11">
<description>&lt;b&gt;CAPACITOR&lt;/b&gt;&lt;p&gt;
Source: AVX .. aphvc.pdf</description>
<wire x1="-3.8322" y1="5.0496" x2="3.8322" y2="5.0496" width="0.1016" layer="51"/>
<wire x1="-3.8322" y1="-5.0496" x2="3.8322" y2="-5.0496" width="0.1016" layer="51"/>
<smd name="1" x="-4.267" y="0" dx="2.6" dy="10.7" layer="1"/>
<smd name="2" x="4.267" y="0" dx="2.6" dy="10.7" layer="1"/>
<text x="-4.647" y="6.465" size="1.27" layer="25">&gt;NAME</text>
<text x="-4.647" y="-7.255" size="1.27" layer="27">&gt;VALUE</text>
<rectangle x1="-4.57" y1="-5.1" x2="-3.05" y2="5.1" layer="51"/>
<rectangle x1="3.05" y1="-5.1" x2="4.5688" y2="5.1" layer="51"/>
</package>
<package name="C01005" urn="urn:adsk.eagle:footprint:23199/1" library_version="11">
<description>&lt;b&gt;CAPACITOR&lt;/b&gt;</description>
<rectangle x1="-0.1999" y1="-0.3" x2="0.1999" y2="0.3" layer="35"/>
<rectangle x1="-0.2" y1="-0.1" x2="-0.075" y2="0.1" layer="51"/>
<rectangle x1="0.075" y1="-0.1" x2="0.2" y2="0.1" layer="51"/>
<rectangle x1="-0.15" y1="0.05" x2="0.15" y2="0.1" layer="51"/>
<rectangle x1="-0.15" y1="-0.1" x2="0.15" y2="-0.05" layer="51"/>
<smd name="1" x="-0.1625" y="0" dx="0.2" dy="0.25" layer="1"/>
<smd name="2" x="0.1625" y="0" dx="0.2" dy="0.25" layer="1"/>
<text x="-0.4" y="0.3" size="1.27" layer="25">&gt;NAME</text>
<text x="-0.4" y="-1.6" size="1.27" layer="27">&gt;VALUE</text>
</package>
<package name="R0603" urn="urn:adsk.eagle:footprint:23044/1" library_version="11">
<description>&lt;b&gt;RESISTOR&lt;/b&gt;</description>
<wire x1="-0.432" y1="-0.356" x2="0.432" y2="-0.356" width="0.1524" layer="51"/>
<wire x1="0.432" y1="0.356" x2="-0.432" y2="0.356" width="0.1524" layer="51"/>
<wire x1="-1.473" y1="0.983" x2="1.473" y2="0.983" width="0.0508" layer="39"/>
<wire x1="1.473" y1="0.983" x2="1.473" y2="-0.983" width="0.0508" layer="39"/>
<wire x1="1.473" y1="-0.983" x2="-1.473" y2="-0.983" width="0.0508" layer="39"/>
<wire x1="-1.473" y1="-0.983" x2="-1.473" y2="0.983" width="0.0508" layer="39"/>
<smd name="1" x="-0.85" y="0" dx="1" dy="1.1" layer="1"/>
<smd name="2" x="0.85" y="0" dx="1" dy="1.1" layer="1"/>
<text x="-0.635" y="0.635" size="1.27" layer="25">&gt;NAME</text>
<text x="-0.635" y="-1.905" size="1.27" layer="27">&gt;VALUE</text>
<rectangle x1="0.4318" y1="-0.4318" x2="0.8382" y2="0.4318" layer="51"/>
<rectangle x1="-0.8382" y1="-0.4318" x2="-0.4318" y2="0.4318" layer="51"/>
<rectangle x1="-0.1999" y1="-0.4001" x2="0.1999" y2="0.4001" layer="35"/>
</package>
<package name="R0805W" urn="urn:adsk.eagle:footprint:23046/1" library_version="11">
<description>&lt;b&gt;RESISTOR&lt;/b&gt; wave soldering&lt;p&gt;</description>
<wire x1="-0.41" y1="0.635" x2="0.41" y2="0.635" width="0.1524" layer="51"/>
<wire x1="-0.41" y1="-0.635" x2="0.41" y2="-0.635" width="0.1524" layer="51"/>
<wire x1="-1.973" y1="0.983" x2="1.973" y2="0.983" width="0.0508" layer="39"/>
<wire x1="1.973" y1="0.983" x2="1.973" y2="-0.983" width="0.0508" layer="39"/>
<wire x1="1.973" y1="-0.983" x2="-1.973" y2="-0.983" width="0.0508" layer="39"/>
<wire x1="-1.973" y1="-0.983" x2="-1.973" y2="0.983" width="0.0508" layer="39"/>
<smd name="1" x="-1.0525" y="0" dx="1.5" dy="1" layer="1"/>
<smd name="2" x="1.0525" y="0" dx="1.5" dy="1" layer="1"/>
<text x="-0.635" y="1.27" size="1.27" layer="25">&gt;NAME</text>
<text x="-0.635" y="-2.54" size="1.27" layer="27">&gt;VALUE</text>
<rectangle x1="0.4064" y1="-0.6985" x2="1.0564" y2="0.7015" layer="51"/>
<rectangle x1="-1.0668" y1="-0.6985" x2="-0.4168" y2="0.7015" layer="51"/>
<rectangle x1="-0.1999" y1="-0.5001" x2="0.1999" y2="0.5001" layer="35"/>
</package>
<package name="R1206" urn="urn:adsk.eagle:footprint:23047/1" library_version="11">
<description>&lt;b&gt;RESISTOR&lt;/b&gt;</description>
<wire x1="0.9525" y1="-0.8128" x2="-0.9652" y2="-0.8128" width="0.1524" layer="51"/>
<wire x1="0.9525" y1="0.8128" x2="-0.9652" y2="0.8128" width="0.1524" layer="51"/>
<wire x1="-2.473" y1="0.983" x2="2.473" y2="0.983" width="0.0508" layer="39"/>
<wire x1="2.473" y1="0.983" x2="2.473" y2="-0.983" width="0.0508" layer="39"/>
<wire x1="2.473" y1="-0.983" x2="-2.473" y2="-0.983" width="0.0508" layer="39"/>
<wire x1="-2.473" y1="-0.983" x2="-2.473" y2="0.983" width="0.0508" layer="39"/>
<smd name="2" x="1.422" y="0" dx="1.6" dy="1.803" layer="1"/>
<smd name="1" x="-1.422" y="0" dx="1.6" dy="1.803" layer="1"/>
<text x="-1.27" y="1.27" size="1.27" layer="25">&gt;NAME</text>
<text x="-1.27" y="-2.54" size="1.27" layer="27">&gt;VALUE</text>
<rectangle x1="-1.6891" y1="-0.8763" x2="-0.9525" y2="0.8763" layer="51"/>
<rectangle x1="0.9525" y1="-0.8763" x2="1.6891" y2="0.8763" layer="51"/>
<rectangle x1="-0.3" y1="-0.7" x2="0.3" y2="0.7" layer="35"/>
</package>
<package name="R1206W" urn="urn:adsk.eagle:footprint:23048/1" library_version="11">
<description>&lt;b&gt;RESISTOR&lt;/b&gt;&lt;p&gt;
wave soldering</description>
<wire x1="-0.913" y1="0.8" x2="0.888" y2="0.8" width="0.1524" layer="51"/>
<wire x1="-0.913" y1="-0.8" x2="0.888" y2="-0.8" width="0.1524" layer="51"/>
<wire x1="-2.473" y1="0.983" x2="2.473" y2="0.983" width="0.0508" layer="39"/>
<wire x1="2.473" y1="0.983" x2="2.473" y2="-0.983" width="0.0508" layer="39"/>
<wire x1="2.473" y1="-0.983" x2="-2.473" y2="-0.983" width="0.0508" layer="39"/>
<wire x1="-2.473" y1="-0.983" x2="-2.473" y2="0.983" width="0.0508" layer="39"/>
<smd name="1" x="-1.499" y="0" dx="1.8" dy="1.2" layer="1"/>
<smd name="2" x="1.499" y="0" dx="1.8" dy="1.2" layer="1"/>
<text x="-1.905" y="1.27" size="1.27" layer="25">&gt;NAME</text>
<text x="-1.905" y="-2.54" size="1.27" layer="27">&gt;VALUE</text>
<rectangle x1="-1.651" y1="-0.8763" x2="-0.9009" y2="0.8738" layer="51"/>
<rectangle x1="0.889" y1="-0.8763" x2="1.6391" y2="0.8738" layer="51"/>
<rectangle x1="-0.3" y1="-0.7" x2="0.3" y2="0.7" layer="35"/>
</package>
<package name="R1210" urn="urn:adsk.eagle:footprint:23049/1" library_version="11">
<description>&lt;b&gt;RESISTOR&lt;/b&gt;</description>
<wire x1="-0.913" y1="1.219" x2="0.939" y2="1.219" width="0.1524" layer="51"/>
<wire x1="-0.913" y1="-1.219" x2="0.939" y2="-1.219" width="0.1524" layer="51"/>
<wire x1="-2.473" y1="1.483" x2="2.473" y2="1.483" width="0.0508" layer="39"/>
<wire x1="2.473" y1="1.483" x2="2.473" y2="-1.483" width="0.0508" layer="39"/>
<wire x1="2.473" y1="-1.483" x2="-2.473" y2="-1.483" width="0.0508" layer="39"/>
<wire x1="-2.473" y1="-1.483" x2="-2.473" y2="1.483" width="0.0508" layer="39"/>
<smd name="1" x="-1.4" y="0" dx="1.6" dy="2.7" layer="1"/>
<smd name="2" x="1.4" y="0" dx="1.6" dy="2.7" layer="1"/>
<text x="-2.54" y="1.905" size="1.27" layer="25">&gt;NAME</text>
<text x="-2.54" y="-3.175" size="1.27" layer="27">&gt;VALUE</text>
<rectangle x1="-1.651" y1="-1.3081" x2="-0.9009" y2="1.2918" layer="51"/>
<rectangle x1="0.9144" y1="-1.3081" x2="1.6645" y2="1.2918" layer="51"/>
<rectangle x1="-0.3" y1="-0.8999" x2="0.3" y2="0.8999" layer="35"/>
</package>
<package name="R1210W" urn="urn:adsk.eagle:footprint:23050/1" library_version="11">
<description>&lt;b&gt;RESISTOR&lt;/b&gt;&lt;p&gt;
wave soldering</description>
<wire x1="-0.913" y1="1.219" x2="0.939" y2="1.219" width="0.1524" layer="51"/>
<wire x1="-0.913" y1="-1.219" x2="0.939" y2="-1.219" width="0.1524" layer="51"/>
<wire x1="-2.473" y1="1.483" x2="2.473" y2="1.483" width="0.0508" layer="39"/>
<wire x1="2.473" y1="1.483" x2="2.473" y2="-1.483" width="0.0508" layer="39"/>
<wire x1="2.473" y1="-1.483" x2="-2.473" y2="-1.483" width="0.0508" layer="39"/>
<wire x1="-2.473" y1="-1.483" x2="-2.473" y2="1.483" width="0.0508" layer="39"/>
<smd name="1" x="-1.499" y="0" dx="1.8" dy="1.8" layer="1"/>
<smd name="2" x="1.499" y="0" dx="1.8" dy="1.8" layer="1"/>
<text x="-2.54" y="1.905" size="1.27" layer="25">&gt;NAME</text>
<text x="-2.54" y="-3.175" size="1.27" layer="27">&gt;VALUE</text>
<rectangle x1="-1.651" y1="-1.3081" x2="-0.9009" y2="1.2918" layer="51"/>
<rectangle x1="0.9144" y1="-1.3081" x2="1.6645" y2="1.2918" layer="51"/>
<rectangle x1="-0.3" y1="-0.8001" x2="0.3" y2="0.8001" layer="35"/>
</package>
<package name="R2010W" urn="urn:adsk.eagle:footprint:23052/1" library_version="11">
<description>&lt;b&gt;RESISTOR&lt;/b&gt;&lt;p&gt;
wave soldering</description>
<wire x1="-1.662" y1="1.245" x2="1.662" y2="1.245" width="0.1524" layer="51"/>
<wire x1="-1.637" y1="-1.245" x2="1.687" y2="-1.245" width="0.1524" layer="51"/>
<wire x1="-3.473" y1="1.483" x2="3.473" y2="1.483" width="0.0508" layer="39"/>
<wire x1="3.473" y1="1.483" x2="3.473" y2="-1.483" width="0.0508" layer="39"/>
<wire x1="3.473" y1="-1.483" x2="-3.473" y2="-1.483" width="0.0508" layer="39"/>
<wire x1="-3.473" y1="-1.483" x2="-3.473" y2="1.483" width="0.0508" layer="39"/>
<smd name="1" x="-2.311" y="0" dx="2" dy="1.8" layer="1"/>
<smd name="2" x="2.311" y="0" dx="2" dy="1.8" layer="1"/>
<text x="-2.54" y="1.905" size="1.27" layer="25">&gt;NAME</text>
<text x="-2.54" y="-3.175" size="1.27" layer="27">&gt;VALUE</text>
<rectangle x1="-2.4892" y1="-1.3208" x2="-1.6393" y2="1.3292" layer="51"/>
<rectangle x1="1.651" y1="-1.3208" x2="2.5009" y2="1.3292" layer="51"/>
</package>
<package name="R2012" urn="urn:adsk.eagle:footprint:23053/1" library_version="11">
<description>&lt;b&gt;RESISTOR&lt;/b&gt;</description>
<wire x1="-0.41" y1="0.635" x2="0.41" y2="0.635" width="0.1524" layer="51"/>
<wire x1="-0.41" y1="-0.635" x2="0.41" y2="-0.635" width="0.1524" layer="51"/>
<wire x1="-1.973" y1="0.983" x2="1.973" y2="0.983" width="0.0508" layer="39"/>
<wire x1="1.973" y1="0.983" x2="1.973" y2="-0.983" width="0.0508" layer="39"/>
<wire x1="1.973" y1="-0.983" x2="-1.973" y2="-0.983" width="0.0508" layer="39"/>
<wire x1="-1.973" y1="-0.983" x2="-1.973" y2="0.983" width="0.0508" layer="39"/>
<smd name="1" x="-0.85" y="0" dx="1.3" dy="1.5" layer="1"/>
<smd name="2" x="0.85" y="0" dx="1.3" dy="1.5" layer="1"/>
<text x="-0.635" y="1.27" size="1.27" layer="25">&gt;NAME</text>
<text x="-0.635" y="-2.54" size="1.27" layer="27">&gt;VALUE</text>
<rectangle x1="0.4064" y1="-0.6985" x2="1.0564" y2="0.7015" layer="51"/>
<rectangle x1="-1.0668" y1="-0.6985" x2="-0.4168" y2="0.7015" layer="51"/>
<rectangle x1="-0.1001" y1="-0.5999" x2="0.1001" y2="0.5999" layer="35"/>
</package>
<package name="R2012W" urn="urn:adsk.eagle:footprint:23054/1" library_version="11">
<description>&lt;b&gt;RESISTOR&lt;/b&gt;&lt;p&gt;
wave soldering</description>
<wire x1="-0.41" y1="0.635" x2="0.41" y2="0.635" width="0.1524" layer="51"/>
<wire x1="-0.41" y1="-0.635" x2="0.41" y2="-0.635" width="0.1524" layer="51"/>
<wire x1="-1.973" y1="0.983" x2="1.973" y2="0.983" width="0.0508" layer="39"/>
<wire x1="1.973" y1="0.983" x2="1.973" y2="-0.983" width="0.0508" layer="39"/>
<wire x1="1.973" y1="-0.983" x2="-1.973" y2="-0.983" width="0.0508" layer="39"/>
<wire x1="-1.973" y1="-0.983" x2="-1.973" y2="0.983" width="0.0508" layer="39"/>
<smd name="1" x="-0.94" y="0" dx="1.5" dy="1" layer="1"/>
<smd name="2" x="0.94" y="0" dx="1.5" dy="1" layer="1"/>
<text x="-0.635" y="1.27" size="1.27" layer="25">&gt;NAME</text>
<text x="-0.635" y="-2.54" size="1.27" layer="27">&gt;VALUE</text>
<rectangle x1="0.4064" y1="-0.6985" x2="1.0564" y2="0.7015" layer="51"/>
<rectangle x1="-1.0668" y1="-0.6985" x2="-0.4168" y2="0.7015" layer="51"/>
<rectangle x1="-0.1001" y1="-0.5999" x2="0.1001" y2="0.5999" layer="35"/>
</package>
<package name="R2512" urn="urn:adsk.eagle:footprint:23055/1" library_version="11">
<description>&lt;b&gt;RESISTOR&lt;/b&gt;</description>
<wire x1="-2.362" y1="1.473" x2="2.387" y2="1.473" width="0.1524" layer="51"/>
<wire x1="-2.362" y1="-1.473" x2="2.387" y2="-1.473" width="0.1524" layer="51"/>
<wire x1="-3.973" y1="1.983" x2="3.973" y2="1.983" width="0.0508" layer="39"/>
<wire x1="3.973" y1="1.983" x2="3.973" y2="-1.983" width="0.0508" layer="39"/>
<wire x1="3.973" y1="-1.983" x2="-3.973" y2="-1.983" width="0.0508" layer="39"/>
<wire x1="-3.973" y1="-1.983" x2="-3.973" y2="1.983" width="0.0508" layer="39"/>
<smd name="1" x="-2.8" y="0" dx="1.8" dy="3.2" layer="1"/>
<smd name="2" x="2.8" y="0" dx="1.8" dy="3.2" layer="1"/>
<text x="-2.54" y="1.905" size="1.27" layer="25">&gt;NAME</text>
<text x="-2.54" y="-3.175" size="1.27" layer="27">&gt;VALUE</text>
<rectangle x1="-3.2004" y1="-1.5494" x2="-2.3505" y2="1.5507" layer="51"/>
<rectangle x1="2.3622" y1="-1.5494" x2="3.2121" y2="1.5507" layer="51"/>
<rectangle x1="-0.5001" y1="-1" x2="0.5001" y2="1" layer="35"/>
</package>
<package name="R2512W" urn="urn:adsk.eagle:footprint:23056/1" library_version="11">
<description>&lt;b&gt;RESISTOR&lt;/b&gt;&lt;p&gt;
wave soldering</description>
<wire x1="-2.362" y1="1.473" x2="2.387" y2="1.473" width="0.1524" layer="51"/>
<wire x1="-2.362" y1="-1.473" x2="2.387" y2="-1.473" width="0.1524" layer="51"/>
<wire x1="-3.973" y1="1.983" x2="3.973" y2="1.983" width="0.0508" layer="39"/>
<wire x1="3.973" y1="1.983" x2="3.973" y2="-1.983" width="0.0508" layer="39"/>
<wire x1="3.973" y1="-1.983" x2="-3.973" y2="-1.983" width="0.0508" layer="39"/>
<wire x1="-3.973" y1="-1.983" x2="-3.973" y2="1.983" width="0.0508" layer="39"/>
<smd name="1" x="-2.896" y="0" dx="2" dy="2.1" layer="1"/>
<smd name="2" x="2.896" y="0" dx="2" dy="2.1" layer="1"/>
<text x="-1.905" y="1.905" size="1.27" layer="25">&gt;NAME</text>
<text x="-1.905" y="-3.175" size="1.27" layer="27">&gt;VALUE</text>
<rectangle x1="-3.2004" y1="-1.5494" x2="-2.3505" y2="1.5507" layer="51"/>
<rectangle x1="2.3622" y1="-1.5494" x2="3.2121" y2="1.5507" layer="51"/>
<rectangle x1="-0.5001" y1="-1" x2="0.5001" y2="1" layer="35"/>
</package>
<package name="R3216" urn="urn:adsk.eagle:footprint:23057/1" library_version="11">
<description>&lt;b&gt;RESISTOR&lt;/b&gt;</description>
<wire x1="-0.913" y1="0.8" x2="0.888" y2="0.8" width="0.1524" layer="51"/>
<wire x1="-0.913" y1="-0.8" x2="0.888" y2="-0.8" width="0.1524" layer="51"/>
<wire x1="-2.473" y1="0.983" x2="2.473" y2="0.983" width="0.0508" layer="39"/>
<wire x1="2.473" y1="0.983" x2="2.473" y2="-0.983" width="0.0508" layer="39"/>
<wire x1="2.473" y1="-0.983" x2="-2.473" y2="-0.983" width="0.0508" layer="39"/>
<wire x1="-2.473" y1="-0.983" x2="-2.473" y2="0.983" width="0.0508" layer="39"/>
<smd name="1" x="-1.4" y="0" dx="1.6" dy="1.8" layer="1"/>
<smd name="2" x="1.4" y="0" dx="1.6" dy="1.8" layer="1"/>
<text x="-1.905" y="1.27" size="1.27" layer="25">&gt;NAME</text>
<text x="-1.905" y="-2.54" size="1.27" layer="27">&gt;VALUE</text>
<rectangle x1="-1.651" y1="-0.8763" x2="-0.9009" y2="0.8738" layer="51"/>
<rectangle x1="0.889" y1="-0.8763" x2="1.6391" y2="0.8738" layer="51"/>
<rectangle x1="-0.3" y1="-0.7" x2="0.3" y2="0.7" layer="35"/>
</package>
<package name="R3216W" urn="urn:adsk.eagle:footprint:23058/1" library_version="11">
<description>&lt;b&gt;RESISTOR&lt;/b&gt;&lt;p&gt;
wave soldering</description>
<wire x1="-0.913" y1="0.8" x2="0.888" y2="0.8" width="0.1524" layer="51"/>
<wire x1="-0.913" y1="-0.8" x2="0.888" y2="-0.8" width="0.1524" layer="51"/>
<wire x1="-2.473" y1="0.983" x2="2.473" y2="0.983" width="0.0508" layer="39"/>
<wire x1="2.473" y1="0.983" x2="2.473" y2="-0.983" width="0.0508" layer="39"/>
<wire x1="2.473" y1="-0.983" x2="-2.473" y2="-0.983" width="0.0508" layer="39"/>
<wire x1="-2.473" y1="-0.983" x2="-2.473" y2="0.983" width="0.0508" layer="39"/>
<smd name="1" x="-1.499" y="0" dx="1.8" dy="1.2" layer="1"/>
<smd name="2" x="1.499" y="0" dx="1.8" dy="1.2" layer="1"/>
<text x="-1.905" y="1.27" size="1.27" layer="25">&gt;NAME</text>
<text x="-1.905" y="-2.54" size="1.27" layer="27">&gt;VALUE</text>
<rectangle x1="-1.651" y1="-0.8763" x2="-0.9009" y2="0.8738" layer="51"/>
<rectangle x1="0.889" y1="-0.8763" x2="1.6391" y2="0.8738" layer="51"/>
<rectangle x1="-0.3" y1="-0.7" x2="0.3" y2="0.7" layer="35"/>
</package>
<package name="R3225" urn="urn:adsk.eagle:footprint:23059/1" library_version="11">
<description>&lt;b&gt;RESISTOR&lt;/b&gt;</description>
<wire x1="-0.913" y1="1.219" x2="0.939" y2="1.219" width="0.1524" layer="51"/>
<wire x1="-0.913" y1="-1.219" x2="0.939" y2="-1.219" width="0.1524" layer="51"/>
<wire x1="-2.473" y1="1.483" x2="2.473" y2="1.483" width="0.0508" layer="39"/>
<wire x1="2.473" y1="1.483" x2="2.473" y2="-1.483" width="0.0508" layer="39"/>
<wire x1="2.473" y1="-1.483" x2="-2.473" y2="-1.483" width="0.0508" layer="39"/>
<wire x1="-2.473" y1="-1.483" x2="-2.473" y2="1.483" width="0.0508" layer="39"/>
<smd name="1" x="-1.4" y="0" dx="1.6" dy="2.7" layer="1"/>
<smd name="2" x="1.4" y="0" dx="1.6" dy="2.7" layer="1"/>
<text x="-2.54" y="1.905" size="1.27" layer="25">&gt;NAME</text>
<text x="-2.54" y="-3.175" size="1.27" layer="27">&gt;VALUE</text>
<rectangle x1="-1.651" y1="-1.3081" x2="-0.9009" y2="1.2918" layer="51"/>
<rectangle x1="0.9144" y1="-1.3081" x2="1.6645" y2="1.2918" layer="51"/>
<rectangle x1="-0.3" y1="-1" x2="0.3" y2="1" layer="35"/>
</package>
<package name="R3225W" urn="urn:adsk.eagle:footprint:23060/1" library_version="11">
<description>&lt;b&gt;RESISTOR&lt;/b&gt;&lt;p&gt;
wave soldering</description>
<wire x1="-0.913" y1="1.219" x2="0.939" y2="1.219" width="0.1524" layer="51"/>
<wire x1="-0.913" y1="-1.219" x2="0.939" y2="-1.219" width="0.1524" layer="51"/>
<wire x1="-2.473" y1="1.483" x2="2.473" y2="1.483" width="0.0508" layer="39"/>
<wire x1="2.473" y1="1.483" x2="2.473" y2="-1.483" width="0.0508" layer="39"/>
<wire x1="2.473" y1="-1.483" x2="-2.473" y2="-1.483" width="0.0508" layer="39"/>
<wire x1="-2.473" y1="-1.483" x2="-2.473" y2="1.483" width="0.0508" layer="39"/>
<smd name="1" x="-1.499" y="0" dx="1.8" dy="1.8" layer="1"/>
<smd name="2" x="1.499" y="0" dx="1.8" dy="1.8" layer="1"/>
<text x="-1.905" y="1.905" size="1.27" layer="25">&gt;NAME</text>
<text x="-1.905" y="-3.175" size="1.27" layer="27">&gt;VALUE</text>
<rectangle x1="-1.651" y1="-1.3081" x2="-0.9009" y2="1.2918" layer="51"/>
<rectangle x1="0.9144" y1="-1.3081" x2="1.6645" y2="1.2918" layer="51"/>
<rectangle x1="-0.3" y1="-1" x2="0.3" y2="1" layer="35"/>
</package>
<package name="R5025" urn="urn:adsk.eagle:footprint:23061/1" library_version="11">
<description>&lt;b&gt;RESISTOR&lt;/b&gt;</description>
<wire x1="-1.662" y1="1.245" x2="1.662" y2="1.245" width="0.1524" layer="51"/>
<wire x1="-1.637" y1="-1.245" x2="1.687" y2="-1.245" width="0.1524" layer="51"/>
<wire x1="-3.473" y1="1.483" x2="3.473" y2="1.483" width="0.0508" layer="39"/>
<wire x1="3.473" y1="1.483" x2="3.473" y2="-1.483" width="0.0508" layer="39"/>
<wire x1="3.473" y1="-1.483" x2="-3.473" y2="-1.483" width="0.0508" layer="39"/>
<wire x1="-3.473" y1="-1.483" x2="-3.473" y2="1.483" width="0.0508" layer="39"/>
<smd name="1" x="-2.2" y="0" dx="1.8" dy="2.7" layer="1"/>
<smd name="2" x="2.2" y="0" dx="1.8" dy="2.7" layer="1"/>
<text x="-3.175" y="1.905" size="1.27" layer="25">&gt;NAME</text>
<text x="-3.175" y="-3.175" size="1.27" layer="27">&gt;VALUE</text>
<rectangle x1="-2.4892" y1="-1.3208" x2="-1.6393" y2="1.3292" layer="51"/>
<rectangle x1="1.651" y1="-1.3208" x2="2.5009" y2="1.3292" layer="51"/>
<rectangle x1="-0.5001" y1="-1" x2="0.5001" y2="1" layer="35"/>
</package>
<package name="R5025W" urn="urn:adsk.eagle:footprint:23062/1" library_version="11">
<description>&lt;b&gt;RESISTOR&lt;/b&gt;&lt;p&gt;
wave soldering</description>
<wire x1="-1.662" y1="1.245" x2="1.662" y2="1.245" width="0.1524" layer="51"/>
<wire x1="-1.637" y1="-1.245" x2="1.687" y2="-1.245" width="0.1524" layer="51"/>
<wire x1="-3.473" y1="1.483" x2="3.473" y2="1.483" width="0.0508" layer="39"/>
<wire x1="3.473" y1="1.483" x2="3.473" y2="-1.483" width="0.0508" layer="39"/>
<wire x1="3.473" y1="-1.483" x2="-3.473" y2="-1.483" width="0.0508" layer="39"/>
<wire x1="-3.473" y1="-1.483" x2="-3.473" y2="1.483" width="0.0508" layer="39"/>
<smd name="1" x="-2.311" y="0" dx="2" dy="1.8" layer="1"/>
<smd name="2" x="2.311" y="0" dx="2" dy="1.8" layer="1"/>
<text x="-3.175" y="1.905" size="1.27" layer="25">&gt;NAME</text>
<text x="-3.175" y="-3.175" size="1.27" layer="27">&gt;VALUE</text>
<rectangle x1="-2.4892" y1="-1.3208" x2="-1.6393" y2="1.3292" layer="51"/>
<rectangle x1="1.651" y1="-1.3208" x2="2.5009" y2="1.3292" layer="51"/>
<rectangle x1="-0.5001" y1="-1" x2="0.5001" y2="1" layer="35"/>
</package>
<package name="R6332" urn="urn:adsk.eagle:footprint:23063/1" library_version="11">
<description>&lt;b&gt;RESISTOR&lt;/b&gt;&lt;p&gt;
Source: http://download.siliconexpert.com/pdfs/2005/02/24/Semi_Ap/2/VSH/Resistor/dcrcwfre.pdf</description>
<wire x1="-2.362" y1="1.473" x2="2.387" y2="1.473" width="0.1524" layer="51"/>
<wire x1="-2.362" y1="-1.473" x2="2.387" y2="-1.473" width="0.1524" layer="51"/>
<wire x1="-3.973" y1="1.983" x2="3.973" y2="1.983" width="0.0508" layer="39"/>
<wire x1="3.973" y1="1.983" x2="3.973" y2="-1.983" width="0.0508" layer="39"/>
<wire x1="3.973" y1="-1.983" x2="-3.973" y2="-1.983" width="0.0508" layer="39"/>
<wire x1="-3.973" y1="-1.983" x2="-3.973" y2="1.983" width="0.0508" layer="39"/>
<smd name="1" x="-3.1" y="0" dx="1" dy="3.2" layer="1"/>
<smd name="2" x="3.1" y="0" dx="1" dy="3.2" layer="1"/>
<text x="-2.54" y="1.905" size="1.27" layer="25">&gt;NAME</text>
<text x="-2.54" y="-3.175" size="1.27" layer="27">&gt;VALUE</text>
<rectangle x1="-3.2004" y1="-1.5494" x2="-2.3505" y2="1.5507" layer="51"/>
<rectangle x1="2.3622" y1="-1.5494" x2="3.2121" y2="1.5507" layer="51"/>
<rectangle x1="-0.5001" y1="-1" x2="0.5001" y2="1" layer="35"/>
</package>
<package name="R6332W" urn="urn:adsk.eagle:footprint:25646/1" library_version="11">
<description>&lt;b&gt;RESISTOR&lt;/b&gt; wave soldering&lt;p&gt;
Source: http://download.siliconexpert.com/pdfs/2005/02/24/Semi_Ap/2/VSH/Resistor/dcrcwfre.pdf</description>
<wire x1="-2.362" y1="1.473" x2="2.387" y2="1.473" width="0.1524" layer="51"/>
<wire x1="-2.362" y1="-1.473" x2="2.387" y2="-1.473" width="0.1524" layer="51"/>
<wire x1="-3.973" y1="1.983" x2="3.973" y2="1.983" width="0.0508" layer="39"/>
<wire x1="3.973" y1="1.983" x2="3.973" y2="-1.983" width="0.0508" layer="39"/>
<wire x1="3.973" y1="-1.983" x2="-3.973" y2="-1.983" width="0.0508" layer="39"/>
<wire x1="-3.973" y1="-1.983" x2="-3.973" y2="1.983" width="0.0508" layer="39"/>
<smd name="1" x="-3.196" y="0" dx="1.2" dy="3.2" layer="1"/>
<smd name="2" x="3.196" y="0" dx="1.2" dy="3.2" layer="1"/>
<text x="-2.54" y="1.905" size="1.27" layer="25">&gt;NAME</text>
<text x="-2.54" y="-3.175" size="1.27" layer="27">&gt;VALUE</text>
<rectangle x1="-3.2004" y1="-1.5494" x2="-2.3505" y2="1.5507" layer="51"/>
<rectangle x1="2.3622" y1="-1.5494" x2="3.2121" y2="1.5507" layer="51"/>
<rectangle x1="-0.5001" y1="-1" x2="0.5001" y2="1" layer="35"/>
</package>
<package name="M0805" urn="urn:adsk.eagle:footprint:23065/1" library_version="11">
<description>&lt;b&gt;RESISTOR&lt;/b&gt;&lt;p&gt;
MELF 0.10 W</description>
<wire x1="-1.973" y1="0.983" x2="1.973" y2="0.983" width="0.0508" layer="39"/>
<wire x1="1.973" y1="-0.983" x2="-1.973" y2="-0.983" width="0.0508" layer="39"/>
<wire x1="-1.973" y1="-0.983" x2="-1.973" y2="0.983" width="0.0508" layer="39"/>
<wire x1="1.973" y1="0.983" x2="1.973" y2="-0.983" width="0.0508" layer="39"/>
<wire x1="0.7112" y1="0.635" x2="-0.7112" y2="0.635" width="0.1524" layer="51"/>
<wire x1="0.7112" y1="-0.635" x2="-0.7112" y2="-0.635" width="0.1524" layer="51"/>
<smd name="1" x="-0.95" y="0" dx="1.3" dy="1.6" layer="1"/>
<smd name="2" x="0.95" y="0" dx="1.3" dy="1.6" layer="1"/>
<text x="-1.27" y="1.27" size="1.27" layer="25">&gt;NAME</text>
<text x="-1.27" y="-2.54" size="1.27" layer="27">&gt;VALUE</text>
<rectangle x1="-1.0414" y1="-0.7112" x2="-0.6858" y2="0.7112" layer="51"/>
<rectangle x1="0.6858" y1="-0.7112" x2="1.0414" y2="0.7112" layer="51"/>
<rectangle x1="-0.1999" y1="-0.5999" x2="0.1999" y2="0.5999" layer="35"/>
</package>
<package name="M1206" urn="urn:adsk.eagle:footprint:23066/1" library_version="11">
<description>&lt;b&gt;RESISTOR&lt;/b&gt;&lt;p&gt;
MELF 0.25 W</description>
<wire x1="-2.473" y1="1.483" x2="2.473" y2="1.483" width="0.0508" layer="39"/>
<wire x1="2.473" y1="-1.483" x2="-2.473" y2="-1.483" width="0.0508" layer="39"/>
<wire x1="-2.473" y1="-1.483" x2="-2.473" y2="1.483" width="0.0508" layer="39"/>
<wire x1="2.473" y1="1.483" x2="2.473" y2="-1.483" width="0.0508" layer="39"/>
<wire x1="1.143" y1="0.8382" x2="-1.143" y2="0.8382" width="0.1524" layer="51"/>
<wire x1="1.143" y1="-0.8382" x2="-1.143" y2="-0.8382" width="0.1524" layer="51"/>
<smd name="1" x="-1.4" y="0" dx="1.6" dy="2" layer="1"/>
<smd name="2" x="1.4" y="0" dx="1.6" dy="2" layer="1"/>
<text x="-1.27" y="1.27" size="1.27" layer="25">&gt;NAME</text>
<text x="-1.27" y="-2.54" size="1.27" layer="27">&gt;VALUE</text>
<rectangle x1="-1.7018" y1="-0.9144" x2="-1.1176" y2="0.9144" layer="51"/>
<rectangle x1="1.1176" y1="-0.9144" x2="1.7018" y2="0.9144" layer="51"/>
<rectangle x1="-0.3" y1="-0.8001" x2="0.3" y2="0.8001" layer="35"/>
</package>
<package name="M1406" urn="urn:adsk.eagle:footprint:23067/1" library_version="11">
<description>&lt;b&gt;RESISTOR&lt;/b&gt;&lt;p&gt;
MELF 0.12 W</description>
<wire x1="-2.973" y1="0.983" x2="2.973" y2="0.983" width="0.0508" layer="39"/>
<wire x1="2.973" y1="-0.983" x2="-2.973" y2="-0.983" width="0.0508" layer="39"/>
<wire x1="-2.973" y1="-0.983" x2="-2.973" y2="0.983" width="0.0508" layer="39"/>
<wire x1="2.973" y1="0.983" x2="2.973" y2="-0.983" width="0.0508" layer="39"/>
<wire x1="1.3208" y1="0.762" x2="-1.3208" y2="0.762" width="0.1524" layer="51"/>
<wire x1="1.3208" y1="-0.762" x2="-1.3208" y2="-0.762" width="0.1524" layer="51"/>
<smd name="1" x="-1.7" y="0" dx="1.4" dy="1.8" layer="1"/>
<smd name="2" x="1.7" y="0" dx="1.4" dy="1.8" layer="1"/>
<text x="-1.27" y="1.27" size="1.27" layer="25">&gt;NAME</text>
<text x="-1.27" y="-2.54" size="1.27" layer="27">&gt;VALUE</text>
<rectangle x1="-1.8542" y1="-0.8382" x2="-1.2954" y2="0.8382" layer="51"/>
<rectangle x1="1.2954" y1="-0.8382" x2="1.8542" y2="0.8382" layer="51"/>
<rectangle x1="-0.3" y1="-0.7" x2="0.3" y2="0.7" layer="35"/>
</package>
<package name="M2012" urn="urn:adsk.eagle:footprint:23068/1" library_version="11">
<description>&lt;b&gt;RESISTOR&lt;/b&gt;&lt;p&gt;
MELF 0.10 W</description>
<wire x1="-1.973" y1="0.983" x2="1.973" y2="0.983" width="0.0508" layer="39"/>
<wire x1="1.973" y1="-0.983" x2="-1.973" y2="-0.983" width="0.0508" layer="39"/>
<wire x1="-1.973" y1="-0.983" x2="-1.973" y2="0.983" width="0.0508" layer="39"/>
<wire x1="1.973" y1="0.983" x2="1.973" y2="-0.983" width="0.0508" layer="39"/>
<wire x1="0.7112" y1="0.635" x2="-0.7112" y2="0.635" width="0.1524" layer="51"/>
<wire x1="0.7112" y1="-0.635" x2="-0.7112" y2="-0.635" width="0.1524" layer="51"/>
<smd name="1" x="-0.95" y="0" dx="1.3" dy="1.6" layer="1"/>
<smd name="2" x="0.95" y="0" dx="1.3" dy="1.6" layer="1"/>
<text x="-1.27" y="1.27" size="1.27" layer="25">&gt;NAME</text>
<text x="-1.27" y="-2.54" size="1.27" layer="27">&gt;VALUE</text>
<rectangle x1="-1.0414" y1="-0.7112" x2="-0.6858" y2="0.7112" layer="51"/>
<rectangle x1="0.6858" y1="-0.7112" x2="1.0414" y2="0.7112" layer="51"/>
<rectangle x1="-0.1999" y1="-0.5999" x2="0.1999" y2="0.5999" layer="35"/>
</package>
<package name="M2309" urn="urn:adsk.eagle:footprint:23069/1" library_version="11">
<description>&lt;b&gt;RESISTOR&lt;/b&gt;&lt;p&gt;
MELF 0.25 W</description>
<wire x1="-4.473" y1="1.483" x2="4.473" y2="1.483" width="0.0508" layer="39"/>
<wire x1="4.473" y1="-1.483" x2="-4.473" y2="-1.483" width="0.0508" layer="39"/>
<wire x1="-4.473" y1="-1.483" x2="-4.473" y2="1.483" width="0.0508" layer="39"/>
<wire x1="4.473" y1="1.483" x2="4.473" y2="-1.483" width="0.0508" layer="39"/>
<wire x1="2.413" y1="1.1684" x2="-2.4384" y2="1.1684" width="0.1524" layer="51"/>
<wire x1="2.413" y1="-1.1684" x2="-2.413" y2="-1.1684" width="0.1524" layer="51"/>
<smd name="1" x="-2.85" y="0" dx="1.5" dy="2.6" layer="1"/>
<smd name="2" x="2.85" y="0" dx="1.5" dy="2.6" layer="1"/>
<text x="-1.905" y="1.905" size="1.27" layer="25">&gt;NAME</text>
<text x="-2.54" y="-2.54" size="1.27" layer="27">&gt;VALUE</text>
<rectangle x1="-3.048" y1="-1.2446" x2="-2.3876" y2="1.2446" layer="51"/>
<rectangle x1="2.3876" y1="-1.2446" x2="3.048" y2="1.2446" layer="51"/>
<rectangle x1="-0.5001" y1="-1" x2="0.5001" y2="1" layer="35"/>
</package>
<package name="M3216" urn="urn:adsk.eagle:footprint:23070/1" library_version="11">
<description>&lt;b&gt;RESISTOR&lt;/b&gt;&lt;p&gt;
MELF 0.25 W</description>
<wire x1="-2.473" y1="1.483" x2="2.473" y2="1.483" width="0.0508" layer="39"/>
<wire x1="2.473" y1="-1.483" x2="-2.473" y2="-1.483" width="0.0508" layer="39"/>
<wire x1="-2.473" y1="-1.483" x2="-2.473" y2="1.483" width="0.0508" layer="39"/>
<wire x1="2.473" y1="1.483" x2="2.473" y2="-1.483" width="0.0508" layer="39"/>
<wire x1="1.143" y1="0.8382" x2="-1.143" y2="0.8382" width="0.1524" layer="51"/>
<wire x1="1.143" y1="-0.8382" x2="-1.143" y2="-0.8382" width="0.1524" layer="51"/>
<smd name="1" x="-1.4" y="0" dx="1.6" dy="2" layer="1"/>
<smd name="2" x="1.4" y="0" dx="1.6" dy="2" layer="1"/>
<text x="-1.27" y="1.27" size="1.27" layer="25">&gt;NAME</text>
<text x="-1.27" y="-2.54" size="1.27" layer="27">&gt;VALUE</text>
<rectangle x1="-1.7018" y1="-0.9144" x2="-1.1176" y2="0.9144" layer="51"/>
<rectangle x1="1.1176" y1="-0.9144" x2="1.7018" y2="0.9144" layer="51"/>
<rectangle x1="-0.3" y1="-0.8001" x2="0.3" y2="0.8001" layer="35"/>
</package>
<package name="M3516" urn="urn:adsk.eagle:footprint:23071/1" library_version="11">
<description>&lt;b&gt;RESISTOR&lt;/b&gt;&lt;p&gt;
MELF 0.12 W</description>
<wire x1="-2.973" y1="0.983" x2="2.973" y2="0.983" width="0.0508" layer="39"/>
<wire x1="2.973" y1="-0.983" x2="-2.973" y2="-0.983" width="0.0508" layer="39"/>
<wire x1="-2.973" y1="-0.983" x2="-2.973" y2="0.983" width="0.0508" layer="39"/>
<wire x1="2.973" y1="0.983" x2="2.973" y2="-0.983" width="0.0508" layer="39"/>
<wire x1="1.3208" y1="0.762" x2="-1.3208" y2="0.762" width="0.1524" layer="51"/>
<wire x1="1.3208" y1="-0.762" x2="-1.3208" y2="-0.762" width="0.1524" layer="51"/>
<smd name="1" x="-1.7" y="0" dx="1.4" dy="1.8" layer="1"/>
<smd name="2" x="1.7" y="0" dx="1.4" dy="1.8" layer="1"/>
<text x="-1.27" y="1.27" size="1.27" layer="25">&gt;NAME</text>
<text x="-1.27" y="-2.54" size="1.27" layer="27">&gt;VALUE</text>
<rectangle x1="-1.8542" y1="-0.8382" x2="-1.2954" y2="0.8382" layer="51"/>
<rectangle x1="1.2954" y1="-0.8382" x2="1.8542" y2="0.8382" layer="51"/>
<rectangle x1="-0.4001" y1="-0.7" x2="0.4001" y2="0.7" layer="35"/>
</package>
<package name="M5923" urn="urn:adsk.eagle:footprint:23072/1" library_version="11">
<description>&lt;b&gt;RESISTOR&lt;/b&gt;&lt;p&gt;
MELF 0.25 W</description>
<wire x1="-4.473" y1="1.483" x2="4.473" y2="1.483" width="0.0508" layer="39"/>
<wire x1="4.473" y1="-1.483" x2="-4.473" y2="-1.483" width="0.0508" layer="39"/>
<wire x1="-4.473" y1="-1.483" x2="-4.473" y2="1.483" width="0.0508" layer="39"/>
<wire x1="4.473" y1="1.483" x2="4.473" y2="-1.483" width="0.0508" layer="39"/>
<wire x1="2.413" y1="1.1684" x2="-2.4384" y2="1.1684" width="0.1524" layer="51"/>
<wire x1="2.413" y1="-1.1684" x2="-2.413" y2="-1.1684" width="0.1524" layer="51"/>
<smd name="1" x="-2.85" y="0" dx="1.5" dy="2.6" layer="1"/>
<smd name="2" x="2.85" y="0" dx="1.5" dy="2.6" layer="1"/>
<text x="-1.905" y="1.905" size="1.27" layer="25">&gt;NAME</text>
<text x="-2.54" y="-2.54" size="1.27" layer="27">&gt;VALUE</text>
<rectangle x1="-3.048" y1="-1.2446" x2="-2.3876" y2="1.2446" layer="51"/>
<rectangle x1="2.3876" y1="-1.2446" x2="3.048" y2="1.2446" layer="51"/>
<rectangle x1="-0.5001" y1="-1" x2="0.5001" y2="1" layer="35"/>
</package>
<package name="0204/5" urn="urn:adsk.eagle:footprint:22991/1" library_version="11">
<description>&lt;b&gt;RESISTOR&lt;/b&gt;&lt;p&gt;
type 0204, grid 5 mm</description>
<wire x1="2.54" y1="0" x2="2.032" y2="0" width="0.508" layer="51"/>
<wire x1="-2.54" y1="0" x2="-2.032" y2="0" width="0.508" layer="51"/>
<wire x1="-1.778" y1="0.635" x2="-1.524" y2="0.889" width="0.1524" layer="21" curve="-90"/>
<wire x1="-1.778" y1="-0.635" x2="-1.524" y2="-0.889" width="0.1524" layer="21" curve="90"/>
<wire x1="1.524" y1="-0.889" x2="1.778" y2="-0.635" width="0.1524" layer="21" curve="90"/>
<wire x1="1.524" y1="0.889" x2="1.778" y2="0.635" width="0.1524" layer="21" curve="-90"/>
<wire x1="-1.778" y1="-0.635" x2="-1.778" y2="0.635" width="0.1524" layer="51"/>
<wire x1="-1.524" y1="0.889" x2="-1.27" y2="0.889" width="0.1524" layer="21"/>
<wire x1="-1.143" y1="0.762" x2="-1.27" y2="0.889" width="0.1524" layer="21"/>
<wire x1="-1.524" y1="-0.889" x2="-1.27" y2="-0.889" width="0.1524" layer="21"/>
<wire x1="-1.143" y1="-0.762" x2="-1.27" y2="-0.889" width="0.1524" layer="21"/>
<wire x1="1.143" y1="0.762" x2="1.27" y2="0.889" width="0.1524" layer="21"/>
<wire x1="1.143" y1="0.762" x2="-1.143" y2="0.762" width="0.1524" layer="21"/>
<wire x1="1.143" y1="-0.762" x2="1.27" y2="-0.889" width="0.1524" layer="21"/>
<wire x1="1.143" y1="-0.762" x2="-1.143" y2="-0.762" width="0.1524" layer="21"/>
<wire x1="1.524" y1="0.889" x2="1.27" y2="0.889" width="0.1524" layer="21"/>
<wire x1="1.524" y1="-0.889" x2="1.27" y2="-0.889" width="0.1524" layer="21"/>
<wire x1="1.778" y1="-0.635" x2="1.778" y2="0.635" width="0.1524" layer="51"/>
<pad name="1" x="-2.54" y="0" drill="0.8128" shape="octagon"/>
<pad name="2" x="2.54" y="0" drill="0.8128" shape="octagon"/>
<text x="-2.0066" y="1.1684" size="0.9906" layer="25" ratio="10">&gt;NAME</text>
<text x="-2.1336" y="-2.3114" size="0.9906" layer="27" ratio="10">&gt;VALUE</text>
<rectangle x1="-2.032" y1="-0.254" x2="-1.778" y2="0.254" layer="51"/>
<rectangle x1="1.778" y1="-0.254" x2="2.032" y2="0.254" layer="51"/>
</package>
<package name="0204/7" urn="urn:adsk.eagle:footprint:22998/1" library_version="11">
<description>&lt;b&gt;RESISTOR&lt;/b&gt;&lt;p&gt;
type 0204, grid 7.5 mm</description>
<wire x1="3.81" y1="0" x2="2.921" y2="0" width="0.508" layer="51"/>
<wire x1="-3.81" y1="0" x2="-2.921" y2="0" width="0.508" layer="51"/>
<wire x1="-2.54" y1="0.762" x2="-2.286" y2="1.016" width="0.1524" layer="21" curve="-90"/>
<wire x1="-2.54" y1="-0.762" x2="-2.286" y2="-1.016" width="0.1524" layer="21" curve="90"/>
<wire x1="2.286" y1="-1.016" x2="2.54" y2="-0.762" width="0.1524" layer="21" curve="90"/>
<wire x1="2.286" y1="1.016" x2="2.54" y2="0.762" width="0.1524" layer="21" curve="-90"/>
<wire x1="-2.54" y1="-0.762" x2="-2.54" y2="0.762" width="0.1524" layer="21"/>
<wire x1="-2.286" y1="1.016" x2="-1.905" y2="1.016" width="0.1524" layer="21"/>
<wire x1="-1.778" y1="0.889" x2="-1.905" y2="1.016" width="0.1524" layer="21"/>
<wire x1="-2.286" y1="-1.016" x2="-1.905" y2="-1.016" width="0.1524" layer="21"/>
<wire x1="-1.778" y1="-0.889" x2="-1.905" y2="-1.016" width="0.1524" layer="21"/>
<wire x1="1.778" y1="0.889" x2="1.905" y2="1.016" width="0.1524" layer="21"/>
<wire x1="1.778" y1="0.889" x2="-1.778" y2="0.889" width="0.1524" layer="21"/>
<wire x1="1.778" y1="-0.889" x2="1.905" y2="-1.016" width="0.1524" layer="21"/>
<wire x1="1.778" y1="-0.889" x2="-1.778" y2="-0.889" width="0.1524" layer="21"/>
<wire x1="2.286" y1="1.016" x2="1.905" y2="1.016" width="0.1524" layer="21"/>
<wire x1="2.286" y1="-1.016" x2="1.905" y2="-1.016" width="0.1524" layer="21"/>
<wire x1="2.54" y1="-0.762" x2="2.54" y2="0.762" width="0.1524" layer="21"/>
<pad name="1" x="-3.81" y="0" drill="0.8128" shape="octagon"/>
<pad name="2" x="3.81" y="0" drill="0.8128" shape="octagon"/>
<text x="-2.54" y="1.2954" size="0.9906" layer="25" ratio="10">&gt;NAME</text>
<text x="-1.6256" y="-0.4826" size="0.9906" layer="27" ratio="10">&gt;VALUE</text>
<rectangle x1="2.54" y1="-0.254" x2="2.921" y2="0.254" layer="21"/>
<rectangle x1="-2.921" y1="-0.254" x2="-2.54" y2="0.254" layer="21"/>
</package>
<package name="0204V" urn="urn:adsk.eagle:footprint:22999/1" library_version="11">
<description>&lt;b&gt;RESISTOR&lt;/b&gt;&lt;p&gt;
type 0204, grid 2.5 mm</description>
<wire x1="-1.27" y1="0" x2="1.27" y2="0" width="0.508" layer="51"/>
<wire x1="-0.127" y1="0" x2="0.127" y2="0" width="0.508" layer="21"/>
<circle x="-1.27" y="0" radius="0.889" width="0.1524" layer="51"/>
<circle x="-1.27" y="0" radius="0.635" width="0.0508" layer="51"/>
<pad name="1" x="-1.27" y="0" drill="0.8128" shape="octagon"/>
<pad name="2" x="1.27" y="0" drill="0.8128" shape="octagon"/>
<text x="-2.1336" y="1.1684" size="1.27" layer="25" ratio="10">&gt;NAME</text>
<text x="-2.1336" y="-2.3114" size="1.27" layer="27" ratio="10">&gt;VALUE</text>
</package>
<package name="0207/10" urn="urn:adsk.eagle:footprint:22992/1" library_version="11">
<description>&lt;b&gt;RESISTOR&lt;/b&gt;&lt;p&gt;
type 0207, grid 10 mm</description>
<wire x1="5.08" y1="0" x2="4.064" y2="0" width="0.6096" layer="51"/>
<wire x1="-5.08" y1="0" x2="-4.064" y2="0" width="0.6096" layer="51"/>
<wire x1="-3.175" y1="0.889" x2="-2.921" y2="1.143" width="0.1524" layer="21" curve="-90"/>
<wire x1="-3.175" y1="-0.889" x2="-2.921" y2="-1.143" width="0.1524" layer="21" curve="90"/>
<wire x1="2.921" y1="-1.143" x2="3.175" y2="-0.889" width="0.1524" layer="21" curve="90"/>
<wire x1="2.921" y1="1.143" x2="3.175" y2="0.889" width="0.1524" layer="21" curve="-90"/>
<wire x1="-3.175" y1="-0.889" x2="-3.175" y2="0.889" width="0.1524" layer="21"/>
<wire x1="-2.921" y1="1.143" x2="-2.54" y2="1.143" width="0.1524" layer="21"/>
<wire x1="-2.413" y1="1.016" x2="-2.54" y2="1.143" width="0.1524" layer="21"/>
<wire x1="-2.921" y1="-1.143" x2="-2.54" y2="-1.143" width="0.1524" layer="21"/>
<wire x1="-2.413" y1="-1.016" x2="-2.54" y2="-1.143" width="0.1524" layer="21"/>
<wire x1="2.413" y1="1.016" x2="2.54" y2="1.143" width="0.1524" layer="21"/>
<wire x1="2.413" y1="1.016" x2="-2.413" y2="1.016" width="0.1524" layer="21"/>
<wire x1="2.413" y1="-1.016" x2="2.54" y2="-1.143" width="0.1524" layer="21"/>
<wire x1="2.413" y1="-1.016" x2="-2.413" y2="-1.016" width="0.1524" layer="21"/>
<wire x1="2.921" y1="1.143" x2="2.54" y2="1.143" width="0.1524" layer="21"/>
<wire x1="2.921" y1="-1.143" x2="2.54" y2="-1.143" width="0.1524" layer="21"/>
<wire x1="3.175" y1="-0.889" x2="3.175" y2="0.889" width="0.1524" layer="21"/>
<pad name="1" x="-5.08" y="0" drill="0.8128" shape="octagon"/>
<pad name="2" x="5.08" y="0" drill="0.8128" shape="octagon"/>
<text x="-3.048" y="1.524" size="1.27" layer="25" ratio="10">&gt;NAME</text>
<text x="-2.2606" y="-0.635" size="1.27" layer="27" ratio="10">&gt;VALUE</text>
<rectangle x1="3.175" y1="-0.3048" x2="4.0386" y2="0.3048" layer="21"/>
<rectangle x1="-4.0386" y1="-0.3048" x2="-3.175" y2="0.3048" layer="21"/>
</package>
<package name="0207/12" urn="urn:adsk.eagle:footprint:22993/1" library_version="11">
<description>&lt;b&gt;RESISTOR&lt;/b&gt;&lt;p&gt;
type 0207, grid 12 mm</description>
<wire x1="6.35" y1="0" x2="5.334" y2="0" width="0.6096" layer="51"/>
<wire x1="-6.35" y1="0" x2="-5.334" y2="0" width="0.6096" layer="51"/>
<wire x1="-3.175" y1="0.889" x2="-2.921" y2="1.143" width="0.1524" layer="21" curve="-90"/>
<wire x1="-3.175" y1="-0.889" x2="-2.921" y2="-1.143" width="0.1524" layer="21" curve="90"/>
<wire x1="2.921" y1="-1.143" x2="3.175" y2="-0.889" width="0.1524" layer="21" curve="90"/>
<wire x1="2.921" y1="1.143" x2="3.175" y2="0.889" width="0.1524" layer="21" curve="-90"/>
<wire x1="-3.175" y1="-0.889" x2="-3.175" y2="0.889" width="0.1524" layer="21"/>
<wire x1="-2.921" y1="1.143" x2="-2.54" y2="1.143" width="0.1524" layer="21"/>
<wire x1="-2.413" y1="1.016" x2="-2.54" y2="1.143" width="0.1524" layer="21"/>
<wire x1="-2.921" y1="-1.143" x2="-2.54" y2="-1.143" width="0.1524" layer="21"/>
<wire x1="-2.413" y1="-1.016" x2="-2.54" y2="-1.143" width="0.1524" layer="21"/>
<wire x1="2.413" y1="1.016" x2="2.54" y2="1.143" width="0.1524" layer="21"/>
<wire x1="2.413" y1="1.016" x2="-2.413" y2="1.016" width="0.1524" layer="21"/>
<wire x1="2.413" y1="-1.016" x2="2.54" y2="-1.143" width="0.1524" layer="21"/>
<wire x1="2.413" y1="-1.016" x2="-2.413" y2="-1.016" width="0.1524" layer="21"/>
<wire x1="2.921" y1="1.143" x2="2.54" y2="1.143" width="0.1524" layer="21"/>
<wire x1="2.921" y1="-1.143" x2="2.54" y2="-1.143" width="0.1524" layer="21"/>
<wire x1="3.175" y1="-0.889" x2="3.175" y2="0.889" width="0.1524" layer="21"/>
<wire x1="4.445" y1="0" x2="4.064" y2="0" width="0.6096" layer="21"/>
<wire x1="-4.445" y1="0" x2="-4.064" y2="0" width="0.6096" layer="21"/>
<pad name="1" x="-6.35" y="0" drill="0.8128" shape="octagon"/>
<pad name="2" x="6.35" y="0" drill="0.8128" shape="octagon"/>
<text x="-3.175" y="1.397" size="1.27" layer="25" ratio="10">&gt;NAME</text>
<text x="-2.286" y="-0.6858" size="1.27" layer="27" ratio="10">&gt;VALUE</text>
<rectangle x1="3.175" y1="-0.3048" x2="4.0386" y2="0.3048" layer="21"/>
<rectangle x1="-4.0386" y1="-0.3048" x2="-3.175" y2="0.3048" layer="21"/>
<rectangle x1="4.445" y1="-0.3048" x2="5.3086" y2="0.3048" layer="21"/>
<rectangle x1="-5.3086" y1="-0.3048" x2="-4.445" y2="0.3048" layer="21"/>
</package>
<package name="0207/15" urn="urn:adsk.eagle:footprint:22997/1" library_version="11">
<description>&lt;b&gt;RESISTOR&lt;/b&gt;&lt;p&gt;
type 0207, grid 15mm</description>
<wire x1="7.62" y1="0" x2="6.604" y2="0" width="0.6096" layer="51"/>
<wire x1="-7.62" y1="0" x2="-6.604" y2="0" width="0.6096" layer="51"/>
<wire x1="-3.175" y1="0.889" x2="-2.921" y2="1.143" width="0.1524" layer="21" curve="-90"/>
<wire x1="-3.175" y1="-0.889" x2="-2.921" y2="-1.143" width="0.1524" layer="21" curve="90"/>
<wire x1="2.921" y1="-1.143" x2="3.175" y2="-0.889" width="0.1524" layer="21" curve="90"/>
<wire x1="2.921" y1="1.143" x2="3.175" y2="0.889" width="0.1524" layer="21" curve="-90"/>
<wire x1="-3.175" y1="-0.889" x2="-3.175" y2="0.889" width="0.1524" layer="21"/>
<wire x1="-2.921" y1="1.143" x2="-2.54" y2="1.143" width="0.1524" layer="21"/>
<wire x1="-2.413" y1="1.016" x2="-2.54" y2="1.143" width="0.1524" layer="21"/>
<wire x1="-2.921" y1="-1.143" x2="-2.54" y2="-1.143" width="0.1524" layer="21"/>
<wire x1="-2.413" y1="-1.016" x2="-2.54" y2="-1.143" width="0.1524" layer="21"/>
<wire x1="2.413" y1="1.016" x2="2.54" y2="1.143" width="0.1524" layer="21"/>
<wire x1="2.413" y1="1.016" x2="-2.413" y2="1.016" width="0.1524" layer="21"/>
<wire x1="2.413" y1="-1.016" x2="2.54" y2="-1.143" width="0.1524" layer="21"/>
<wire x1="2.413" y1="-1.016" x2="-2.413" y2="-1.016" width="0.1524" layer="21"/>
<wire x1="2.921" y1="1.143" x2="2.54" y2="1.143" width="0.1524" layer="21"/>
<wire x1="2.921" y1="-1.143" x2="2.54" y2="-1.143" width="0.1524" layer="21"/>
<wire x1="3.175" y1="-0.889" x2="3.175" y2="0.889" width="0.1524" layer="21"/>
<wire x1="5.715" y1="0" x2="4.064" y2="0" width="0.6096" layer="21"/>
<wire x1="-5.715" y1="0" x2="-4.064" y2="0" width="0.6096" layer="21"/>
<pad name="1" x="-7.62" y="0" drill="0.8128" shape="octagon"/>
<pad name="2" x="7.62" y="0" drill="0.8128" shape="octagon"/>
<text x="-3.175" y="1.397" size="1.27" layer="25" ratio="10">&gt;NAME</text>
<text x="-2.286" y="-0.6858" size="1.27" layer="27" ratio="10">&gt;VALUE</text>
<rectangle x1="3.175" y1="-0.3048" x2="4.0386" y2="0.3048" layer="21"/>
<rectangle x1="-4.0386" y1="-0.3048" x2="-3.175" y2="0.3048" layer="21"/>
<rectangle x1="5.715" y1="-0.3048" x2="6.5786" y2="0.3048" layer="21"/>
<rectangle x1="-6.5786" y1="-0.3048" x2="-5.715" y2="0.3048" layer="21"/>
</package>
<package name="0207/2V" urn="urn:adsk.eagle:footprint:22994/1" library_version="11">
<description>&lt;b&gt;RESISTOR&lt;/b&gt;&lt;p&gt;
type 0207, grid 2.5 mm</description>
<wire x1="-1.27" y1="0" x2="-0.381" y2="0" width="0.6096" layer="51"/>
<wire x1="-0.254" y1="0" x2="0.254" y2="0" width="0.6096" layer="21"/>
<wire x1="0.381" y1="0" x2="1.27" y2="0" width="0.6096" layer="51"/>
<circle x="-1.27" y="0" radius="1.27" width="0.1524" layer="21"/>
<circle x="-1.27" y="0" radius="1.016" width="0.1524" layer="51"/>
<pad name="1" x="-1.27" y="0" drill="0.8128" shape="octagon"/>
<pad name="2" x="1.27" y="0" drill="0.8128" shape="octagon"/>
<text x="-0.0508" y="1.016" size="1.27" layer="25" ratio="10">&gt;NAME</text>
<text x="-0.0508" y="-2.2352" size="1.27" layer="27" ratio="10">&gt;VALUE</text>
</package>
<package name="0207/5V" urn="urn:adsk.eagle:footprint:22995/1" library_version="11">
<description>&lt;b&gt;RESISTOR&lt;/b&gt;&lt;p&gt;
type 0207, grid 5 mm</description>
<wire x1="-2.54" y1="0" x2="-0.889" y2="0" width="0.6096" layer="51"/>
<wire x1="-0.762" y1="0" x2="0.762" y2="0" width="0.6096" layer="21"/>
<wire x1="0.889" y1="0" x2="2.54" y2="0" width="0.6096" layer="51"/>
<circle x="-2.54" y="0" radius="1.27" width="0.1016" layer="21"/>
<circle x="-2.54" y="0" radius="1.016" width="0.1524" layer="51"/>
<pad name="1" x="-2.54" y="0" drill="0.8128" shape="octagon"/>
<pad name="2" x="2.54" y="0" drill="0.8128" shape="octagon"/>
<text x="-1.143" y="0.889" size="1.27" layer="25" ratio="10">&gt;NAME</text>
<text x="-1.143" y="-2.159" size="1.27" layer="27" ratio="10">&gt;VALUE</text>
</package>
<package name="0207/7" urn="urn:adsk.eagle:footprint:22996/1" library_version="11">
<description>&lt;b&gt;RESISTOR&lt;/b&gt;&lt;p&gt;
type 0207, grid 7.5 mm</description>
<wire x1="-3.81" y1="0" x2="-3.429" y2="0" width="0.6096" layer="51"/>
<wire x1="-3.175" y1="0.889" x2="-2.921" y2="1.143" width="0.1524" layer="21" curve="-90"/>
<wire x1="-3.175" y1="-0.889" x2="-2.921" y2="-1.143" width="0.1524" layer="21" curve="90"/>
<wire x1="2.921" y1="-1.143" x2="3.175" y2="-0.889" width="0.1524" layer="21" curve="90"/>
<wire x1="2.921" y1="1.143" x2="3.175" y2="0.889" width="0.1524" layer="21" curve="-90"/>
<wire x1="-3.175" y1="-0.889" x2="-3.175" y2="0.889" width="0.1524" layer="51"/>
<wire x1="-2.921" y1="1.143" x2="-2.54" y2="1.143" width="0.1524" layer="21"/>
<wire x1="-2.413" y1="1.016" x2="-2.54" y2="1.143" width="0.1524" layer="21"/>
<wire x1="-2.921" y1="-1.143" x2="-2.54" y2="-1.143" width="0.1524" layer="21"/>
<wire x1="-2.413" y1="-1.016" x2="-2.54" y2="-1.143" width="0.1524" layer="21"/>
<wire x1="2.413" y1="1.016" x2="2.54" y2="1.143" width="0.1524" layer="21"/>
<wire x1="2.413" y1="1.016" x2="-2.413" y2="1.016" width="0.1524" layer="21"/>
<wire x1="2.413" y1="-1.016" x2="2.54" y2="-1.143" width="0.1524" layer="21"/>
<wire x1="2.413" y1="-1.016" x2="-2.413" y2="-1.016" width="0.1524" layer="21"/>
<wire x1="2.921" y1="1.143" x2="2.54" y2="1.143" width="0.1524" layer="21"/>
<wire x1="2.921" y1="-1.143" x2="2.54" y2="-1.143" width="0.1524" layer="21"/>
<wire x1="3.175" y1="-0.889" x2="3.175" y2="0.889" width="0.1524" layer="51"/>
<wire x1="3.429" y1="0" x2="3.81" y2="0" width="0.6096" layer="51"/>
<pad name="1" x="-3.81" y="0" drill="0.8128" shape="octagon"/>
<pad name="2" x="3.81" y="0" drill="0.8128" shape="octagon"/>
<text x="-2.54" y="1.397" size="1.27" layer="25" ratio="10">&gt;NAME</text>
<text x="-2.286" y="-0.5588" size="1.27" layer="27" ratio="10">&gt;VALUE</text>
<rectangle x1="-3.429" y1="-0.3048" x2="-3.175" y2="0.3048" layer="51"/>
<rectangle x1="3.175" y1="-0.3048" x2="3.429" y2="0.3048" layer="51"/>
</package>
<package name="0309/10" urn="urn:adsk.eagle:footprint:23073/1" library_version="11">
<description>&lt;b&gt;RESISTOR&lt;/b&gt;&lt;p&gt;
type 0309, grid 10mm</description>
<wire x1="-4.699" y1="0" x2="-5.08" y2="0" width="0.6096" layer="51"/>
<wire x1="-4.318" y1="1.27" x2="-4.064" y2="1.524" width="0.1524" layer="21" curve="-90"/>
<wire x1="-4.318" y1="-1.27" x2="-4.064" y2="-1.524" width="0.1524" layer="21" curve="90"/>
<wire x1="4.064" y1="-1.524" x2="4.318" y2="-1.27" width="0.1524" layer="21" curve="90"/>
<wire x1="4.064" y1="1.524" x2="4.318" y2="1.27" width="0.1524" layer="21" curve="-90"/>
<wire x1="-4.318" y1="-1.27" x2="-4.318" y2="1.27" width="0.1524" layer="51"/>
<wire x1="-4.064" y1="1.524" x2="-3.429" y2="1.524" width="0.1524" layer="21"/>
<wire x1="-3.302" y1="1.397" x2="-3.429" y2="1.524" width="0.1524" layer="21"/>
<wire x1="-4.064" y1="-1.524" x2="-3.429" y2="-1.524" width="0.1524" layer="21"/>
<wire x1="-3.302" y1="-1.397" x2="-3.429" y2="-1.524" width="0.1524" layer="21"/>
<wire x1="3.302" y1="1.397" x2="3.429" y2="1.524" width="0.1524" layer="21"/>
<wire x1="3.302" y1="1.397" x2="-3.302" y2="1.397" width="0.1524" layer="21"/>
<wire x1="3.302" y1="-1.397" x2="3.429" y2="-1.524" width="0.1524" layer="21"/>
<wire x1="3.302" y1="-1.397" x2="-3.302" y2="-1.397" width="0.1524" layer="21"/>
<wire x1="4.064" y1="1.524" x2="3.429" y2="1.524" width="0.1524" layer="21"/>
<wire x1="4.064" y1="-1.524" x2="3.429" y2="-1.524" width="0.1524" layer="21"/>
<wire x1="4.318" y1="-1.27" x2="4.318" y2="1.27" width="0.1524" layer="51"/>
<wire x1="5.08" y1="0" x2="4.699" y2="0" width="0.6096" layer="51"/>
<pad name="1" x="-5.08" y="0" drill="0.8128" shape="octagon"/>
<pad name="2" x="5.08" y="0" drill="0.8128" shape="octagon"/>
<text x="-4.191" y="1.905" size="1.27" layer="25" ratio="10">&gt;NAME</text>
<text x="-3.175" y="-0.6858" size="1.27" layer="27" ratio="10">&gt;VALUE</text>
<rectangle x1="-4.6228" y1="-0.3048" x2="-4.318" y2="0.3048" layer="51"/>
<rectangle x1="4.318" y1="-0.3048" x2="4.6228" y2="0.3048" layer="51"/>
</package>
<package name="0309/12" urn="urn:adsk.eagle:footprint:23074/1" library_version="11">
<description>&lt;b&gt;RESISTOR&lt;/b&gt;&lt;p&gt;
type 0309, grid 12.5 mm</description>
<wire x1="6.35" y1="0" x2="5.08" y2="0" width="0.6096" layer="51"/>
<wire x1="-6.35" y1="0" x2="-5.08" y2="0" width="0.6096" layer="51"/>
<wire x1="-4.318" y1="1.27" x2="-4.064" y2="1.524" width="0.1524" layer="21" curve="-90"/>
<wire x1="-4.318" y1="-1.27" x2="-4.064" y2="-1.524" width="0.1524" layer="21" curve="90"/>
<wire x1="4.064" y1="-1.524" x2="4.318" y2="-1.27" width="0.1524" layer="21" curve="90"/>
<wire x1="4.064" y1="1.524" x2="4.318" y2="1.27" width="0.1524" layer="21" curve="-90"/>
<wire x1="-4.318" y1="-1.27" x2="-4.318" y2="1.27" width="0.1524" layer="21"/>
<wire x1="-4.064" y1="1.524" x2="-3.429" y2="1.524" width="0.1524" layer="21"/>
<wire x1="-3.302" y1="1.397" x2="-3.429" y2="1.524" width="0.1524" layer="21"/>
<wire x1="-4.064" y1="-1.524" x2="-3.429" y2="-1.524" width="0.1524" layer="21"/>
<wire x1="-3.302" y1="-1.397" x2="-3.429" y2="-1.524" width="0.1524" layer="21"/>
<wire x1="3.302" y1="1.397" x2="3.429" y2="1.524" width="0.1524" layer="21"/>
<wire x1="3.302" y1="1.397" x2="-3.302" y2="1.397" width="0.1524" layer="21"/>
<wire x1="3.302" y1="-1.397" x2="3.429" y2="-1.524" width="0.1524" layer="21"/>
<wire x1="3.302" y1="-1.397" x2="-3.302" y2="-1.397" width="0.1524" layer="21"/>
<wire x1="4.064" y1="1.524" x2="3.429" y2="1.524" width="0.1524" layer="21"/>
<wire x1="4.064" y1="-1.524" x2="3.429" y2="-1.524" width="0.1524" layer="21"/>
<wire x1="4.318" y1="-1.27" x2="4.318" y2="1.27" width="0.1524" layer="21"/>
<pad name="1" x="-6.35" y="0" drill="0.8128" shape="octagon"/>
<pad name="2" x="6.35" y="0" drill="0.8128" shape="octagon"/>
<text x="-4.191" y="1.905" size="1.27" layer="25" ratio="10">&gt;NAME</text>
<text x="-3.175" y="-0.6858" size="1.27" layer="27" ratio="10">&gt;VALUE</text>
<rectangle x1="4.318" y1="-0.3048" x2="5.1816" y2="0.3048" layer="21"/>
<rectangle x1="-5.1816" y1="-0.3048" x2="-4.318" y2="0.3048" layer="21"/>
</package>
<package name="0309V" urn="urn:adsk.eagle:footprint:23075/1" library_version="11">
<description>&lt;b&gt;RESISTOR&lt;/b&gt;&lt;p&gt;
type 0309, grid 2.5 mm</description>
<wire x1="1.27" y1="0" x2="0.635" y2="0" width="0.6096" layer="51"/>
<wire x1="-0.635" y1="0" x2="-1.27" y2="0" width="0.6096" layer="51"/>
<circle x="-1.27" y="0" radius="1.524" width="0.1524" layer="21"/>
<circle x="-1.27" y="0" radius="0.762" width="0.1524" layer="51"/>
<pad name="1" x="-1.27" y="0" drill="0.8128" shape="octagon"/>
<pad name="2" x="1.27" y="0" drill="0.8128" shape="octagon"/>
<text x="0.254" y="1.016" size="1.27" layer="25" ratio="10">&gt;NAME</text>
<text x="0.254" y="-2.2098" size="1.27" layer="27" ratio="10">&gt;VALUE</text>
<rectangle x1="0.254" y1="-0.3048" x2="0.5588" y2="0.3048" layer="51"/>
<rectangle x1="-0.635" y1="-0.3048" x2="-0.3302" y2="0.3048" layer="51"/>
<rectangle x1="-0.3302" y1="-0.3048" x2="0.254" y2="0.3048" layer="21"/>
</package>
<package name="0411/12" urn="urn:adsk.eagle:footprint:23076/1" library_version="11">
<description>&lt;b&gt;RESISTOR&lt;/b&gt;&lt;p&gt;
type 0411, grid 12.5 mm</description>
<wire x1="6.35" y1="0" x2="5.461" y2="0" width="0.762" layer="51"/>
<wire x1="-6.35" y1="0" x2="-5.461" y2="0" width="0.762" layer="51"/>
<wire x1="5.08" y1="-1.651" x2="5.08" y2="1.651" width="0.1524" layer="21"/>
<wire x1="4.699" y1="2.032" x2="5.08" y2="1.651" width="0.1524" layer="21" curve="-90"/>
<wire x1="-5.08" y1="-1.651" x2="-4.699" y2="-2.032" width="0.1524" layer="21" curve="90"/>
<wire x1="4.699" y1="-2.032" x2="5.08" y2="-1.651" width="0.1524" layer="21" curve="90"/>
<wire x1="-5.08" y1="1.651" x2="-4.699" y2="2.032" width="0.1524" layer="21" curve="-90"/>
<wire x1="4.699" y1="2.032" x2="4.064" y2="2.032" width="0.1524" layer="21"/>
<wire x1="3.937" y1="1.905" x2="4.064" y2="2.032" width="0.1524" layer="21"/>
<wire x1="4.699" y1="-2.032" x2="4.064" y2="-2.032" width="0.1524" layer="21"/>
<wire x1="3.937" y1="-1.905" x2="4.064" y2="-2.032" width="0.1524" layer="21"/>
<wire x1="-3.937" y1="1.905" x2="-4.064" y2="2.032" width="0.1524" layer="21"/>
<wire x1="-3.937" y1="1.905" x2="3.937" y2="1.905" width="0.1524" layer="21"/>
<wire x1="-3.937" y1="-1.905" x2="-4.064" y2="-2.032" width="0.1524" layer="21"/>
<wire x1="-3.937" y1="-1.905" x2="3.937" y2="-1.905" width="0.1524" layer="21"/>
<wire x1="-5.08" y1="1.651" x2="-5.08" y2="-1.651" width="0.1524" layer="21"/>
<wire x1="-4.699" y1="2.032" x2="-4.064" y2="2.032" width="0.1524" layer="21"/>
<wire x1="-4.699" y1="-2.032" x2="-4.064" y2="-2.032" width="0.1524" layer="21"/>
<pad name="1" x="-6.35" y="0" drill="0.9144" shape="octagon"/>
<pad name="2" x="6.35" y="0" drill="0.9144" shape="octagon"/>
<text x="-5.08" y="2.413" size="1.27" layer="25" ratio="10">&gt;NAME</text>
<text x="-3.5814" y="-0.635" size="1.27" layer="27" ratio="10">&gt;VALUE</text>
<rectangle x1="-5.3594" y1="-0.381" x2="-5.08" y2="0.381" layer="21"/>
<rectangle x1="5.08" y1="-0.381" x2="5.3594" y2="0.381" layer="21"/>
</package>
<package name="0411/15" urn="urn:adsk.eagle:footprint:23077/1" library_version="11">
<description>&lt;b&gt;RESISTOR&lt;/b&gt;&lt;p&gt;
type 0411, grid 15 mm</description>
<wire x1="5.08" y1="-1.651" x2="5.08" y2="1.651" width="0.1524" layer="21"/>
<wire x1="4.699" y1="2.032" x2="5.08" y2="1.651" width="0.1524" layer="21" curve="-90"/>
<wire x1="-5.08" y1="-1.651" x2="-4.699" y2="-2.032" width="0.1524" layer="21" curve="90"/>
<wire x1="4.699" y1="-2.032" x2="5.08" y2="-1.651" width="0.1524" layer="21" curve="90"/>
<wire x1="-5.08" y1="1.651" x2="-4.699" y2="2.032" width="0.1524" layer="21" curve="-90"/>
<wire x1="4.699" y1="2.032" x2="4.064" y2="2.032" width="0.1524" layer="21"/>
<wire x1="3.937" y1="1.905" x2="4.064" y2="2.032" width="0.1524" layer="21"/>
<wire x1="4.699" y1="-2.032" x2="4.064" y2="-2.032" width="0.1524" layer="21"/>
<wire x1="3.937" y1="-1.905" x2="4.064" y2="-2.032" width="0.1524" layer="21"/>
<wire x1="-3.937" y1="1.905" x2="-4.064" y2="2.032" width="0.1524" layer="21"/>
<wire x1="-3.937" y1="1.905" x2="3.937" y2="1.905" width="0.1524" layer="21"/>
<wire x1="-3.937" y1="-1.905" x2="-4.064" y2="-2.032" width="0.1524" layer="21"/>
<wire x1="-3.937" y1="-1.905" x2="3.937" y2="-1.905" width="0.1524" layer="21"/>
<wire x1="-5.08" y1="1.651" x2="-5.08" y2="-1.651" width="0.1524" layer="21"/>
<wire x1="-4.699" y1="2.032" x2="-4.064" y2="2.032" width="0.1524" layer="21"/>
<wire x1="-4.699" y1="-2.032" x2="-4.064" y2="-2.032" width="0.1524" layer="21"/>
<wire x1="-7.62" y1="0" x2="-6.35" y2="0" width="0.762" layer="51"/>
<wire x1="6.35" y1="0" x2="7.62" y2="0" width="0.762" layer="51"/>
<pad name="1" x="-7.62" y="0" drill="0.9144" shape="octagon"/>
<pad name="2" x="7.62" y="0" drill="0.9144" shape="octagon"/>
<text x="-5.08" y="2.413" size="1.27" layer="25" ratio="10">&gt;NAME</text>
<text x="-3.5814" y="-0.635" size="1.27" layer="27" ratio="10">&gt;VALUE</text>
<rectangle x1="5.08" y1="-0.381" x2="6.477" y2="0.381" layer="21"/>
<rectangle x1="-6.477" y1="-0.381" x2="-5.08" y2="0.381" layer="21"/>
</package>
<package name="0411V" urn="urn:adsk.eagle:footprint:23078/1" library_version="11">
<description>&lt;b&gt;RESISTOR&lt;/b&gt;&lt;p&gt;
type 0411, grid 3.81 mm</description>
<wire x1="1.27" y1="0" x2="0.3048" y2="0" width="0.762" layer="51"/>
<wire x1="-1.5748" y1="0" x2="-2.54" y2="0" width="0.762" layer="51"/>
<circle x="-2.54" y="0" radius="2.032" width="0.1524" layer="21"/>
<circle x="-2.54" y="0" radius="1.016" width="0.1524" layer="51"/>
<pad name="1" x="-2.54" y="0" drill="0.9144" shape="octagon"/>
<pad name="2" x="1.27" y="0" drill="0.9144" shape="octagon"/>
<text x="-0.508" y="1.143" size="1.27" layer="25" ratio="10">&gt;NAME</text>
<text x="-0.5334" y="-2.413" size="1.27" layer="27" ratio="10">&gt;VALUE</text>
<rectangle x1="-1.4732" y1="-0.381" x2="0.2032" y2="0.381" layer="21"/>
</package>
<package name="0414/15" urn="urn:adsk.eagle:footprint:23079/1" library_version="11">
<description>&lt;b&gt;RESISTOR&lt;/b&gt;&lt;p&gt;
type 0414, grid 15 mm</description>
<wire x1="7.62" y1="0" x2="6.604" y2="0" width="0.8128" layer="51"/>
<wire x1="-7.62" y1="0" x2="-6.604" y2="0" width="0.8128" layer="51"/>
<wire x1="-6.096" y1="1.905" x2="-5.842" y2="2.159" width="0.1524" layer="21" curve="-90"/>
<wire x1="-6.096" y1="-1.905" x2="-5.842" y2="-2.159" width="0.1524" layer="21" curve="90"/>
<wire x1="5.842" y1="-2.159" x2="6.096" y2="-1.905" width="0.1524" layer="21" curve="90"/>
<wire x1="5.842" y1="2.159" x2="6.096" y2="1.905" width="0.1524" layer="21" curve="-90"/>
<wire x1="-6.096" y1="-1.905" x2="-6.096" y2="1.905" width="0.1524" layer="21"/>
<wire x1="-5.842" y1="2.159" x2="-4.953" y2="2.159" width="0.1524" layer="21"/>
<wire x1="-4.826" y1="2.032" x2="-4.953" y2="2.159" width="0.1524" layer="21"/>
<wire x1="-5.842" y1="-2.159" x2="-4.953" y2="-2.159" width="0.1524" layer="21"/>
<wire x1="-4.826" y1="-2.032" x2="-4.953" y2="-2.159" width="0.1524" layer="21"/>
<wire x1="4.826" y1="2.032" x2="4.953" y2="2.159" width="0.1524" layer="21"/>
<wire x1="4.826" y1="2.032" x2="-4.826" y2="2.032" width="0.1524" layer="21"/>
<wire x1="4.826" y1="-2.032" x2="4.953" y2="-2.159" width="0.1524" layer="21"/>
<wire x1="4.826" y1="-2.032" x2="-4.826" y2="-2.032" width="0.1524" layer="21"/>
<wire x1="5.842" y1="2.159" x2="4.953" y2="2.159" width="0.1524" layer="21"/>
<wire x1="5.842" y1="-2.159" x2="4.953" y2="-2.159" width="0.1524" layer="21"/>
<wire x1="6.096" y1="-1.905" x2="6.096" y2="1.905" width="0.1524" layer="21"/>
<pad name="1" x="-7.62" y="0" drill="1.016" shape="octagon"/>
<pad name="2" x="7.62" y="0" drill="1.016" shape="octagon"/>
<text x="-6.096" y="2.5654" size="1.27" layer="25" ratio="10">&gt;NAME</text>
<text x="-4.318" y="-0.5842" size="1.27" layer="27" ratio="10">&gt;VALUE</text>
<rectangle x1="6.096" y1="-0.4064" x2="6.5024" y2="0.4064" layer="21"/>
<rectangle x1="-6.5024" y1="-0.4064" x2="-6.096" y2="0.4064" layer="21"/>
</package>
<package name="0414V" urn="urn:adsk.eagle:footprint:23080/1" library_version="11">
<description>&lt;b&gt;RESISTOR&lt;/b&gt;&lt;p&gt;
type 0414, grid 5 mm</description>
<wire x1="2.54" y1="0" x2="1.397" y2="0" width="0.8128" layer="51"/>
<wire x1="-2.54" y1="0" x2="-1.397" y2="0" width="0.8128" layer="51"/>
<circle x="-2.54" y="0" radius="2.159" width="0.1524" layer="21"/>
<circle x="-2.54" y="0" radius="1.143" width="0.1524" layer="51"/>
<pad name="1" x="-2.54" y="0" drill="1.016" shape="octagon"/>
<pad name="2" x="2.54" y="0" drill="1.016" shape="octagon"/>
<text x="-0.381" y="1.1684" size="1.27" layer="25" ratio="10">&gt;NAME</text>
<text x="-0.381" y="-2.3622" size="1.27" layer="27" ratio="10">&gt;VALUE</text>
<rectangle x1="-1.2954" y1="-0.4064" x2="1.2954" y2="0.4064" layer="21"/>
</package>
<package name="0617/17" urn="urn:adsk.eagle:footprint:23081/1" library_version="11">
<description>&lt;b&gt;RESISTOR&lt;/b&gt;&lt;p&gt;
type 0617, grid 17.5 mm</description>
<wire x1="-8.89" y1="0" x2="-8.636" y2="0" width="0.8128" layer="51"/>
<wire x1="-7.874" y1="3.048" x2="-6.985" y2="3.048" width="0.1524" layer="21"/>
<wire x1="-6.731" y1="2.794" x2="-6.985" y2="3.048" width="0.1524" layer="21"/>
<wire x1="-7.874" y1="-3.048" x2="-6.985" y2="-3.048" width="0.1524" layer="21"/>
<wire x1="-6.731" y1="-2.794" x2="-6.985" y2="-3.048" width="0.1524" layer="21"/>
<wire x1="6.731" y1="2.794" x2="6.985" y2="3.048" width="0.1524" layer="21"/>
<wire x1="6.731" y1="2.794" x2="-6.731" y2="2.794" width="0.1524" layer="21"/>
<wire x1="6.731" y1="-2.794" x2="6.985" y2="-3.048" width="0.1524" layer="21"/>
<wire x1="6.731" y1="-2.794" x2="-6.731" y2="-2.794" width="0.1524" layer="21"/>
<wire x1="7.874" y1="3.048" x2="6.985" y2="3.048" width="0.1524" layer="21"/>
<wire x1="7.874" y1="-3.048" x2="6.985" y2="-3.048" width="0.1524" layer="21"/>
<wire x1="-8.255" y1="-2.667" x2="-8.255" y2="-1.016" width="0.1524" layer="21"/>
<wire x1="-8.255" y1="1.016" x2="-8.255" y2="-1.016" width="0.1524" layer="51"/>
<wire x1="-8.255" y1="1.016" x2="-8.255" y2="2.667" width="0.1524" layer="21"/>
<wire x1="8.255" y1="-2.667" x2="8.255" y2="-1.016" width="0.1524" layer="21"/>
<wire x1="8.255" y1="1.016" x2="8.255" y2="-1.016" width="0.1524" layer="51"/>
<wire x1="8.255" y1="1.016" x2="8.255" y2="2.667" width="0.1524" layer="21"/>
<wire x1="8.636" y1="0" x2="8.89" y2="0" width="0.8128" layer="51"/>
<wire x1="-8.255" y1="2.667" x2="-7.874" y2="3.048" width="0.1524" layer="21" curve="-90"/>
<wire x1="7.874" y1="3.048" x2="8.255" y2="2.667" width="0.1524" layer="21" curve="-90"/>
<wire x1="-8.255" y1="-2.667" x2="-7.874" y2="-3.048" width="0.1524" layer="21" curve="90"/>
<wire x1="7.874" y1="-3.048" x2="8.255" y2="-2.667" width="0.1524" layer="21" curve="90"/>
<pad name="1" x="-8.89" y="0" drill="1.016" shape="octagon"/>
<pad name="2" x="8.89" y="0" drill="1.016" shape="octagon"/>
<text x="-8.128" y="3.4544" size="1.27" layer="25" ratio="10">&gt;NAME</text>
<text x="-6.096" y="-0.7112" size="1.27" layer="27" ratio="10">&gt;VALUE</text>
<rectangle x1="-8.5344" y1="-0.4064" x2="-8.2296" y2="0.4064" layer="51"/>
<rectangle x1="8.2296" y1="-0.4064" x2="8.5344" y2="0.4064" layer="51"/>
</package>
<package name="0617/22" urn="urn:adsk.eagle:footprint:23082/1" library_version="11">
<description>&lt;b&gt;RESISTOR&lt;/b&gt;&lt;p&gt;
type 0617, grid 22.5 mm</description>
<wire x1="-10.287" y1="0" x2="-11.43" y2="0" width="0.8128" layer="51"/>
<wire x1="-8.255" y1="-2.667" x2="-8.255" y2="2.667" width="0.1524" layer="21"/>
<wire x1="-7.874" y1="3.048" x2="-6.985" y2="3.048" width="0.1524" layer="21"/>
<wire x1="-6.731" y1="2.794" x2="-6.985" y2="3.048" width="0.1524" layer="21"/>
<wire x1="-7.874" y1="-3.048" x2="-6.985" y2="-3.048" width="0.1524" layer="21"/>
<wire x1="-6.731" y1="-2.794" x2="-6.985" y2="-3.048" width="0.1524" layer="21"/>
<wire x1="6.731" y1="2.794" x2="6.985" y2="3.048" width="0.1524" layer="21"/>
<wire x1="6.731" y1="2.794" x2="-6.731" y2="2.794" width="0.1524" layer="21"/>
<wire x1="6.731" y1="-2.794" x2="6.985" y2="-3.048" width="0.1524" layer="21"/>
<wire x1="6.731" y1="-2.794" x2="-6.731" y2="-2.794" width="0.1524" layer="21"/>
<wire x1="7.874" y1="3.048" x2="6.985" y2="3.048" width="0.1524" layer="21"/>
<wire x1="7.874" y1="-3.048" x2="6.985" y2="-3.048" width="0.1524" layer="21"/>
<wire x1="8.255" y1="-2.667" x2="8.255" y2="2.667" width="0.1524" layer="21"/>
<wire x1="11.43" y1="0" x2="10.287" y2="0" width="0.8128" layer="51"/>
<wire x1="-8.255" y1="2.667" x2="-7.874" y2="3.048" width="0.1524" layer="21" curve="-90"/>
<wire x1="-8.255" y1="-2.667" x2="-7.874" y2="-3.048" width="0.1524" layer="21" curve="90"/>
<wire x1="7.874" y1="3.048" x2="8.255" y2="2.667" width="0.1524" layer="21" curve="-90"/>
<wire x1="7.874" y1="-3.048" x2="8.255" y2="-2.667" width="0.1524" layer="21" curve="90"/>
<pad name="1" x="-11.43" y="0" drill="1.016" shape="octagon"/>
<pad name="2" x="11.43" y="0" drill="1.016" shape="octagon"/>
<text x="-8.255" y="3.4544" size="1.27" layer="25" ratio="10">&gt;NAME</text>
<text x="-6.477" y="-0.5842" size="1.27" layer="27" ratio="10">&gt;VALUE</text>
<rectangle x1="-10.1854" y1="-0.4064" x2="-8.255" y2="0.4064" layer="21"/>
<rectangle x1="8.255" y1="-0.4064" x2="10.1854" y2="0.4064" layer="21"/>
</package>
<package name="0617V" urn="urn:adsk.eagle:footprint:23083/1" library_version="11">
<description>&lt;b&gt;RESISTOR&lt;/b&gt;&lt;p&gt;
type 0617, grid 5 mm</description>
<wire x1="-2.54" y1="0" x2="-1.27" y2="0" width="0.8128" layer="51"/>
<wire x1="1.27" y1="0" x2="2.54" y2="0" width="0.8128" layer="51"/>
<circle x="-2.54" y="0" radius="3.048" width="0.1524" layer="21"/>
<circle x="-2.54" y="0" radius="1.143" width="0.1524" layer="51"/>
<pad name="1" x="-2.54" y="0" drill="1.016" shape="octagon"/>
<pad name="2" x="2.54" y="0" drill="1.016" shape="octagon"/>
<text x="0.635" y="1.4224" size="1.27" layer="25" ratio="10">&gt;NAME</text>
<text x="0.635" y="-2.6162" size="1.27" layer="27" ratio="10">&gt;VALUE</text>
<rectangle x1="-1.3208" y1="-0.4064" x2="1.3208" y2="0.4064" layer="21"/>
</package>
<package name="0922/22" urn="urn:adsk.eagle:footprint:23084/1" library_version="11">
<description>&lt;b&gt;RESISTOR&lt;/b&gt;&lt;p&gt;
type 0922, grid 22.5 mm</description>
<wire x1="11.43" y1="0" x2="10.795" y2="0" width="0.8128" layer="51"/>
<wire x1="-11.43" y1="0" x2="-10.795" y2="0" width="0.8128" layer="51"/>
<wire x1="-10.16" y1="-4.191" x2="-10.16" y2="4.191" width="0.1524" layer="21"/>
<wire x1="-9.779" y1="4.572" x2="-8.89" y2="4.572" width="0.1524" layer="21"/>
<wire x1="-8.636" y1="4.318" x2="-8.89" y2="4.572" width="0.1524" layer="21"/>
<wire x1="-9.779" y1="-4.572" x2="-8.89" y2="-4.572" width="0.1524" layer="21"/>
<wire x1="-8.636" y1="-4.318" x2="-8.89" y2="-4.572" width="0.1524" layer="21"/>
<wire x1="8.636" y1="4.318" x2="8.89" y2="4.572" width="0.1524" layer="21"/>
<wire x1="8.636" y1="4.318" x2="-8.636" y2="4.318" width="0.1524" layer="21"/>
<wire x1="8.636" y1="-4.318" x2="8.89" y2="-4.572" width="0.1524" layer="21"/>
<wire x1="8.636" y1="-4.318" x2="-8.636" y2="-4.318" width="0.1524" layer="21"/>
<wire x1="9.779" y1="4.572" x2="8.89" y2="4.572" width="0.1524" layer="21"/>
<wire x1="9.779" y1="-4.572" x2="8.89" y2="-4.572" width="0.1524" layer="21"/>
<wire x1="10.16" y1="-4.191" x2="10.16" y2="4.191" width="0.1524" layer="21"/>
<wire x1="-10.16" y1="-4.191" x2="-9.779" y2="-4.572" width="0.1524" layer="21" curve="90"/>
<wire x1="-10.16" y1="4.191" x2="-9.779" y2="4.572" width="0.1524" layer="21" curve="-90"/>
<wire x1="9.779" y1="-4.572" x2="10.16" y2="-4.191" width="0.1524" layer="21" curve="90"/>
<wire x1="9.779" y1="4.572" x2="10.16" y2="4.191" width="0.1524" layer="21" curve="-90"/>
<pad name="1" x="-11.43" y="0" drill="1.016" shape="octagon"/>
<pad name="2" x="11.43" y="0" drill="1.016" shape="octagon"/>
<text x="-10.16" y="5.1054" size="1.27" layer="25" ratio="10">&gt;NAME</text>
<text x="-6.477" y="-0.5842" size="1.27" layer="27" ratio="10">&gt;VALUE</text>
<rectangle x1="-10.7188" y1="-0.4064" x2="-10.16" y2="0.4064" layer="51"/>
<rectangle x1="10.16" y1="-0.4064" x2="10.3124" y2="0.4064" layer="21"/>
<rectangle x1="-10.3124" y1="-0.4064" x2="-10.16" y2="0.4064" layer="21"/>
<rectangle x1="10.16" y1="-0.4064" x2="10.7188" y2="0.4064" layer="51"/>
</package>
<package name="P0613V" urn="urn:adsk.eagle:footprint:23085/1" library_version="11">
<description>&lt;b&gt;RESISTOR&lt;/b&gt;&lt;p&gt;
type 0613, grid 5 mm</description>
<wire x1="2.54" y1="0" x2="1.397" y2="0" width="0.8128" layer="51"/>
<wire x1="-2.54" y1="0" x2="-1.397" y2="0" width="0.8128" layer="51"/>
<circle x="-2.54" y="0" radius="2.286" width="0.1524" layer="21"/>
<circle x="-2.54" y="0" radius="1.143" width="0.1524" layer="51"/>
<pad name="1" x="-2.54" y="0" drill="1.016" shape="octagon"/>
<pad name="2" x="2.54" y="0" drill="1.016" shape="octagon"/>
<text x="-0.254" y="1.143" size="1.27" layer="25" ratio="10">&gt;NAME</text>
<text x="-0.254" y="-2.413" size="1.27" layer="27" ratio="10">&gt;VALUE</text>
<rectangle x1="-1.2954" y1="-0.4064" x2="1.3208" y2="0.4064" layer="21"/>
</package>
<package name="P0613/15" urn="urn:adsk.eagle:footprint:23086/1" library_version="11">
<description>&lt;b&gt;RESISTOR&lt;/b&gt;&lt;p&gt;
type 0613, grid 15 mm</description>
<wire x1="7.62" y1="0" x2="6.985" y2="0" width="0.8128" layer="51"/>
<wire x1="-7.62" y1="0" x2="-6.985" y2="0" width="0.8128" layer="51"/>
<wire x1="-6.477" y1="2.032" x2="-6.223" y2="2.286" width="0.1524" layer="21" curve="-90"/>
<wire x1="-6.477" y1="-2.032" x2="-6.223" y2="-2.286" width="0.1524" layer="21" curve="90"/>
<wire x1="6.223" y1="-2.286" x2="6.477" y2="-2.032" width="0.1524" layer="21" curve="90"/>
<wire x1="6.223" y1="2.286" x2="6.477" y2="2.032" width="0.1524" layer="21" curve="-90"/>
<wire x1="-6.223" y1="2.286" x2="-5.334" y2="2.286" width="0.1524" layer="21"/>
<wire x1="-5.207" y1="2.159" x2="-5.334" y2="2.286" width="0.1524" layer="21"/>
<wire x1="-6.223" y1="-2.286" x2="-5.334" y2="-2.286" width="0.1524" layer="21"/>
<wire x1="-5.207" y1="-2.159" x2="-5.334" y2="-2.286" width="0.1524" layer="21"/>
<wire x1="5.207" y1="2.159" x2="5.334" y2="2.286" width="0.1524" layer="21"/>
<wire x1="5.207" y1="2.159" x2="-5.207" y2="2.159" width="0.1524" layer="21"/>
<wire x1="5.207" y1="-2.159" x2="5.334" y2="-2.286" width="0.1524" layer="21"/>
<wire x1="5.207" y1="-2.159" x2="-5.207" y2="-2.159" width="0.1524" layer="21"/>
<wire x1="6.223" y1="2.286" x2="5.334" y2="2.286" width="0.1524" layer="21"/>
<wire x1="6.223" y1="-2.286" x2="5.334" y2="-2.286" width="0.1524" layer="21"/>
<wire x1="6.477" y1="-0.635" x2="6.477" y2="-2.032" width="0.1524" layer="21"/>
<wire x1="6.477" y1="-0.635" x2="6.477" y2="0.635" width="0.1524" layer="51"/>
<wire x1="6.477" y1="2.032" x2="6.477" y2="0.635" width="0.1524" layer="21"/>
<wire x1="-6.477" y1="-2.032" x2="-6.477" y2="-0.635" width="0.1524" layer="21"/>
<wire x1="-6.477" y1="0.635" x2="-6.477" y2="-0.635" width="0.1524" layer="51"/>
<wire x1="-6.477" y1="0.635" x2="-6.477" y2="2.032" width="0.1524" layer="21"/>
<pad name="1" x="-7.62" y="0" drill="1.016" shape="octagon"/>
<pad name="2" x="7.62" y="0" drill="1.016" shape="octagon"/>
<text x="-6.477" y="2.6924" size="1.27" layer="25" ratio="10">&gt;NAME</text>
<text x="-4.318" y="-0.7112" size="1.27" layer="27" ratio="10">&gt;VALUE</text>
<rectangle x1="-7.0358" y1="-0.4064" x2="-6.477" y2="0.4064" layer="51"/>
<rectangle x1="6.477" y1="-0.4064" x2="7.0358" y2="0.4064" layer="51"/>
</package>
<package name="P0817/22" urn="urn:adsk.eagle:footprint:23087/1" library_version="11">
<description>&lt;b&gt;RESISTOR&lt;/b&gt;&lt;p&gt;
type 0817, grid 22.5 mm</description>
<wire x1="-10.414" y1="0" x2="-11.43" y2="0" width="0.8128" layer="51"/>
<wire x1="-8.509" y1="-3.429" x2="-8.509" y2="3.429" width="0.1524" layer="21"/>
<wire x1="-8.128" y1="3.81" x2="-7.239" y2="3.81" width="0.1524" layer="21"/>
<wire x1="-6.985" y1="3.556" x2="-7.239" y2="3.81" width="0.1524" layer="21"/>
<wire x1="-8.128" y1="-3.81" x2="-7.239" y2="-3.81" width="0.1524" layer="21"/>
<wire x1="-6.985" y1="-3.556" x2="-7.239" y2="-3.81" width="0.1524" layer="21"/>
<wire x1="6.985" y1="3.556" x2="7.239" y2="3.81" width="0.1524" layer="21"/>
<wire x1="6.985" y1="3.556" x2="-6.985" y2="3.556" width="0.1524" layer="21"/>
<wire x1="6.985" y1="-3.556" x2="7.239" y2="-3.81" width="0.1524" layer="21"/>
<wire x1="6.985" y1="-3.556" x2="-6.985" y2="-3.556" width="0.1524" layer="21"/>
<wire x1="8.128" y1="3.81" x2="7.239" y2="3.81" width="0.1524" layer="21"/>
<wire x1="8.128" y1="-3.81" x2="7.239" y2="-3.81" width="0.1524" layer="21"/>
<wire x1="8.509" y1="-3.429" x2="8.509" y2="3.429" width="0.1524" layer="21"/>
<wire x1="11.43" y1="0" x2="10.414" y2="0" width="0.8128" layer="51"/>
<wire x1="-8.509" y1="3.429" x2="-8.128" y2="3.81" width="0.1524" layer="21" curve="-90"/>
<wire x1="-8.509" y1="-3.429" x2="-8.128" y2="-3.81" width="0.1524" layer="21" curve="90"/>
<wire x1="8.128" y1="3.81" x2="8.509" y2="3.429" width="0.1524" layer="21" curve="-90"/>
<wire x1="8.128" y1="-3.81" x2="8.509" y2="-3.429" width="0.1524" layer="21" curve="90"/>
<pad name="1" x="-11.43" y="0" drill="1.016" shape="octagon"/>
<pad name="2" x="11.43" y="0" drill="1.016" shape="octagon"/>
<text x="-8.382" y="4.2164" size="1.27" layer="25" ratio="10">&gt;NAME</text>
<text x="-6.223" y="-0.5842" size="1.27" layer="27" ratio="10">&gt;VALUE</text>
<text x="6.604" y="-2.2606" size="1.27" layer="51" ratio="10" rot="R90">0817</text>
<rectangle x1="8.509" y1="-0.4064" x2="10.3124" y2="0.4064" layer="21"/>
<rectangle x1="-10.3124" y1="-0.4064" x2="-8.509" y2="0.4064" layer="21"/>
</package>
<package name="P0817V" urn="urn:adsk.eagle:footprint:23088/1" library_version="11">
<description>&lt;b&gt;RESISTOR&lt;/b&gt;&lt;p&gt;
type 0817, grid 6.35 mm</description>
<wire x1="-3.81" y1="0" x2="-5.08" y2="0" width="0.8128" layer="51"/>
<wire x1="1.27" y1="0" x2="0" y2="0" width="0.8128" layer="51"/>
<circle x="-5.08" y="0" radius="3.81" width="0.1524" layer="21"/>
<circle x="-5.08" y="0" radius="1.27" width="0.1524" layer="51"/>
<pad name="1" x="-5.08" y="0" drill="1.016" shape="octagon"/>
<pad name="2" x="1.27" y="0" drill="1.016" shape="octagon"/>
<text x="-1.016" y="1.27" size="1.27" layer="25" ratio="10">&gt;NAME</text>
<text x="-1.016" y="-2.54" size="1.27" layer="27" ratio="10">&gt;VALUE</text>
<text x="-6.858" y="2.032" size="1.016" layer="21" ratio="12">0817</text>
<rectangle x1="-3.81" y1="-0.4064" x2="0" y2="0.4064" layer="21"/>
</package>
<package name="V234/12" urn="urn:adsk.eagle:footprint:23089/1" library_version="11">
<description>&lt;b&gt;RESISTOR&lt;/b&gt;&lt;p&gt;
type V234, grid 12.5 mm</description>
<wire x1="-4.953" y1="1.524" x2="-4.699" y2="1.778" width="0.1524" layer="21" curve="-90"/>
<wire x1="4.699" y1="1.778" x2="4.953" y2="1.524" width="0.1524" layer="21" curve="-90"/>
<wire x1="4.699" y1="-1.778" x2="4.953" y2="-1.524" width="0.1524" layer="21" curve="90"/>
<wire x1="-4.953" y1="-1.524" x2="-4.699" y2="-1.778" width="0.1524" layer="21" curve="90"/>
<wire x1="-4.699" y1="1.778" x2="4.699" y2="1.778" width="0.1524" layer="21"/>
<wire x1="-4.953" y1="1.524" x2="-4.953" y2="-1.524" width="0.1524" layer="21"/>
<wire x1="4.699" y1="-1.778" x2="-4.699" y2="-1.778" width="0.1524" layer="21"/>
<wire x1="4.953" y1="1.524" x2="4.953" y2="-1.524" width="0.1524" layer="21"/>
<wire x1="6.35" y1="0" x2="5.461" y2="0" width="0.8128" layer="51"/>
<wire x1="-6.35" y1="0" x2="-5.461" y2="0" width="0.8128" layer="51"/>
<pad name="1" x="-6.35" y="0" drill="1.016" shape="octagon"/>
<pad name="2" x="6.35" y="0" drill="1.016" shape="octagon"/>
<text x="-4.953" y="2.159" size="1.27" layer="25" ratio="10">&gt;NAME</text>
<text x="-3.81" y="-0.635" size="1.27" layer="27" ratio="10">&gt;VALUE</text>
<rectangle x1="4.953" y1="-0.4064" x2="5.4102" y2="0.4064" layer="21"/>
<rectangle x1="-5.4102" y1="-0.4064" x2="-4.953" y2="0.4064" layer="21"/>
</package>
<package name="V235/17" urn="urn:adsk.eagle:footprint:23090/1" library_version="11">
<description>&lt;b&gt;RESISTOR&lt;/b&gt;&lt;p&gt;
type V235, grid 17.78 mm</description>
<wire x1="-6.731" y1="2.921" x2="6.731" y2="2.921" width="0.1524" layer="21"/>
<wire x1="-7.112" y1="2.54" x2="-7.112" y2="-2.54" width="0.1524" layer="21"/>
<wire x1="6.731" y1="-2.921" x2="-6.731" y2="-2.921" width="0.1524" layer="21"/>
<wire x1="7.112" y1="2.54" x2="7.112" y2="-2.54" width="0.1524" layer="21"/>
<wire x1="8.89" y1="0" x2="7.874" y2="0" width="1.016" layer="51"/>
<wire x1="-7.874" y1="0" x2="-8.89" y2="0" width="1.016" layer="51"/>
<wire x1="-7.112" y1="-2.54" x2="-6.731" y2="-2.921" width="0.1524" layer="21" curve="90"/>
<wire x1="6.731" y1="2.921" x2="7.112" y2="2.54" width="0.1524" layer="21" curve="-90"/>
<wire x1="6.731" y1="-2.921" x2="7.112" y2="-2.54" width="0.1524" layer="21" curve="90"/>
<wire x1="-7.112" y1="2.54" x2="-6.731" y2="2.921" width="0.1524" layer="21" curve="-90"/>
<pad name="1" x="-8.89" y="0" drill="1.1938" shape="octagon"/>
<pad name="2" x="8.89" y="0" drill="1.1938" shape="octagon"/>
<text x="-6.858" y="3.302" size="1.27" layer="25" ratio="10">&gt;NAME</text>
<text x="-5.842" y="-0.635" size="1.27" layer="27" ratio="10">&gt;VALUE</text>
<rectangle x1="7.112" y1="-0.508" x2="7.747" y2="0.508" layer="21"/>
<rectangle x1="-7.747" y1="-0.508" x2="-7.112" y2="0.508" layer="21"/>
</package>
<package name="V526-0" urn="urn:adsk.eagle:footprint:23091/1" library_version="11">
<description>&lt;b&gt;RESISTOR&lt;/b&gt;&lt;p&gt;
type V526-0, grid 2.5 mm</description>
<wire x1="-2.54" y1="1.016" x2="-2.286" y2="1.27" width="0.1524" layer="21" curve="-90"/>
<wire x1="2.286" y1="1.27" x2="2.54" y2="1.016" width="0.1524" layer="21" curve="-90"/>
<wire x1="2.286" y1="-1.27" x2="2.54" y2="-1.016" width="0.1524" layer="21" curve="90"/>
<wire x1="-2.54" y1="-1.016" x2="-2.286" y2="-1.27" width="0.1524" layer="21" curve="90"/>
<wire x1="2.286" y1="1.27" x2="-2.286" y2="1.27" width="0.1524" layer="21"/>
<wire x1="2.54" y1="-1.016" x2="2.54" y2="1.016" width="0.1524" layer="21"/>
<wire x1="-2.286" y1="-1.27" x2="2.286" y2="-1.27" width="0.1524" layer="21"/>
<wire x1="-2.54" y1="1.016" x2="-2.54" y2="-1.016" width="0.1524" layer="21"/>
<pad name="1" x="-1.27" y="0" drill="0.8128" shape="octagon"/>
<pad name="2" x="1.27" y="0" drill="0.8128" shape="octagon"/>
<text x="-2.413" y="1.651" size="1.27" layer="25" ratio="10">&gt;NAME</text>
<text x="-2.413" y="-2.794" size="1.27" layer="27" ratio="10">&gt;VALUE</text>
</package>
<package name="MINI_MELF-0102R" urn="urn:adsk.eagle:footprint:23092/1" library_version="11">
<description>&lt;b&gt;CECC Size RC2211&lt;/b&gt; Reflow Soldering&lt;p&gt;
source Beyschlag</description>
<wire x1="-1" y1="-0.5" x2="1" y2="-0.5" width="0.2032" layer="51"/>
<wire x1="1" y1="-0.5" x2="1" y2="0.5" width="0.2032" layer="51"/>
<wire x1="1" y1="0.5" x2="-1" y2="0.5" width="0.2032" layer="51"/>
<wire x1="-1" y1="0.5" x2="-1" y2="-0.5" width="0.2032" layer="51"/>
<smd name="1" x="-0.9" y="0" dx="0.5" dy="1.3" layer="1"/>
<smd name="2" x="0.9" y="0" dx="0.5" dy="1.3" layer="1"/>
<text x="-1.27" y="0.9525" size="1.27" layer="25">&gt;NAME</text>
<text x="-1.27" y="-2.2225" size="1.27" layer="27">&gt;VALUE</text>
</package>
<package name="MINI_MELF-0102W" urn="urn:adsk.eagle:footprint:23093/1" library_version="11">
<description>&lt;b&gt;CECC Size RC2211&lt;/b&gt; Wave Soldering&lt;p&gt;
source Beyschlag</description>
<wire x1="-1" y1="-0.5" x2="1" y2="-0.5" width="0.2032" layer="51"/>
<wire x1="1" y1="-0.5" x2="1" y2="0.5" width="0.2032" layer="51"/>
<wire x1="1" y1="0.5" x2="-1" y2="0.5" width="0.2032" layer="51"/>
<wire x1="-1" y1="0.5" x2="-1" y2="-0.5" width="0.2032" layer="51"/>
<smd name="1" x="-0.95" y="0" dx="0.6" dy="1.3" layer="1"/>
<smd name="2" x="0.95" y="0" dx="0.6" dy="1.3" layer="1"/>
<text x="-1.27" y="0.9525" size="1.27" layer="25">&gt;NAME</text>
<text x="-1.27" y="-2.2225" size="1.27" layer="27">&gt;VALUE</text>
</package>
<package name="MINI_MELF-0204R" urn="urn:adsk.eagle:footprint:25676/1" library_version="11">
<description>&lt;b&gt;CECC Size RC3715&lt;/b&gt; Reflow Soldering&lt;p&gt;
source Beyschlag</description>
<wire x1="-1.7" y1="-0.6" x2="1.7" y2="-0.6" width="0.2032" layer="51"/>
<wire x1="1.7" y1="-0.6" x2="1.7" y2="0.6" width="0.2032" layer="51"/>
<wire x1="1.7" y1="0.6" x2="-1.7" y2="0.6" width="0.2032" layer="51"/>
<wire x1="-1.7" y1="0.6" x2="-1.7" y2="-0.6" width="0.2032" layer="51"/>
<wire x1="0.938" y1="0.6" x2="-0.938" y2="0.6" width="0.2032" layer="21"/>
<wire x1="-0.938" y1="-0.6" x2="0.938" y2="-0.6" width="0.2032" layer="21"/>
<smd name="1" x="-1.5" y="0" dx="0.8" dy="1.6" layer="1"/>
<smd name="2" x="1.5" y="0" dx="0.8" dy="1.6" layer="1"/>
<text x="-1.27" y="0.9525" size="1.27" layer="25">&gt;NAME</text>
<text x="-1.27" y="-2.2225" size="1.27" layer="27">&gt;VALUE</text>
</package>
<package name="MINI_MELF-0204W" urn="urn:adsk.eagle:footprint:25677/1" library_version="11">
<description>&lt;b&gt;CECC Size RC3715&lt;/b&gt; Wave Soldering&lt;p&gt;
source Beyschlag</description>
<wire x1="-1.7" y1="-0.6" x2="1.7" y2="-0.6" width="0.2032" layer="51"/>
<wire x1="1.7" y1="-0.6" x2="1.7" y2="0.6" width="0.2032" layer="51"/>
<wire x1="1.7" y1="0.6" x2="-1.7" y2="0.6" width="0.2032" layer="51"/>
<wire x1="-1.7" y1="0.6" x2="-1.7" y2="-0.6" width="0.2032" layer="51"/>
<wire x1="0.684" y1="0.6" x2="-0.684" y2="0.6" width="0.2032" layer="21"/>
<wire x1="-0.684" y1="-0.6" x2="0.684" y2="-0.6" width="0.2032" layer="21"/>
<smd name="1" x="-1.5" y="0" dx="1.2" dy="1.6" layer="1"/>
<smd name="2" x="1.5" y="0" dx="1.2" dy="1.6" layer="1"/>
<text x="-1.27" y="0.9525" size="1.27" layer="25">&gt;NAME</text>
<text x="-1.27" y="-2.2225" size="1.27" layer="27">&gt;VALUE</text>
</package>
<package name="MINI_MELF-0207R" urn="urn:adsk.eagle:footprint:25678/1" library_version="11">
<description>&lt;b&gt;CECC Size RC6123&lt;/b&gt; Reflow Soldering&lt;p&gt;
source Beyschlag</description>
<wire x1="-2.8" y1="-1" x2="2.8" y2="-1" width="0.2032" layer="51"/>
<wire x1="2.8" y1="-1" x2="2.8" y2="1" width="0.2032" layer="51"/>
<wire x1="2.8" y1="1" x2="-2.8" y2="1" width="0.2032" layer="51"/>
<wire x1="-2.8" y1="1" x2="-2.8" y2="-1" width="0.2032" layer="51"/>
<wire x1="1.2125" y1="1" x2="-1.2125" y2="1" width="0.2032" layer="21"/>
<wire x1="-1.2125" y1="-1" x2="1.2125" y2="-1" width="0.2032" layer="21"/>
<smd name="1" x="-2.25" y="0" dx="1.6" dy="2.5" layer="1"/>
<smd name="2" x="2.25" y="0" dx="1.6" dy="2.5" layer="1"/>
<text x="-2.2225" y="1.5875" size="1.27" layer="25">&gt;NAME</text>
<text x="-2.2225" y="-2.54" size="1.27" layer="27">&gt;VALUE</text>
</package>
<package name="MINI_MELF-0207W" urn="urn:adsk.eagle:footprint:25679/1" library_version="11">
<description>&lt;b&gt;CECC Size RC6123&lt;/b&gt; Wave Soldering&lt;p&gt;
source Beyschlag</description>
<wire x1="-2.8" y1="-1" x2="2.8" y2="-1" width="0.2032" layer="51"/>
<wire x1="2.8" y1="-1" x2="2.8" y2="1" width="0.2032" layer="51"/>
<wire x1="2.8" y1="1" x2="-2.8" y2="1" width="0.2032" layer="51"/>
<wire x1="-2.8" y1="1" x2="-2.8" y2="-1" width="0.2032" layer="51"/>
<wire x1="1.149" y1="1" x2="-1.149" y2="1" width="0.2032" layer="21"/>
<wire x1="-1.149" y1="-1" x2="1.149" y2="-1" width="0.2032" layer="21"/>
<smd name="1" x="-2.6" y="0" dx="2.4" dy="2.5" layer="1"/>
<smd name="2" x="2.6" y="0" dx="2.4" dy="2.5" layer="1"/>
<text x="-2.54" y="1.5875" size="1.27" layer="25">&gt;NAME</text>
<text x="-2.54" y="-2.54" size="1.27" layer="27">&gt;VALUE</text>
</package>
<package name="0922V" urn="urn:adsk.eagle:footprint:23098/1" library_version="11">
<description>&lt;b&gt;RESISTOR&lt;/b&gt;&lt;p&gt;
type 0922, grid 7.5 mm</description>
<wire x1="2.54" y1="0" x2="1.397" y2="0" width="0.8128" layer="51"/>
<wire x1="-5.08" y1="0" x2="-3.81" y2="0" width="0.8128" layer="51"/>
<circle x="-5.08" y="0" radius="4.572" width="0.1524" layer="21"/>
<circle x="-5.08" y="0" radius="1.905" width="0.1524" layer="21"/>
<pad name="1" x="-5.08" y="0" drill="1.016" shape="octagon"/>
<pad name="2" x="2.54" y="0" drill="1.016" shape="octagon"/>
<text x="-0.508" y="1.6764" size="1.27" layer="25" ratio="10">&gt;NAME</text>
<text x="-0.508" y="-2.9972" size="1.27" layer="27" ratio="10">&gt;VALUE</text>
<text x="-6.858" y="2.54" size="1.016" layer="21" ratio="12">0922</text>
<rectangle x1="-3.81" y1="-0.4064" x2="1.3208" y2="0.4064" layer="21"/>
</package>
<package name="RDH/15" urn="urn:adsk.eagle:footprint:23099/1" library_version="11">
<description>&lt;b&gt;RESISTOR&lt;/b&gt;&lt;p&gt;
type RDH, grid 15 mm</description>
<wire x1="-7.62" y1="0" x2="-6.858" y2="0" width="0.8128" layer="51"/>
<wire x1="-6.096" y1="3.048" x2="-5.207" y2="3.048" width="0.1524" layer="21"/>
<wire x1="-4.953" y1="2.794" x2="-5.207" y2="3.048" width="0.1524" layer="21"/>
<wire x1="-6.096" y1="-3.048" x2="-5.207" y2="-3.048" width="0.1524" layer="21"/>
<wire x1="-4.953" y1="-2.794" x2="-5.207" y2="-3.048" width="0.1524" layer="21"/>
<wire x1="4.953" y1="2.794" x2="5.207" y2="3.048" width="0.1524" layer="21"/>
<wire x1="4.953" y1="2.794" x2="-4.953" y2="2.794" width="0.1524" layer="21"/>
<wire x1="4.953" y1="-2.794" x2="5.207" y2="-3.048" width="0.1524" layer="21"/>
<wire x1="4.953" y1="-2.794" x2="-4.953" y2="-2.794" width="0.1524" layer="21"/>
<wire x1="6.096" y1="3.048" x2="5.207" y2="3.048" width="0.1524" layer="21"/>
<wire x1="6.096" y1="-3.048" x2="5.207" y2="-3.048" width="0.1524" layer="21"/>
<wire x1="-6.477" y1="-2.667" x2="-6.477" y2="-1.016" width="0.1524" layer="21"/>
<wire x1="-6.477" y1="1.016" x2="-6.477" y2="-1.016" width="0.1524" layer="51"/>
<wire x1="-6.477" y1="1.016" x2="-6.477" y2="2.667" width="0.1524" layer="21"/>
<wire x1="6.477" y1="-2.667" x2="6.477" y2="-1.016" width="0.1524" layer="21"/>
<wire x1="6.477" y1="1.016" x2="6.477" y2="-1.016" width="0.1524" layer="51"/>
<wire x1="6.477" y1="1.016" x2="6.477" y2="2.667" width="0.1524" layer="21"/>
<wire x1="6.858" y1="0" x2="7.62" y2="0" width="0.8128" layer="51"/>
<wire x1="-6.477" y1="2.667" x2="-6.096" y2="3.048" width="0.1524" layer="21" curve="-90"/>
<wire x1="6.096" y1="3.048" x2="6.477" y2="2.667" width="0.1524" layer="21" curve="-90"/>
<wire x1="-6.477" y1="-2.667" x2="-6.096" y2="-3.048" width="0.1524" layer="21" curve="90"/>
<wire x1="6.096" y1="-3.048" x2="6.477" y2="-2.667" width="0.1524" layer="21" curve="90"/>
<pad name="1" x="-7.62" y="0" drill="1.016" shape="octagon"/>
<pad name="2" x="7.62" y="0" drill="1.016" shape="octagon"/>
<text x="-6.35" y="3.4544" size="1.27" layer="25" ratio="10">&gt;NAME</text>
<text x="-4.318" y="-0.5842" size="1.27" layer="27" ratio="10">&gt;VALUE</text>
<text x="4.572" y="-1.7272" size="1.27" layer="51" ratio="10" rot="R90">RDH</text>
<rectangle x1="-6.7564" y1="-0.4064" x2="-6.4516" y2="0.4064" layer="51"/>
<rectangle x1="6.4516" y1="-0.4064" x2="6.7564" y2="0.4064" layer="51"/>
</package>
<package name="MINI_MELF-0102AX" urn="urn:adsk.eagle:footprint:23100/1" library_version="11">
<description>&lt;b&gt;Mini MELF 0102 Axial&lt;/b&gt;</description>
<circle x="0" y="0" radius="0.6" width="0" layer="51"/>
<circle x="0" y="0" radius="0.6" width="0" layer="52"/>
<smd name="1" x="0" y="0" dx="1.9" dy="1.9" layer="1" roundness="100"/>
<smd name="2" x="0" y="0" dx="1.9" dy="1.9" layer="16" roundness="100"/>
<text x="-1.27" y="0.9525" size="1.27" layer="25">&gt;NAME</text>
<text x="-1.27" y="-2.2225" size="1.27" layer="27">&gt;VALUE</text>
<hole x="0" y="0" drill="1.3"/>
</package>
<package name="R0201" urn="urn:adsk.eagle:footprint:25683/1" library_version="11">
<description>&lt;b&gt;RESISTOR&lt;/b&gt; chip&lt;p&gt;
Source: http://www.vishay.com/docs/20008/dcrcw.pdf</description>
<smd name="1" x="-0.255" y="0" dx="0.28" dy="0.43" layer="1"/>
<smd name="2" x="0.255" y="0" dx="0.28" dy="0.43" layer="1"/>
<text x="-0.635" y="0.635" size="1.27" layer="25">&gt;NAME</text>
<text x="-0.635" y="-1.905" size="1.27" layer="27">&gt;VALUE</text>
<rectangle x1="-0.3" y1="-0.15" x2="-0.15" y2="0.15" layer="51"/>
<rectangle x1="0.15" y1="-0.15" x2="0.3" y2="0.15" layer="51"/>
<rectangle x1="-0.15" y1="-0.15" x2="0.15" y2="0.15" layer="21"/>
</package>
<package name="VTA52" urn="urn:adsk.eagle:footprint:25684/1" library_version="11">
<description>&lt;b&gt;Bulk Metal® Foil Technology&lt;/b&gt;, Tubular Axial Lead Resistors, Meets or Exceeds MIL-R-39005 Requirements&lt;p&gt;
MIL SIZE RBR52&lt;br&gt;
Source: VISHAY .. vta56.pdf</description>
<wire x1="-15.24" y1="0" x2="-13.97" y2="0" width="0.6096" layer="51"/>
<wire x1="12.6225" y1="0.025" x2="12.6225" y2="4.725" width="0.1524" layer="21"/>
<wire x1="12.6225" y1="4.725" x2="-12.6225" y2="4.725" width="0.1524" layer="21"/>
<wire x1="-12.6225" y1="4.725" x2="-12.6225" y2="0.025" width="0.1524" layer="21"/>
<wire x1="-12.6225" y1="0.025" x2="-12.6225" y2="-4.65" width="0.1524" layer="21"/>
<wire x1="-12.6225" y1="-4.65" x2="12.6225" y2="-4.65" width="0.1524" layer="21"/>
<wire x1="12.6225" y1="-4.65" x2="12.6225" y2="0.025" width="0.1524" layer="21"/>
<wire x1="13.97" y1="0" x2="15.24" y2="0" width="0.6096" layer="51"/>
<pad name="1" x="-15.24" y="0" drill="1.1" shape="octagon"/>
<pad name="2" x="15.24" y="0" drill="1.1" shape="octagon"/>
<text x="-3.81" y="5.08" size="1.27" layer="25" ratio="10">&gt;NAME</text>
<text x="-3.175" y="-0.635" size="1.27" layer="27" ratio="10">&gt;VALUE</text>
<rectangle x1="-13.97" y1="-0.3048" x2="-12.5675" y2="0.3048" layer="21"/>
<rectangle x1="12.5675" y1="-0.3048" x2="13.97" y2="0.3048" layer="21"/>
</package>
<package name="VTA53" urn="urn:adsk.eagle:footprint:25685/1" library_version="11">
<description>&lt;b&gt;Bulk Metal® Foil Technology&lt;/b&gt;, Tubular Axial Lead Resistors, Meets or Exceeds MIL-R-39005 Requirements&lt;p&gt;
MIL SIZE RBR53&lt;br&gt;
Source: VISHAY .. vta56.pdf</description>
<wire x1="-12.065" y1="0" x2="-10.795" y2="0" width="0.6096" layer="51"/>
<wire x1="9.8975" y1="0" x2="9.8975" y2="4.7" width="0.1524" layer="21"/>
<wire x1="9.8975" y1="4.7" x2="-9.8975" y2="4.7" width="0.1524" layer="21"/>
<wire x1="-9.8975" y1="4.7" x2="-9.8975" y2="0" width="0.1524" layer="21"/>
<wire x1="-9.8975" y1="0" x2="-9.8975" y2="-4.675" width="0.1524" layer="21"/>
<wire x1="-9.8975" y1="-4.675" x2="9.8975" y2="-4.675" width="0.1524" layer="21"/>
<wire x1="9.8975" y1="-4.675" x2="9.8975" y2="0" width="0.1524" layer="21"/>
<wire x1="10.795" y1="0" x2="12.065" y2="0" width="0.6096" layer="51"/>
<pad name="1" x="-12.065" y="0" drill="1.1" shape="octagon"/>
<pad name="2" x="12.065" y="0" drill="1.1" shape="octagon"/>
<text x="-3.81" y="5.08" size="1.27" layer="25" ratio="10">&gt;NAME</text>
<text x="-3.175" y="-0.635" size="1.27" layer="27" ratio="10">&gt;VALUE</text>
<rectangle x1="-10.795" y1="-0.3048" x2="-9.8425" y2="0.3048" layer="21"/>
<rectangle x1="9.8425" y1="-0.3048" x2="10.795" y2="0.3048" layer="21"/>
</package>
<package name="VTA54" urn="urn:adsk.eagle:footprint:25686/1" library_version="11">
<description>&lt;b&gt;Bulk Metal® Foil Technology&lt;/b&gt;, Tubular Axial Lead Resistors, Meets or Exceeds MIL-R-39005 Requirements&lt;p&gt;
MIL SIZE RBR54&lt;br&gt;
Source: VISHAY .. vta56.pdf</description>
<wire x1="-12.065" y1="0" x2="-10.795" y2="0" width="0.6096" layer="51"/>
<wire x1="9.8975" y1="0" x2="9.8975" y2="3.3" width="0.1524" layer="21"/>
<wire x1="9.8975" y1="3.3" x2="-9.8975" y2="3.3" width="0.1524" layer="21"/>
<wire x1="-9.8975" y1="3.3" x2="-9.8975" y2="0" width="0.1524" layer="21"/>
<wire x1="-9.8975" y1="0" x2="-9.8975" y2="-3.3" width="0.1524" layer="21"/>
<wire x1="-9.8975" y1="-3.3" x2="9.8975" y2="-3.3" width="0.1524" layer="21"/>
<wire x1="9.8975" y1="-3.3" x2="9.8975" y2="0" width="0.1524" layer="21"/>
<wire x1="10.795" y1="0" x2="12.065" y2="0" width="0.6096" layer="51"/>
<pad name="1" x="-12.065" y="0" drill="1.1" shape="octagon"/>
<pad name="2" x="12.065" y="0" drill="1.1" shape="octagon"/>
<text x="-3.81" y="3.81" size="1.27" layer="25" ratio="10">&gt;NAME</text>
<text x="-3.175" y="-0.635" size="1.27" layer="27" ratio="10">&gt;VALUE</text>
<rectangle x1="-10.795" y1="-0.3048" x2="-9.8425" y2="0.3048" layer="21"/>
<rectangle x1="9.8425" y1="-0.3048" x2="10.795" y2="0.3048" layer="21"/>
</package>
<package name="VTA55" urn="urn:adsk.eagle:footprint:25687/1" library_version="11">
<description>&lt;b&gt;Bulk Metal® Foil Technology&lt;/b&gt;, Tubular Axial Lead Resistors, Meets or Exceeds MIL-R-39005 Requirements&lt;p&gt;
MIL SIZE RBR55&lt;br&gt;
Source: VISHAY .. vta56.pdf</description>
<wire x1="-8.255" y1="0" x2="-6.985" y2="0" width="0.6096" layer="51"/>
<wire x1="6.405" y1="0" x2="6.405" y2="3.3" width="0.1524" layer="21"/>
<wire x1="6.405" y1="3.3" x2="-6.405" y2="3.3" width="0.1524" layer="21"/>
<wire x1="-6.405" y1="3.3" x2="-6.405" y2="0" width="0.1524" layer="21"/>
<wire x1="-6.405" y1="0" x2="-6.405" y2="-3.3" width="0.1524" layer="21"/>
<wire x1="-6.405" y1="-3.3" x2="6.405" y2="-3.3" width="0.1524" layer="21"/>
<wire x1="6.405" y1="-3.3" x2="6.405" y2="0" width="0.1524" layer="21"/>
<wire x1="6.985" y1="0" x2="8.255" y2="0" width="0.6096" layer="51"/>
<pad name="1" x="-8.255" y="0" drill="1.1" shape="octagon"/>
<pad name="2" x="8.255" y="0" drill="1.1" shape="octagon"/>
<text x="-3.81" y="3.81" size="1.27" layer="25" ratio="10">&gt;NAME</text>
<text x="-3.175" y="-0.635" size="1.27" layer="27" ratio="10">&gt;VALUE</text>
<rectangle x1="-6.985" y1="-0.3048" x2="-6.35" y2="0.3048" layer="21"/>
<rectangle x1="6.35" y1="-0.3048" x2="6.985" y2="0.3048" layer="21"/>
</package>
<package name="VTA56" urn="urn:adsk.eagle:footprint:25688/1" library_version="11">
<description>&lt;b&gt;Bulk Metal® Foil Technology&lt;/b&gt;, Tubular Axial Lead Resistors, Meets or Exceeds MIL-R-39005 Requirements&lt;p&gt;
MIL SIZE RBR56&lt;br&gt;
Source: VISHAY .. vta56.pdf</description>
<wire x1="-6.35" y1="0" x2="-5.08" y2="0" width="0.6096" layer="51"/>
<wire x1="4.5" y1="0" x2="4.5" y2="3.3" width="0.1524" layer="21"/>
<wire x1="4.5" y1="3.3" x2="-4.5" y2="3.3" width="0.1524" layer="21"/>
<wire x1="-4.5" y1="3.3" x2="-4.5" y2="0" width="0.1524" layer="21"/>
<wire x1="-4.5" y1="0" x2="-4.5" y2="-3.3" width="0.1524" layer="21"/>
<wire x1="-4.5" y1="-3.3" x2="4.5" y2="-3.3" width="0.1524" layer="21"/>
<wire x1="4.5" y1="-3.3" x2="4.5" y2="0" width="0.1524" layer="21"/>
<wire x1="5.08" y1="0" x2="6.35" y2="0" width="0.6096" layer="51"/>
<pad name="1" x="-6.35" y="0" drill="1.1" shape="octagon"/>
<pad name="2" x="6.35" y="0" drill="1.1" shape="octagon"/>
<text x="-3.81" y="3.81" size="1.27" layer="25" ratio="10">&gt;NAME</text>
<text x="-3.175" y="-0.635" size="1.27" layer="27" ratio="10">&gt;VALUE</text>
<rectangle x1="-5.08" y1="-0.3048" x2="-4.445" y2="0.3048" layer="21"/>
<rectangle x1="4.445" y1="-0.3048" x2="5.08" y2="0.3048" layer="21"/>
</package>
<package name="VMTA55" urn="urn:adsk.eagle:footprint:25689/1" library_version="11">
<description>&lt;b&gt;Bulk Metal® Foil Technology&lt;/b&gt;, Tubular Axial Lead Resistors, Meets or Exceeds MIL-R-39005 Requirements&lt;p&gt;
MIL SIZE RNC55&lt;br&gt;
Source: VISHAY .. vta56.pdf</description>
<wire x1="-5.08" y1="0" x2="-4.26" y2="0" width="0.6096" layer="51"/>
<wire x1="3.3375" y1="-1.45" x2="3.3375" y2="1.45" width="0.1524" layer="21"/>
<wire x1="3.3375" y1="1.45" x2="-3.3625" y2="1.45" width="0.1524" layer="21"/>
<wire x1="-3.3625" y1="1.45" x2="-3.3625" y2="-1.45" width="0.1524" layer="21"/>
<wire x1="-3.3625" y1="-1.45" x2="3.3375" y2="-1.45" width="0.1524" layer="21"/>
<wire x1="4.235" y1="0" x2="5.08" y2="0" width="0.6096" layer="51"/>
<pad name="1" x="-5.08" y="0" drill="1.1" shape="octagon"/>
<pad name="2" x="5.08" y="0" drill="1.1" shape="octagon"/>
<text x="-3.175" y="1.905" size="1.27" layer="25" ratio="10">&gt;NAME</text>
<text x="-3.175" y="-0.635" size="1.27" layer="27" ratio="10">&gt;VALUE</text>
<rectangle x1="-4.26" y1="-0.3048" x2="-3.3075" y2="0.3048" layer="21"/>
<rectangle x1="3.2825" y1="-0.3048" x2="4.235" y2="0.3048" layer="21"/>
</package>
<package name="VMTB60" urn="urn:adsk.eagle:footprint:25690/1" library_version="11">
<description>&lt;b&gt;Bulk Metal® Foil Technology&lt;/b&gt;, Tubular Axial Lead Resistors, Meets or Exceeds MIL-R-39005 Requirements&lt;p&gt;
MIL SIZE RNC60&lt;br&gt;
Source: VISHAY .. vta56.pdf</description>
<wire x1="-6.35" y1="0" x2="-5.585" y2="0" width="0.6096" layer="51"/>
<wire x1="4.6875" y1="-1.95" x2="4.6875" y2="1.95" width="0.1524" layer="21"/>
<wire x1="4.6875" y1="1.95" x2="-4.6875" y2="1.95" width="0.1524" layer="21"/>
<wire x1="-4.6875" y1="1.95" x2="-4.6875" y2="-1.95" width="0.1524" layer="21"/>
<wire x1="-4.6875" y1="-1.95" x2="4.6875" y2="-1.95" width="0.1524" layer="21"/>
<wire x1="5.585" y1="0" x2="6.35" y2="0" width="0.6096" layer="51"/>
<pad name="1" x="-6.35" y="0" drill="1.1" shape="octagon"/>
<pad name="2" x="6.35" y="0" drill="1.1" shape="octagon"/>
<text x="-4.445" y="2.54" size="1.27" layer="25" ratio="10">&gt;NAME</text>
<text x="-4.445" y="-0.635" size="1.27" layer="27" ratio="10">&gt;VALUE</text>
<rectangle x1="-5.585" y1="-0.3048" x2="-4.6325" y2="0.3048" layer="21"/>
<rectangle x1="4.6325" y1="-0.3048" x2="5.585" y2="0.3048" layer="21"/>
</package>
<package name="R4527" urn="urn:adsk.eagle:footprint:13246/1" library_version="11">
<description>&lt;b&gt;Package 4527&lt;/b&gt;&lt;p&gt;
Source: http://www.vishay.com/docs/31059/wsrhigh.pdf</description>
<wire x1="-5.675" y1="-3.375" x2="5.65" y2="-3.375" width="0.2032" layer="21"/>
<wire x1="5.65" y1="-3.375" x2="5.65" y2="3.375" width="0.2032" layer="51"/>
<wire x1="5.65" y1="3.375" x2="-5.675" y2="3.375" width="0.2032" layer="21"/>
<wire x1="-5.675" y1="3.375" x2="-5.675" y2="-3.375" width="0.2032" layer="51"/>
<smd name="1" x="-4.575" y="0" dx="3.94" dy="5.84" layer="1"/>
<smd name="2" x="4.575" y="0" dx="3.94" dy="5.84" layer="1"/>
<text x="-5.715" y="3.81" size="1.27" layer="25">&gt;NAME</text>
<text x="-5.715" y="-5.08" size="1.27" layer="27">&gt;VALUE</text>
</package>
<package name="WSC0001" urn="urn:adsk.eagle:footprint:25692/1" library_version="11">
<description>&lt;b&gt;Wirewound Resistors, Precision Power&lt;/b&gt;&lt;p&gt;
Source: VISHAY wscwsn.pdf</description>
<wire x1="-3.075" y1="1.8" x2="-3.075" y2="-1.8" width="0.2032" layer="51"/>
<wire x1="-3.075" y1="-1.8" x2="3.075" y2="-1.8" width="0.2032" layer="21"/>
<wire x1="3.075" y1="-1.8" x2="3.075" y2="1.8" width="0.2032" layer="51"/>
<wire x1="3.075" y1="1.8" x2="-3.075" y2="1.8" width="0.2032" layer="21"/>
<wire x1="-3.075" y1="1.8" x2="-3.075" y2="1.606" width="0.2032" layer="21"/>
<wire x1="-3.075" y1="-1.606" x2="-3.075" y2="-1.8" width="0.2032" layer="21"/>
<wire x1="3.075" y1="1.606" x2="3.075" y2="1.8" width="0.2032" layer="21"/>
<wire x1="3.075" y1="-1.8" x2="3.075" y2="-1.606" width="0.2032" layer="21"/>
<smd name="1" x="-2.675" y="0" dx="2.29" dy="2.92" layer="1"/>
<smd name="2" x="2.675" y="0" dx="2.29" dy="2.92" layer="1"/>
<text x="-2.544" y="2.229" size="1.27" layer="25">&gt;NAME</text>
<text x="-2.544" y="-3.501" size="1.27" layer="27">&gt;VALUE</text>
</package>
<package name="WSC0002" urn="urn:adsk.eagle:footprint:25693/1" library_version="11">
<description>&lt;b&gt;Wirewound Resistors, Precision Power&lt;/b&gt;&lt;p&gt;
Source: VISHAY wscwsn.pdf</description>
<wire x1="-5.55" y1="3.375" x2="-5.55" y2="-3.375" width="0.2032" layer="51"/>
<wire x1="-5.55" y1="-3.375" x2="5.55" y2="-3.375" width="0.2032" layer="21"/>
<wire x1="5.55" y1="-3.375" x2="5.55" y2="3.375" width="0.2032" layer="51"/>
<wire x1="5.55" y1="3.375" x2="-5.55" y2="3.375" width="0.2032" layer="21"/>
<smd name="1" x="-4.575" y="0.025" dx="3.94" dy="5.84" layer="1"/>
<smd name="2" x="4.575" y="0" dx="3.94" dy="5.84" layer="1"/>
<text x="-5.65" y="3.9" size="1.27" layer="25">&gt;NAME</text>
<text x="-5.65" y="-5.15" size="1.27" layer="27">&gt;VALUE</text>
</package>
<package name="WSC01/2" urn="urn:adsk.eagle:footprint:25694/1" library_version="11">
<description>&lt;b&gt;Wirewound Resistors, Precision Power&lt;/b&gt;&lt;p&gt;
Source: VISHAY wscwsn.pdf</description>
<wire x1="-2.45" y1="1.475" x2="-2.45" y2="-1.475" width="0.2032" layer="51"/>
<wire x1="-2.45" y1="-1.475" x2="2.45" y2="-1.475" width="0.2032" layer="21"/>
<wire x1="2.45" y1="-1.475" x2="2.45" y2="1.475" width="0.2032" layer="51"/>
<wire x1="2.45" y1="1.475" x2="-2.45" y2="1.475" width="0.2032" layer="21"/>
<wire x1="-2.45" y1="1.475" x2="-2.45" y2="1.106" width="0.2032" layer="21"/>
<wire x1="-2.45" y1="-1.106" x2="-2.45" y2="-1.475" width="0.2032" layer="21"/>
<wire x1="2.45" y1="1.106" x2="2.45" y2="1.475" width="0.2032" layer="21"/>
<wire x1="2.45" y1="-1.475" x2="2.45" y2="-1.106" width="0.2032" layer="21"/>
<smd name="1" x="-2.1" y="0" dx="2.16" dy="1.78" layer="1"/>
<smd name="2" x="2.1" y="0" dx="2.16" dy="1.78" layer="1"/>
<text x="-2.544" y="1.904" size="1.27" layer="25">&gt;NAME</text>
<text x="-2.544" y="-3.176" size="1.27" layer="27">&gt;VALUE</text>
</package>
<package name="WSC2515" urn="urn:adsk.eagle:footprint:25695/1" library_version="11">
<description>&lt;b&gt;Wirewound Resistors, Precision Power&lt;/b&gt;&lt;p&gt;
Source: VISHAY wscwsn.pdf</description>
<wire x1="-3.075" y1="1.8" x2="-3.075" y2="-1.8" width="0.2032" layer="51"/>
<wire x1="-3.075" y1="-1.8" x2="3.05" y2="-1.8" width="0.2032" layer="21"/>
<wire x1="3.05" y1="-1.8" x2="3.05" y2="1.8" width="0.2032" layer="51"/>
<wire x1="3.05" y1="1.8" x2="-3.075" y2="1.8" width="0.2032" layer="21"/>
<wire x1="-3.075" y1="1.8" x2="-3.075" y2="1.606" width="0.2032" layer="21"/>
<wire x1="-3.075" y1="-1.606" x2="-3.075" y2="-1.8" width="0.2032" layer="21"/>
<wire x1="3.05" y1="1.606" x2="3.05" y2="1.8" width="0.2032" layer="21"/>
<wire x1="3.05" y1="-1.8" x2="3.05" y2="-1.606" width="0.2032" layer="21"/>
<smd name="1" x="-2.675" y="0" dx="2.29" dy="2.92" layer="1"/>
<smd name="2" x="2.675" y="0" dx="2.29" dy="2.92" layer="1"/>
<text x="-3.2" y="2.15" size="1.27" layer="25">&gt;NAME</text>
<text x="-3.2" y="-3.4" size="1.27" layer="27">&gt;VALUE</text>
</package>
<package name="WSC4527" urn="urn:adsk.eagle:footprint:25696/1" library_version="11">
<description>&lt;b&gt;Wirewound Resistors, Precision Power&lt;/b&gt;&lt;p&gt;
Source: VISHAY wscwsn.pdf</description>
<wire x1="-5.675" y1="3.4" x2="-5.675" y2="-3.375" width="0.2032" layer="51"/>
<wire x1="-5.675" y1="-3.375" x2="5.675" y2="-3.375" width="0.2032" layer="21"/>
<wire x1="5.675" y1="-3.375" x2="5.675" y2="3.4" width="0.2032" layer="51"/>
<wire x1="5.675" y1="3.4" x2="-5.675" y2="3.4" width="0.2032" layer="21"/>
<smd name="1" x="-4.575" y="0.025" dx="3.94" dy="5.84" layer="1"/>
<smd name="2" x="4.575" y="0" dx="3.94" dy="5.84" layer="1"/>
<text x="-5.775" y="3.925" size="1.27" layer="25">&gt;NAME</text>
<text x="-5.775" y="-5.15" size="1.27" layer="27">&gt;VALUE</text>
</package>
<package name="WSC6927" urn="urn:adsk.eagle:footprint:25697/1" library_version="11">
<description>&lt;b&gt;Wirewound Resistors, Precision Power&lt;/b&gt;&lt;p&gt;
Source: VISHAY wscwsn.pdf</description>
<wire x1="-8.65" y1="3.375" x2="-8.65" y2="-3.375" width="0.2032" layer="51"/>
<wire x1="-8.65" y1="-3.375" x2="8.65" y2="-3.375" width="0.2032" layer="21"/>
<wire x1="8.65" y1="-3.375" x2="8.65" y2="3.375" width="0.2032" layer="51"/>
<wire x1="8.65" y1="3.375" x2="-8.65" y2="3.375" width="0.2032" layer="21"/>
<smd name="1" x="-7.95" y="0.025" dx="3.94" dy="5.97" layer="1"/>
<smd name="2" x="7.95" y="0" dx="3.94" dy="5.97" layer="1"/>
<text x="-8.75" y="3.9" size="1.27" layer="25">&gt;NAME</text>
<text x="-8.75" y="-5.15" size="1.27" layer="27">&gt;VALUE</text>
</package>
<package name="R1218" urn="urn:adsk.eagle:footprint:25698/1" library_version="11">
<description>&lt;b&gt;CRCW1218 Thick Film, Rectangular Chip Resistors&lt;/b&gt;&lt;p&gt;
Source: http://www.vishay.com .. dcrcw.pdf</description>
<wire x1="-0.913" y1="-2.219" x2="0.939" y2="-2.219" width="0.1524" layer="51"/>
<wire x1="0.913" y1="2.219" x2="-0.939" y2="2.219" width="0.1524" layer="51"/>
<smd name="1" x="-1.475" y="0" dx="1.05" dy="4.9" layer="1"/>
<smd name="2" x="1.475" y="0" dx="1.05" dy="4.9" layer="1"/>
<text x="-2.54" y="2.54" size="1.27" layer="25">&gt;NAME</text>
<text x="-2.54" y="-3.81" size="1.27" layer="27">&gt;VALUE</text>
<rectangle x1="-1.651" y1="-2.3" x2="-0.9009" y2="2.3" layer="51"/>
<rectangle x1="0.9144" y1="-2.3" x2="1.6645" y2="2.3" layer="51"/>
</package>
<package name="1812X7R" urn="urn:adsk.eagle:footprint:25699/1" library_version="11">
<description>&lt;b&gt;Chip Monolithic Ceramic Capacitors&lt;/b&gt; Medium Voltage High Capacitance for General Use&lt;p&gt;
Source: http://www.murata.com .. GRM43DR72E224KW01.pdf</description>
<wire x1="-1.1" y1="1.5" x2="1.1" y2="1.5" width="0.2032" layer="51"/>
<wire x1="1.1" y1="-1.5" x2="-1.1" y2="-1.5" width="0.2032" layer="51"/>
<wire x1="-0.6" y1="1.5" x2="0.6" y2="1.5" width="0.2032" layer="21"/>
<wire x1="0.6" y1="-1.5" x2="-0.6" y2="-1.5" width="0.2032" layer="21"/>
<smd name="1" x="-1.425" y="0" dx="0.8" dy="3.5" layer="1"/>
<smd name="2" x="1.425" y="0" dx="0.8" dy="3.5" layer="1" rot="R180"/>
<text x="-1.9456" y="1.9958" size="1.27" layer="25">&gt;NAME</text>
<text x="-1.9456" y="-3.7738" size="1.27" layer="27">&gt;VALUE</text>
<rectangle x1="-1.4" y1="-1.6" x2="-1.1" y2="1.6" layer="51"/>
<rectangle x1="1.1" y1="-1.6" x2="1.4" y2="1.6" layer="51" rot="R180"/>
</package>
<package name="PRL1632" urn="urn:adsk.eagle:footprint:25700/1" library_version="11">
<description>&lt;b&gt;PRL1632 are realized as 1W for 3.2 × 1.6mm(1206)&lt;/b&gt;&lt;p&gt;
Source: http://www.mouser.com/ds/2/392/products_18-2245.pdf</description>
<wire x1="0.7275" y1="-1.5228" x2="-0.7277" y2="-1.5228" width="0.1524" layer="51"/>
<wire x1="0.7275" y1="1.5228" x2="-0.7152" y2="1.5228" width="0.1524" layer="51"/>
<smd name="2" x="0.822" y="0" dx="1" dy="3.2" layer="1"/>
<smd name="1" x="-0.822" y="0" dx="1" dy="3.2" layer="1"/>
<text x="-1.4" y="1.8" size="1.27" layer="25">&gt;NAME</text>
<text x="-1.4" y="-3" size="1.27" layer="27">&gt;VALUE</text>
<rectangle x1="-0.8" y1="-1.6" x2="-0.4" y2="1.6" layer="51"/>
<rectangle x1="0.4" y1="-1.6" x2="0.8" y2="1.6" layer="51"/>
</package>
<package name="R01005" urn="urn:adsk.eagle:footprint:25701/1" library_version="11">
<smd name="1" x="-0.1625" y="0" dx="0.2" dy="0.25" layer="1"/>
<smd name="2" x="0.1625" y="0" dx="0.2" dy="0.25" layer="1"/>
<text x="-0.4" y="0.3" size="1.27" layer="25">&gt;NAME</text>
<text x="-0.4" y="-1.6" size="1.27" layer="27">&gt;VALUE</text>
<rectangle x1="-0.2" y1="-0.1" x2="-0.075" y2="0.1" layer="51"/>
<rectangle x1="0.075" y1="-0.1" x2="0.2" y2="0.1" layer="51"/>
<rectangle x1="-0.15" y1="0.05" x2="0.15" y2="0.1" layer="51"/>
<rectangle x1="-0.15" y1="-0.1" x2="0.15" y2="-0.05" layer="51"/>
</package>
<package name="CT3216" urn="urn:adsk.eagle:footprint:22802/1" library_version="11">
<description>&lt;b&gt;TANTALUM CAPACITOR&lt;/b&gt;</description>
<wire x1="-2.973" y1="1.483" x2="2.973" y2="1.483" width="0.0508" layer="39"/>
<wire x1="2.973" y1="-1.483" x2="-2.973" y2="-1.483" width="0.0508" layer="39"/>
<wire x1="-2.973" y1="-1.483" x2="-2.973" y2="1.483" width="0.0508" layer="39"/>
<wire x1="2.973" y1="1.483" x2="2.973" y2="-1.483" width="0.0508" layer="39"/>
<wire x1="-1.651" y1="0.559" x2="-1.651" y2="-0.559" width="0.1524" layer="51"/>
<wire x1="1.651" y1="0.559" x2="1.651" y2="-0.559" width="0.1524" layer="51"/>
<wire x1="-1.535" y1="0.798" x2="-1.535" y2="-0.798" width="0.2032" layer="51"/>
<wire x1="-1.535" y1="-0.798" x2="1.535" y2="-0.798" width="0.2032" layer="51"/>
<wire x1="1.535" y1="-0.798" x2="1.535" y2="0.798" width="0.2032" layer="51"/>
<wire x1="1.535" y1="0.798" x2="-1.535" y2="0.798" width="0.2032" layer="51"/>
<wire x1="-0.7" y1="0" x2="-1.26" y2="0" width="0.2032" layer="51"/>
<wire x1="-0.97" y1="0.26" x2="-0.97" y2="-0.3" width="0.2032" layer="51"/>
<smd name="+" x="-1.4" y="0" dx="2" dy="1.2" layer="1"/>
<smd name="-" x="1.4" y="0" dx="2" dy="1.2" layer="1"/>
<text x="-2.54" y="1.27" size="1.27" layer="25">&gt;NAME</text>
<text x="-2.54" y="-2.54" size="1.27" layer="27">&gt;VALUE</text>
<rectangle x1="-0.1999" y1="-0.5999" x2="0.1999" y2="0.5999" layer="35"/>
</package>
<package name="CT3528" urn="urn:adsk.eagle:footprint:22803/1" library_version="11">
<description>&lt;b&gt;TANTALUM CAPACITOR&lt;/b&gt;</description>
<wire x1="-2.973" y1="1.983" x2="2.973" y2="1.983" width="0.0508" layer="39"/>
<wire x1="2.973" y1="-1.983" x2="-2.973" y2="-1.983" width="0.0508" layer="39"/>
<wire x1="-2.973" y1="-1.983" x2="-2.973" y2="1.983" width="0.0508" layer="39"/>
<wire x1="2.973" y1="1.983" x2="2.973" y2="-1.983" width="0.0508" layer="39"/>
<wire x1="-1.637" y1="-1.383" x2="-1.637" y2="1.383" width="0.2032" layer="51"/>
<wire x1="-1.778" y1="1.016" x2="-1.778" y2="-1.016" width="0.1524" layer="51"/>
<wire x1="1.637" y1="1.383" x2="-1.637" y2="1.383" width="0.2032" layer="51"/>
<wire x1="1.637" y1="-1.383" x2="-1.637" y2="-1.383" width="0.2032" layer="51"/>
<wire x1="1.778" y1="1.016" x2="1.778" y2="-1.016" width="0.1524" layer="51"/>
<wire x1="1.637" y1="-1.383" x2="1.637" y2="1.383" width="0.2032" layer="51"/>
<wire x1="-0.68" y1="0" x2="-1.31" y2="0" width="0.2032" layer="51"/>
<wire x1="-1" y1="0.3" x2="-1" y2="-0.33" width="0.2032" layer="51"/>
<smd name="+" x="-1.5" y="0" dx="2" dy="2.2" layer="1"/>
<smd name="-" x="1.5" y="0" dx="2" dy="2.2" layer="1"/>
<text x="-2.54" y="1.905" size="1.27" layer="25">&gt;NAME</text>
<text x="-2.54" y="-3.175" size="1.27" layer="27">&gt;VALUE</text>
<rectangle x1="-0.3" y1="-1" x2="0.3" y2="1" layer="35"/>
</package>
<package name="CT6032" urn="urn:adsk.eagle:footprint:22804/1" library_version="11">
<description>&lt;b&gt;TANTALUM CAPACITOR&lt;/b&gt;</description>
<wire x1="-4.473" y1="1.983" x2="4.473" y2="1.983" width="0.0508" layer="39"/>
<wire x1="4.473" y1="-1.983" x2="-4.473" y2="-1.983" width="0.0508" layer="39"/>
<wire x1="-4.473" y1="-1.983" x2="-4.473" y2="1.983" width="0.0508" layer="39"/>
<wire x1="4.473" y1="1.983" x2="4.473" y2="-1.983" width="0.0508" layer="39"/>
<wire x1="-2.932" y1="-1.637" x2="-2.932" y2="1.637" width="0.2032" layer="51"/>
<wire x1="-3.073" y1="1.067" x2="-3.073" y2="-1.067" width="0.1524" layer="51"/>
<wire x1="2.957" y1="1.637" x2="-2.932" y2="1.637" width="0.2032" layer="51"/>
<wire x1="2.957" y1="-1.637" x2="-2.932" y2="-1.637" width="0.2032" layer="51"/>
<wire x1="3.073" y1="1.067" x2="3.073" y2="-1.067" width="0.1524" layer="51"/>
<wire x1="2.957" y1="-1.637" x2="2.957" y2="1.637" width="0.2032" layer="51"/>
<wire x1="-1.18" y1="0" x2="-2.45" y2="0" width="0.2032" layer="51"/>
<wire x1="-1.8" y1="0.63" x2="-1.8" y2="-0.64" width="0.2032" layer="51"/>
<smd name="+" x="-2.5" y="0" dx="2.6" dy="2.2" layer="1"/>
<smd name="-" x="2.5" y="0" dx="2.6" dy="2.2" layer="1"/>
<text x="-2.54" y="1.905" size="1.27" layer="25">&gt;NAME</text>
<text x="-2.54" y="-3.175" size="1.27" layer="27">&gt;VALUE</text>
<rectangle x1="-0.5001" y1="-1" x2="0.5001" y2="1" layer="35"/>
</package>
<package name="CT7343" urn="urn:adsk.eagle:footprint:22807/1" library_version="11">
<description>&lt;b&gt;TANTALUM CAPACITOR&lt;/b&gt;</description>
<wire x1="-4.973" y1="2.483" x2="4.973" y2="2.483" width="0.0508" layer="39"/>
<wire x1="4.973" y1="-2.483" x2="-4.973" y2="-2.483" width="0.0508" layer="39"/>
<wire x1="-4.973" y1="-2.483" x2="-4.973" y2="2.483" width="0.0508" layer="39"/>
<wire x1="4.973" y1="2.483" x2="4.973" y2="-2.483" width="0.0508" layer="39"/>
<wire x1="-3.592" y1="-2.195" x2="-3.592" y2="2.195" width="0.2032" layer="51"/>
<wire x1="-3.734" y1="1.143" x2="-3.734" y2="-1.143" width="0.1524" layer="51"/>
<wire x1="3.582" y1="2.195" x2="-3.592" y2="2.195" width="0.2032" layer="51"/>
<wire x1="3.582" y1="-2.195" x2="-3.592" y2="-2.195" width="0.2032" layer="51"/>
<wire x1="3.734" y1="1.143" x2="3.734" y2="-1.143" width="0.1524" layer="51"/>
<wire x1="3.582" y1="-2.195" x2="3.582" y2="2.195" width="0.2032" layer="51"/>
<wire x1="-2.04" y1="0" x2="-3.09" y2="0" width="0.2032" layer="51"/>
<wire x1="-2.55" y1="0.52" x2="-2.55" y2="-0.52" width="0.2032" layer="51"/>
<smd name="+" x="-3.2" y="0" dx="2.6" dy="2.4" layer="1"/>
<smd name="-" x="3.2" y="0" dx="2.6" dy="2.4" layer="1"/>
<text x="-2.54" y="2.54" size="1.27" layer="25">&gt;NAME</text>
<text x="-2.54" y="-3.81" size="1.27" layer="27">&gt;VALUE</text>
<rectangle x1="-0.5001" y1="-1" x2="0.5001" y2="1" layer="35"/>
</package>
<package name="B45181A" urn="urn:adsk.eagle:footprint:22805/1" library_version="11">
<description>&lt;b&gt;ELECTROLYTIC CAPACITOR&lt;/b&gt;&lt;p&gt;
body 5 x 5 mm, rectangle, grid 2.54 mm</description>
<wire x1="2.032" y1="2.286" x2="-1.651" y2="2.286" width="0.1524" layer="21"/>
<wire x1="2.413" y1="1.905" x2="2.413" y2="-1.905" width="0.1524" layer="21"/>
<wire x1="-1.651" y1="-2.286" x2="2.032" y2="-2.286" width="0.1524" layer="21"/>
<wire x1="-2.413" y1="1.524" x2="-1.651" y2="2.286" width="0.1524" layer="21"/>
<wire x1="-1.778" y1="1.6764" x2="-1.778" y2="1.0414" width="0.1524" layer="21"/>
<wire x1="-1.4478" y1="1.3716" x2="-2.1082" y2="1.3716" width="0.1524" layer="21"/>
<wire x1="-1.651" y1="0" x2="-0.635" y2="0" width="0.1524" layer="51"/>
<wire x1="-0.635" y1="0" x2="-0.635" y2="-1.2192" width="0.1524" layer="51"/>
<wire x1="-0.635" y1="-1.2192" x2="-0.127" y2="-1.2192" width="0.1524" layer="51"/>
<wire x1="-0.127" y1="-1.2192" x2="-0.127" y2="1.2192" width="0.1524" layer="51"/>
<wire x1="-0.127" y1="1.2192" x2="-0.635" y2="1.2192" width="0.1524" layer="51"/>
<wire x1="-0.635" y1="1.2192" x2="-0.635" y2="0" width="0.1524" layer="51"/>
<wire x1="0.635" y1="0" x2="1.651" y2="0" width="0.1524" layer="51"/>
<wire x1="-1.651" y1="-2.286" x2="-2.413" y2="-1.524" width="0.1524" layer="21"/>
<wire x1="-2.413" y1="1.524" x2="-2.413" y2="-1.524" width="0.1524" layer="21"/>
<wire x1="2.032" y1="2.286" x2="2.413" y2="1.905" width="0.1524" layer="21" curve="-90"/>
<wire x1="2.032" y1="-2.286" x2="2.413" y2="-1.905" width="0.1524" layer="21" curve="90"/>
<pad name="+" x="-1.27" y="0" drill="0.8128" diameter="1.6002"/>
<pad name="-" x="1.27" y="0" drill="0.8128" diameter="1.6002" shape="octagon"/>
<text x="-1.905" y="2.54" size="1.27" layer="25" ratio="10">&gt;NAME</text>
<text x="3.048" y="-1.651" size="1.27" layer="27" ratio="10">&gt;VALUE</text>
<rectangle x1="0.254" y1="-1.27" x2="0.762" y2="1.27" layer="51"/>
</package>
<package name="B45181B" urn="urn:adsk.eagle:footprint:22806/1" library_version="11">
<description>&lt;b&gt;ELECTROLYTIC CAPACITOR&lt;/b&gt;&lt;p&gt;
body 7.6 x 5 mm, rectangle, grid 5.08 mm</description>
<wire x1="3.302" y1="2.413" x2="-2.921" y2="2.413" width="0.1524" layer="21"/>
<wire x1="3.683" y1="2.032" x2="3.683" y2="-2.032" width="0.1524" layer="21"/>
<wire x1="-2.921" y1="-2.413" x2="3.302" y2="-2.413" width="0.1524" layer="21"/>
<wire x1="-3.683" y1="1.651" x2="-2.921" y2="2.413" width="0.1524" layer="21"/>
<wire x1="-1.778" y1="1.6764" x2="-1.778" y2="1.0414" width="0.1524" layer="21"/>
<wire x1="-1.4478" y1="1.3716" x2="-2.1082" y2="1.3716" width="0.1524" layer="21"/>
<wire x1="-1.524" y1="0" x2="-0.635" y2="0" width="0.1524" layer="21"/>
<wire x1="-0.635" y1="0" x2="-0.635" y2="-1.2192" width="0.1524" layer="21"/>
<wire x1="-0.635" y1="-1.2192" x2="-0.127" y2="-1.2192" width="0.1524" layer="21"/>
<wire x1="-0.127" y1="-1.2192" x2="-0.127" y2="1.2192" width="0.1524" layer="21"/>
<wire x1="-0.127" y1="1.2192" x2="-0.635" y2="1.2192" width="0.1524" layer="21"/>
<wire x1="-0.635" y1="1.2192" x2="-0.635" y2="0" width="0.1524" layer="21"/>
<wire x1="0.635" y1="0" x2="1.524" y2="0" width="0.1524" layer="21"/>
<wire x1="-2.921" y1="-2.413" x2="-3.683" y2="-1.651" width="0.1524" layer="21"/>
<wire x1="-3.683" y1="1.651" x2="-3.683" y2="-1.651" width="0.1524" layer="21"/>
<wire x1="3.302" y1="2.413" x2="3.683" y2="2.032" width="0.1524" layer="21" curve="-90"/>
<wire x1="3.302" y1="-2.413" x2="3.683" y2="-2.032" width="0.1524" layer="21" curve="90"/>
<pad name="+" x="-2.54" y="0" drill="0.8128"/>
<pad name="-" x="2.54" y="0" drill="0.8128" shape="octagon"/>
<text x="-2.921" y="2.794" size="1.27" layer="25" ratio="10">&gt;NAME</text>
<text x="4.191" y="-1.651" size="1.27" layer="27" ratio="10">&gt;VALUE</text>
<rectangle x1="0.254" y1="-1.27" x2="0.762" y2="1.27" layer="21"/>
</package>
<package name="B45181C" urn="urn:adsk.eagle:footprint:22810/1" library_version="11">
<description>&lt;b&gt;ELECTROLYTIC CAPACITOR&lt;/b&gt;&lt;p&gt;
body 12.7 x 7.6 mm, rectangle, grid 10.16 mm</description>
<wire x1="5.842" y1="3.683" x2="-5.461" y2="3.683" width="0.1524" layer="21"/>
<wire x1="6.223" y1="3.302" x2="6.223" y2="-3.302" width="0.1524" layer="21"/>
<wire x1="-5.461" y1="-3.683" x2="5.842" y2="-3.683" width="0.1524" layer="21"/>
<wire x1="-6.223" y1="2.921" x2="-5.461" y2="3.683" width="0.1524" layer="21"/>
<wire x1="-4.318" y1="1.6764" x2="-4.318" y2="1.0414" width="0.1524" layer="21"/>
<wire x1="-3.9878" y1="1.3716" x2="-4.6482" y2="1.3716" width="0.1524" layer="21"/>
<wire x1="-3.683" y1="0" x2="-0.762" y2="0" width="0.1524" layer="21"/>
<wire x1="-0.762" y1="0" x2="-0.762" y2="-1.2192" width="0.1524" layer="21"/>
<wire x1="-0.762" y1="-1.2192" x2="-0.254" y2="-1.2192" width="0.1524" layer="21"/>
<wire x1="-0.254" y1="-1.2192" x2="-0.254" y2="1.2192" width="0.1524" layer="21"/>
<wire x1="-0.254" y1="1.2192" x2="-0.762" y2="1.2192" width="0.1524" layer="21"/>
<wire x1="-0.762" y1="1.2192" x2="-0.762" y2="0" width="0.1524" layer="21"/>
<wire x1="0.635" y1="0" x2="3.556" y2="0" width="0.1524" layer="21"/>
<wire x1="-5.461" y1="-3.683" x2="-6.223" y2="-2.921" width="0.1524" layer="21"/>
<wire x1="-6.223" y1="2.921" x2="-6.223" y2="-2.921" width="0.1524" layer="21"/>
<wire x1="5.842" y1="3.683" x2="6.223" y2="3.302" width="0.1524" layer="21" curve="-90"/>
<wire x1="5.842" y1="-3.683" x2="6.223" y2="-3.302" width="0.1524" layer="21" curve="90"/>
<pad name="+" x="-5.08" y="0" drill="0.9144"/>
<pad name="-" x="5.08" y="0" drill="0.9144" shape="octagon"/>
<text x="-5.334" y="4.064" size="1.27" layer="25" ratio="10">&gt;NAME</text>
<text x="-3.81" y="-2.921" size="1.27" layer="27" ratio="10">&gt;VALUE</text>
<rectangle x1="0.254" y1="-1.27" x2="0.762" y2="1.27" layer="21"/>
</package>
<package name="B45181D" urn="urn:adsk.eagle:footprint:22816/1" library_version="11">
<description>&lt;b&gt;ELECTROLYTIC CAPACITOR&lt;/b&gt;&lt;p&gt;
body 12.5 x 12.5 mm, rectangle, grid 10.16 mm</description>
<wire x1="5.842" y1="6.223" x2="-5.08" y2="6.223" width="0.1524" layer="21"/>
<wire x1="6.223" y1="5.842" x2="6.223" y2="-5.842" width="0.1524" layer="21"/>
<wire x1="-5.08" y1="-6.223" x2="5.842" y2="-6.223" width="0.1524" layer="21"/>
<wire x1="-6.223" y1="5.08" x2="-5.08" y2="6.223" width="0.1524" layer="21"/>
<wire x1="-4.318" y1="1.6764" x2="-4.318" y2="1.0414" width="0.1524" layer="21"/>
<wire x1="-3.9878" y1="1.3716" x2="-4.6482" y2="1.3716" width="0.1524" layer="21"/>
<wire x1="-3.683" y1="0" x2="-0.762" y2="0" width="0.1524" layer="21"/>
<wire x1="-0.762" y1="0" x2="-0.762" y2="-1.2192" width="0.1524" layer="21"/>
<wire x1="-0.762" y1="-1.2192" x2="-0.254" y2="-1.2192" width="0.1524" layer="21"/>
<wire x1="-0.254" y1="-1.2192" x2="-0.254" y2="1.2192" width="0.1524" layer="21"/>
<wire x1="-0.254" y1="1.2192" x2="-0.762" y2="1.2192" width="0.1524" layer="21"/>
<wire x1="-0.762" y1="1.2192" x2="-0.762" y2="0" width="0.1524" layer="21"/>
<wire x1="0.635" y1="0" x2="3.556" y2="0" width="0.1524" layer="21"/>
<wire x1="-5.08" y1="-6.223" x2="-6.223" y2="-5.08" width="0.1524" layer="21"/>
<wire x1="-6.223" y1="5.08" x2="-6.223" y2="-5.08" width="0.1524" layer="21"/>
<wire x1="5.842" y1="6.223" x2="6.223" y2="5.842" width="0.1524" layer="21" curve="-90"/>
<wire x1="5.842" y1="-6.223" x2="6.223" y2="-5.842" width="0.1524" layer="21" curve="90"/>
<pad name="+" x="-5.08" y="0" drill="0.9144"/>
<pad name="-" x="5.08" y="0" drill="0.9144" shape="octagon"/>
<text x="-5.08" y="6.604" size="1.27" layer="25" ratio="10">&gt;NAME</text>
<text x="-3.81" y="-3.81" size="1.27" layer="27" ratio="10">&gt;VALUE</text>
<rectangle x1="0.254" y1="-1.27" x2="0.762" y2="1.27" layer="21"/>
</package>
<package name="TT2D4" urn="urn:adsk.eagle:footprint:22809/1" library_version="11">
<description>&lt;b&gt;ELECTROLYTIC CAPACITOR&lt;/b&gt;&lt;p&gt;
diameter 4 mm, grid 2.54 mm</description>
<wire x1="-1.016" y1="0" x2="-0.508" y2="0" width="0.1524" layer="51"/>
<wire x1="-0.508" y1="0" x2="-0.508" y2="-0.889" width="0.1524" layer="51"/>
<wire x1="-0.508" y1="-0.889" x2="-0.1778" y2="-0.889" width="0.1524" layer="51"/>
<wire x1="-0.1778" y1="-0.889" x2="-0.1778" y2="0.889" width="0.1524" layer="51"/>
<wire x1="-0.1778" y1="0.889" x2="-0.508" y2="0.889" width="0.1524" layer="51"/>
<wire x1="-0.508" y1="0.889" x2="-0.508" y2="0" width="0.1524" layer="51"/>
<wire x1="0.508" y1="0" x2="1.016" y2="0" width="0.1524" layer="51"/>
<wire x1="-0.635" y1="-1.143" x2="-1.143" y2="-1.143" width="0.1524" layer="21"/>
<wire x1="-0.889" y1="-1.397" x2="-0.889" y2="-0.889" width="0.1524" layer="21"/>
<wire x1="-1.6985" y1="1.1153" x2="1.6985" y2="1.1153" width="0.1524" layer="21" curve="-113.419135"/>
<wire x1="-1.6985" y1="-1.1153" x2="1.6985" y2="-1.1153" width="0.1524" layer="21" curve="113.419135"/>
<wire x1="-1.6985" y1="1.1153" x2="-1.6985" y2="-1.1153" width="0.1524" layer="51" curve="66.580865"/>
<wire x1="1.6985" y1="-1.1153" x2="1.6985" y2="1.1153" width="0.1524" layer="51" curve="66.580865"/>
<pad name="-" x="1.27" y="0" drill="0.8128" shape="octagon"/>
<pad name="+" x="-1.27" y="0" drill="0.8128"/>
<text x="2.159" y="0.762" size="1.27" layer="25" ratio="10">&gt;NAME</text>
<text x="2.159" y="-1.905" size="1.27" layer="27" ratio="10">&gt;VALUE</text>
<rectangle x1="0.127" y1="-0.9398" x2="0.5588" y2="0.9398" layer="51"/>
</package>
<package name="TT2D4L" urn="urn:adsk.eagle:footprint:22808/1" library_version="11">
<description>&lt;b&gt;ELECTROLYTIC CAPACITOR&lt;/b&gt;&lt;p&gt;
diameter 4 mm, grid 2.54 mm</description>
<wire x1="2.159" y1="7.747" x2="2.159" y2="1.651" width="0.1524" layer="21"/>
<wire x1="-1.524" y1="1.016" x2="1.524" y2="1.016" width="0.1524" layer="21"/>
<wire x1="-2.159" y1="1.651" x2="-1.524" y2="1.016" width="0.1524" layer="21" curve="90"/>
<wire x1="1.524" y1="1.016" x2="2.159" y2="1.651" width="0.1524" layer="21" curve="90"/>
<wire x1="-1.27" y1="2.54" x2="-0.635" y2="2.54" width="0.1524" layer="21"/>
<wire x1="-0.635" y1="2.54" x2="-0.635" y2="1.651" width="0.1524" layer="21"/>
<wire x1="-0.635" y1="1.651" x2="-0.3048" y2="1.651" width="0.1524" layer="21"/>
<wire x1="-0.3048" y1="1.651" x2="-0.3048" y2="3.429" width="0.1524" layer="21"/>
<wire x1="-0.3048" y1="3.429" x2="-0.635" y2="3.429" width="0.1524" layer="21"/>
<wire x1="-0.635" y1="3.429" x2="-0.635" y2="2.54" width="0.1524" layer="21"/>
<wire x1="0.254" y1="2.54" x2="0.762" y2="2.54" width="0.1524" layer="21"/>
<wire x1="-1.778" y1="3.429" x2="-1.016" y2="3.429" width="0.1524" layer="21"/>
<wire x1="-1.397" y1="3.81" x2="-1.397" y2="3.048" width="0.1524" layer="21"/>
<wire x1="-2.159" y1="7.747" x2="-2.159" y2="1.651" width="0.1524" layer="21"/>
<wire x1="-2.159" y1="7.747" x2="2.159" y2="7.747" width="0.1524" layer="21" curve="-180"/>
<pad name="-" x="1.27" y="0" drill="0.8128" diameter="1.6002" shape="octagon"/>
<pad name="+" x="-1.27" y="0" drill="0.8128" diameter="1.6002"/>
<text x="-2.54" y="1.397" size="1.27" layer="25" ratio="10" rot="R90">&gt;NAME</text>
<text x="1.778" y="4.318" size="1.27" layer="27" ratio="10" rot="R90">&gt;VALUE</text>
<text x="1.905" y="1.778" size="0.9906" layer="21" ratio="12" rot="R90">TT</text>
<rectangle x1="-1.651" y1="0.635" x2="-0.889" y2="1.016" layer="51"/>
<rectangle x1="0.889" y1="0.635" x2="1.651" y2="1.016" layer="51"/>
<rectangle x1="0.889" y1="-0.127" x2="1.651" y2="0.635" layer="51"/>
<rectangle x1="-1.651" y1="-0.127" x2="-0.889" y2="0.635" layer="51"/>
<rectangle x1="0" y1="1.6002" x2="0.4318" y2="3.4798" layer="21"/>
</package>
<package name="TT2D5" urn="urn:adsk.eagle:footprint:22811/1" library_version="11">
<description>&lt;b&gt;ELECTROLYTIC CAPACITOR&lt;/b&gt;&lt;p&gt;
diameter 5 mm, grid 2.54 mm</description>
<wire x1="-1.016" y1="0" x2="-0.508" y2="0" width="0.1524" layer="51"/>
<wire x1="-0.508" y1="0" x2="-0.508" y2="-0.889" width="0.1524" layer="51"/>
<wire x1="-0.508" y1="-0.889" x2="-0.1778" y2="-0.889" width="0.1524" layer="51"/>
<wire x1="-0.1778" y1="-0.889" x2="-0.1778" y2="0.889" width="0.1524" layer="51"/>
<wire x1="-0.1778" y1="0.889" x2="-0.508" y2="0.889" width="0.1524" layer="51"/>
<wire x1="-0.508" y1="0.889" x2="-0.508" y2="0" width="0.1524" layer="51"/>
<wire x1="0.508" y1="0" x2="1.016" y2="0" width="0.1524" layer="51"/>
<wire x1="-1.27" y1="1.016" x2="-1.27" y2="1.778" width="0.1524" layer="21"/>
<wire x1="-0.889" y1="1.397" x2="-1.651" y2="1.397" width="0.1524" layer="21"/>
<circle x="0" y="0" radius="2.54" width="0.1524" layer="21"/>
<pad name="-" x="1.27" y="0" drill="0.8128" shape="octagon"/>
<pad name="+" x="-1.27" y="0" drill="0.8128"/>
<text x="2.54" y="1.27" size="1.27" layer="25" ratio="10">&gt;NAME</text>
<text x="2.54" y="-2.413" size="1.27" layer="27" ratio="10">&gt;VALUE</text>
<text x="-0.762" y="-2.159" size="0.9906" layer="21" ratio="12">TT</text>
<rectangle x1="0.127" y1="-0.9398" x2="0.5588" y2="0.9398" layer="51"/>
</package>
<package name="TT2D6" urn="urn:adsk.eagle:footprint:22814/1" library_version="11">
<description>&lt;b&gt;ELECTROLYTIC CAPACITOR&lt;/b&gt;&lt;p&gt;
diameter 6 mm, grid 2.54 mm</description>
<wire x1="-1.016" y1="0" x2="-0.508" y2="0" width="0.1524" layer="51"/>
<wire x1="-0.508" y1="0" x2="-0.508" y2="-0.889" width="0.1524" layer="51"/>
<wire x1="-0.508" y1="-0.889" x2="-0.1778" y2="-0.889" width="0.1524" layer="51"/>
<wire x1="-0.1778" y1="-0.889" x2="-0.1778" y2="0.889" width="0.1524" layer="51"/>
<wire x1="-0.1778" y1="0.889" x2="-0.508" y2="0.889" width="0.1524" layer="51"/>
<wire x1="-0.508" y1="0.889" x2="-0.508" y2="0" width="0.1524" layer="51"/>
<wire x1="0.508" y1="0" x2="1.016" y2="0" width="0.1524" layer="51"/>
<wire x1="-1.778" y1="1.524" x2="-1.016" y2="1.524" width="0.1524" layer="21"/>
<wire x1="-1.397" y1="1.143" x2="-1.397" y2="1.905" width="0.1524" layer="21"/>
<circle x="0" y="0" radius="3.048" width="0.1524" layer="21"/>
<pad name="-" x="1.27" y="0" drill="0.8128" shape="octagon"/>
<pad name="+" x="-1.27" y="0" drill="0.8128"/>
<text x="2.921" y="1.524" size="1.27" layer="25" ratio="10">&gt;NAME</text>
<text x="2.921" y="-2.794" size="1.27" layer="27" ratio="10">&gt;VALUE</text>
<text x="0.254" y="-2.286" size="0.9906" layer="21" ratio="12">TT</text>
<rectangle x1="0.127" y1="-0.9398" x2="0.5588" y2="0.9398" layer="51"/>
</package>
<package name="TT2D6L" urn="urn:adsk.eagle:footprint:22812/1" library_version="11">
<description>&lt;b&gt;ELECTROLYTIC CAPACITOR&lt;/b&gt;&lt;p&gt;
diameter 6 mm, grid 2.54 mm</description>
<wire x1="3.048" y1="10.033" x2="3.048" y2="1.651" width="0.1524" layer="21"/>
<wire x1="-3.048" y1="10.033" x2="-3.048" y2="1.651" width="0.1524" layer="21"/>
<wire x1="-2.413" y1="1.016" x2="2.413" y2="1.016" width="0.1524" layer="21"/>
<wire x1="-3.048" y1="1.651" x2="-2.413" y2="1.016" width="0.1524" layer="21" curve="90"/>
<wire x1="2.413" y1="1.016" x2="3.048" y2="1.651" width="0.1524" layer="21" curve="90"/>
<wire x1="-3.048" y1="10.033" x2="3.048" y2="10.033" width="0.1524" layer="21" curve="-180"/>
<wire x1="-1.143" y1="2.413" x2="-0.254" y2="2.413" width="0.1524" layer="21"/>
<wire x1="-0.254" y1="2.413" x2="-0.254" y2="1.524" width="0.1524" layer="21"/>
<wire x1="-0.254" y1="1.524" x2="0.0762" y2="1.524" width="0.1524" layer="21"/>
<wire x1="0.0762" y1="1.524" x2="0.0762" y2="3.302" width="0.1524" layer="21"/>
<wire x1="0.0762" y1="3.302" x2="-0.254" y2="3.302" width="0.1524" layer="21"/>
<wire x1="-0.254" y1="3.302" x2="-0.254" y2="2.413" width="0.1524" layer="21"/>
<wire x1="0.762" y1="2.413" x2="1.27" y2="2.413" width="0.1524" layer="21"/>
<wire x1="-1.778" y1="2.794" x2="-1.778" y2="3.556" width="0.1524" layer="21"/>
<wire x1="-2.159" y1="3.175" x2="-1.397" y2="3.175" width="0.1524" layer="21"/>
<pad name="-" x="1.27" y="0" drill="0.8128" diameter="1.6002" shape="octagon"/>
<pad name="+" x="-1.27" y="0" drill="0.8128" diameter="1.6002"/>
<text x="-3.429" y="1.397" size="1.27" layer="25" ratio="10" rot="R90">&gt;NAME</text>
<text x="1.778" y="4.318" size="1.27" layer="27" ratio="10" rot="R90">&gt;VALUE</text>
<text x="2.667" y="1.651" size="0.9906" layer="21" ratio="12" rot="R90">TT</text>
<rectangle x1="-1.651" y1="0.635" x2="-0.889" y2="1.016" layer="51"/>
<rectangle x1="0.889" y1="0.635" x2="1.651" y2="1.016" layer="51"/>
<rectangle x1="0.889" y1="-0.127" x2="1.651" y2="0.635" layer="51"/>
<rectangle x1="-1.651" y1="-0.127" x2="-0.889" y2="0.635" layer="51"/>
<rectangle x1="0.381" y1="1.4732" x2="0.8128" y2="3.3528" layer="21"/>
</package>
<package name="TT2D7L" urn="urn:adsk.eagle:footprint:22813/1" library_version="11">
<description>&lt;b&gt;ELECTROLYTIC CAPACITOR&lt;/b&gt;&lt;p&gt;
diameter 7 mm, grid 2.54 mm</description>
<wire x1="3.556" y1="10.16" x2="3.556" y2="1.651" width="0.1524" layer="21"/>
<wire x1="-2.921" y1="1.016" x2="2.921" y2="1.016" width="0.1524" layer="21"/>
<wire x1="-3.556" y1="1.651" x2="-2.921" y2="1.016" width="0.1524" layer="21" curve="90"/>
<wire x1="2.921" y1="1.016" x2="3.556" y2="1.651" width="0.1524" layer="21" curve="90"/>
<wire x1="-3.556" y1="10.16" x2="-3.556" y2="1.651" width="0.1524" layer="21"/>
<wire x1="-3.556" y1="10.16" x2="3.556" y2="10.16" width="0.1524" layer="21" curve="-180"/>
<wire x1="-2.032" y1="2.794" x2="-2.032" y2="3.556" width="0.1524" layer="21"/>
<wire x1="-2.413" y1="3.175" x2="-1.651" y2="3.175" width="0.1524" layer="21"/>
<wire x1="-1.143" y1="2.413" x2="-0.508" y2="2.413" width="0.1524" layer="21"/>
<wire x1="-0.508" y1="2.413" x2="-0.508" y2="1.524" width="0.1524" layer="21"/>
<wire x1="-0.508" y1="1.524" x2="-0.1778" y2="1.524" width="0.1524" layer="21"/>
<wire x1="-0.1778" y1="1.524" x2="-0.1778" y2="3.302" width="0.1524" layer="21"/>
<wire x1="-0.1778" y1="3.302" x2="-0.508" y2="3.302" width="0.1524" layer="21"/>
<wire x1="-0.508" y1="3.302" x2="-0.508" y2="2.413" width="0.1524" layer="21"/>
<wire x1="0.508" y1="2.413" x2="1.016" y2="2.413" width="0.1524" layer="21"/>
<pad name="-" x="1.27" y="0" drill="0.8128" diameter="1.6002" shape="octagon"/>
<pad name="+" x="-1.27" y="0" drill="0.8128" diameter="1.6002"/>
<text x="-3.937" y="1.27" size="1.27" layer="25" ratio="10" rot="R90">&gt;NAME</text>
<text x="1.905" y="4.318" size="1.27" layer="27" ratio="10" rot="R90">&gt;VALUE</text>
<text x="3.048" y="1.651" size="1.27" layer="21" ratio="10" rot="R90">TT</text>
<rectangle x1="-1.651" y1="0.635" x2="-0.889" y2="1.016" layer="51"/>
<rectangle x1="0.889" y1="0.635" x2="1.651" y2="1.016" layer="51"/>
<rectangle x1="0.889" y1="-0.127" x2="1.651" y2="0.635" layer="51"/>
<rectangle x1="-1.651" y1="-0.127" x2="-0.889" y2="0.635" layer="51"/>
<rectangle x1="0.127" y1="1.4732" x2="0.5588" y2="3.3528" layer="21"/>
</package>
<package name="TT2D7" urn="urn:adsk.eagle:footprint:22815/1" library_version="11">
<description>&lt;b&gt;ELECTROLYTIC CAPACITOR&lt;/b&gt;&lt;p&gt;
diameter 7 mm, grid 2.54 mm</description>
<wire x1="-1.016" y1="0" x2="-0.508" y2="0" width="0.1524" layer="51"/>
<wire x1="-0.508" y1="0" x2="-0.508" y2="-0.889" width="0.1524" layer="51"/>
<wire x1="-0.508" y1="-0.889" x2="-0.1778" y2="-0.889" width="0.1524" layer="51"/>
<wire x1="-0.1778" y1="-0.889" x2="-0.1778" y2="0.889" width="0.1524" layer="51"/>
<wire x1="-0.1778" y1="0.889" x2="-0.508" y2="0.889" width="0.1524" layer="51"/>
<wire x1="-0.508" y1="0.889" x2="-0.508" y2="0" width="0.1524" layer="51"/>
<wire x1="0.508" y1="0" x2="1.016" y2="0" width="0.1524" layer="51"/>
<wire x1="-2.286" y1="0" x2="-3.048" y2="0" width="0.1524" layer="21"/>
<wire x1="-2.667" y1="-0.381" x2="-2.667" y2="0.381" width="0.1524" layer="21"/>
<circle x="0" y="0" radius="3.556" width="0.1524" layer="21"/>
<pad name="-" x="1.27" y="0" drill="0.8128" shape="octagon"/>
<pad name="+" x="-1.27" y="0" drill="0.8128"/>
<text x="3.302" y="1.905" size="1.27" layer="25" ratio="10">&gt;NAME</text>
<text x="3.302" y="-3.048" size="1.27" layer="27" ratio="10">&gt;VALUE</text>
<text x="0.127" y="-2.667" size="1.27" layer="21" ratio="10">TT</text>
<rectangle x1="0.127" y1="-0.9398" x2="0.5588" y2="0.9398" layer="51"/>
</package>
<package name="TT5D10" urn="urn:adsk.eagle:footprint:22817/1" library_version="11">
<description>&lt;b&gt;ELECTROLYTIC CAPACITOR&lt;/b&gt;&lt;p&gt;
diameter 10 mm, grid 5.08 mm</description>
<wire x1="-1.397" y1="0" x2="-0.635" y2="0" width="0.1524" layer="21"/>
<wire x1="-0.635" y1="0" x2="-0.635" y2="-1.27" width="0.1524" layer="21"/>
<wire x1="-0.635" y1="-1.27" x2="-0.127" y2="-1.27" width="0.1524" layer="21"/>
<wire x1="-0.127" y1="-1.27" x2="-0.127" y2="1.27" width="0.1524" layer="21"/>
<wire x1="-0.127" y1="1.27" x2="-0.635" y2="1.27" width="0.1524" layer="21"/>
<wire x1="-0.635" y1="1.27" x2="-0.635" y2="0" width="0.1524" layer="21"/>
<wire x1="0.635" y1="0" x2="1.397" y2="0" width="0.1524" layer="21"/>
<wire x1="-2.413" y1="1.651" x2="-1.397" y2="1.651" width="0.1524" layer="21"/>
<wire x1="-1.905" y1="1.143" x2="-1.905" y2="2.159" width="0.1524" layer="21"/>
<circle x="0" y="0" radius="5.08" width="0.1524" layer="21"/>
<pad name="-" x="2.54" y="0" drill="0.8128" shape="octagon"/>
<pad name="+" x="-2.54" y="0" drill="0.8128"/>
<text x="4.191" y="3.302" size="1.27" layer="25" ratio="10">&gt;NAME</text>
<text x="-3.302" y="-3.048" size="1.27" layer="27" ratio="10">&gt;VALUE</text>
<text x="2.794" y="1.143" size="0.9906" layer="21" ratio="12">TT</text>
<rectangle x1="0.254" y1="-1.27" x2="0.762" y2="1.27" layer="21"/>
</package>
<package name="TT5D11" urn="urn:adsk.eagle:footprint:22818/1" library_version="11">
<description>&lt;b&gt;ELECTROLYTIC CAPACITOR&lt;/b&gt;&lt;p&gt;
diameter 11 mm, grid 5.08 mm</description>
<wire x1="-1.397" y1="0" x2="-0.635" y2="0" width="0.1524" layer="21"/>
<wire x1="-0.635" y1="0" x2="-0.635" y2="-1.27" width="0.1524" layer="21"/>
<wire x1="-0.635" y1="-1.27" x2="-0.127" y2="-1.27" width="0.1524" layer="21"/>
<wire x1="-0.127" y1="-1.27" x2="-0.127" y2="1.27" width="0.1524" layer="21"/>
<wire x1="-0.127" y1="1.27" x2="-0.635" y2="1.27" width="0.1524" layer="21"/>
<wire x1="-0.635" y1="1.27" x2="-0.635" y2="0" width="0.1524" layer="21"/>
<wire x1="0.635" y1="0" x2="1.397" y2="0" width="0.1524" layer="21"/>
<wire x1="-1.27" y1="1.651" x2="-2.286" y2="1.651" width="0.1524" layer="21"/>
<wire x1="-1.778" y1="2.159" x2="-1.778" y2="1.143" width="0.1524" layer="21"/>
<circle x="0" y="0" radius="5.588" width="0.1524" layer="21"/>
<pad name="-" x="2.54" y="0" drill="0.8128" shape="octagon"/>
<pad name="+" x="-2.54" y="0" drill="0.8128"/>
<text x="4.572" y="3.81" size="1.27" layer="25" ratio="10">&gt;NAME</text>
<text x="-3.683" y="-3.429" size="1.27" layer="27" ratio="10">&gt;VALUE</text>
<text x="3.175" y="1.016" size="0.9906" layer="21" ratio="12">TT</text>
<rectangle x1="0.254" y1="-1.27" x2="0.762" y2="1.27" layer="21"/>
</package>
<package name="TT5D11L" urn="urn:adsk.eagle:footprint:22819/1" library_version="11">
<description>&lt;b&gt;ELECTROLYTIC CAPACITOR&lt;/b&gt;&lt;p&gt;
diameter 11 mm, grid 5.08 mm</description>
<wire x1="-5.08" y1="12.954" x2="-5.08" y2="1.651" width="0.1524" layer="21"/>
<wire x1="-4.445" y1="1.016" x2="4.445" y2="1.016" width="0.1524" layer="21"/>
<wire x1="-5.08" y1="1.651" x2="-4.445" y2="1.016" width="0.1524" layer="21" curve="90"/>
<wire x1="4.445" y1="1.016" x2="5.08" y2="1.651" width="0.1524" layer="21" curve="90"/>
<wire x1="1.27" y1="0.635" x2="1.27" y2="0" width="0.762" layer="21"/>
<wire x1="1.524" y1="0" x2="1.27" y2="0" width="0.762" layer="51"/>
<wire x1="-1.27" y1="0.635" x2="-1.27" y2="0" width="0.762" layer="21"/>
<wire x1="-1.524" y1="0" x2="-1.27" y2="0" width="0.762" layer="51"/>
<wire x1="5.08" y1="12.954" x2="5.08" y2="1.651" width="0.1524" layer="21"/>
<wire x1="-1.778" y1="4.318" x2="-1.778" y2="3.556" width="0.1524" layer="21"/>
<wire x1="-2.159" y1="3.937" x2="-1.397" y2="3.937" width="0.1524" layer="21"/>
<wire x1="-1.27" y1="2.921" x2="-0.508" y2="2.921" width="0.1524" layer="21"/>
<wire x1="-0.508" y1="2.921" x2="-0.508" y2="2.032" width="0.1524" layer="21"/>
<wire x1="-0.508" y1="2.032" x2="-0.1778" y2="2.032" width="0.1524" layer="21"/>
<wire x1="-0.1778" y1="2.032" x2="-0.1778" y2="3.81" width="0.1524" layer="21"/>
<wire x1="-0.1778" y1="3.81" x2="-0.508" y2="3.81" width="0.1524" layer="21"/>
<wire x1="-0.508" y1="3.81" x2="-0.508" y2="2.921" width="0.1524" layer="21"/>
<wire x1="0.508" y1="2.921" x2="1.27" y2="2.921" width="0.1524" layer="21"/>
<wire x1="-5.08" y1="12.954" x2="5.08" y2="12.954" width="0.1524" layer="21" curve="-180"/>
<pad name="-" x="2.54" y="0" drill="0.8128" diameter="1.6002" shape="octagon"/>
<pad name="+" x="-2.54" y="0" drill="0.8128" diameter="1.6002"/>
<text x="-5.461" y="1.27" size="1.27" layer="25" ratio="10" rot="R90">&gt;NAME</text>
<text x="2.413" y="5.08" size="1.27" layer="27" ratio="10" rot="R90">&gt;VALUE</text>
<text x="4.572" y="1.651" size="1.27" layer="21" ratio="10" rot="R90">TT</text>
<rectangle x1="-1.651" y1="0.635" x2="-0.889" y2="1.016" layer="21"/>
<rectangle x1="0.889" y1="0.635" x2="1.651" y2="1.016" layer="21"/>
<rectangle x1="1.651" y1="-0.381" x2="2.54" y2="0.381" layer="51"/>
<rectangle x1="-2.54" y1="-0.381" x2="-1.651" y2="0.381" layer="51"/>
<rectangle x1="0.127" y1="1.9812" x2="0.5588" y2="3.8608" layer="21"/>
</package>
<package name="TT5D6" urn="urn:adsk.eagle:footprint:22820/1" library_version="11">
<description>&lt;b&gt;ELECTROLYTIC CAPACITOR&lt;/b&gt;&lt;p&gt;
diameter 6 mm, grid 5.08 mm</description>
<wire x1="-2.908" y1="0.9307" x2="2.921" y2="0.889" width="0.1524" layer="21" curve="-145.325311"/>
<wire x1="2.8966" y1="-0.9655" x2="2.921" y2="0.889" width="0.1524" layer="51" curve="35.361865"/>
<wire x1="-2.921" y1="-0.889" x2="-2.8966" y2="0.9655" width="0.1524" layer="51" curve="-35.361865"/>
<wire x1="-2.9403" y1="-0.8232" x2="2.9211" y2="-0.889" width="0.1524" layer="21" curve="147.4323"/>
<wire x1="-1.524" y1="0" x2="-0.508" y2="0" width="0.1524" layer="21"/>
<wire x1="-0.508" y1="0" x2="-0.508" y2="-0.889" width="0.1524" layer="21"/>
<wire x1="-0.508" y1="-0.889" x2="-0.1778" y2="-0.889" width="0.1524" layer="21"/>
<wire x1="-0.1778" y1="-0.889" x2="-0.1778" y2="0.889" width="0.1524" layer="21"/>
<wire x1="-0.1778" y1="0.889" x2="-0.508" y2="0.889" width="0.1524" layer="21"/>
<wire x1="-0.508" y1="0.889" x2="-0.508" y2="0" width="0.1524" layer="21"/>
<wire x1="0.508" y1="0" x2="1.524" y2="0" width="0.1524" layer="21"/>
<wire x1="-1.778" y1="1.27" x2="-1.016" y2="1.27" width="0.1524" layer="21"/>
<wire x1="-1.397" y1="1.651" x2="-1.397" y2="0.889" width="0.1524" layer="21"/>
<pad name="-" x="2.54" y="0" drill="0.8128" shape="octagon"/>
<pad name="+" x="-2.54" y="0" drill="0.8128"/>
<text x="2.921" y="1.651" size="1.27" layer="25" ratio="10">&gt;NAME</text>
<text x="2.921" y="-2.667" size="1.27" layer="27" ratio="10">&gt;VALUE</text>
<text x="0.508" y="-2.159" size="0.9906" layer="21" ratio="12">TT</text>
<rectangle x1="0.127" y1="-0.9398" x2="0.5588" y2="0.9398" layer="21"/>
</package>
<package name="TT5D6L" urn="urn:adsk.eagle:footprint:22821/1" library_version="11">
<description>&lt;b&gt;ELECTROLYTIC CAPACITOR&lt;/b&gt;&lt;p&gt;
diameter 6 mm, grid 5.08 mm</description>
<wire x1="3.048" y1="10.033" x2="3.048" y2="1.651" width="0.1524" layer="21"/>
<wire x1="-3.048" y1="10.033" x2="-3.048" y2="1.651" width="0.1524" layer="21"/>
<wire x1="-2.413" y1="1.016" x2="2.413" y2="1.016" width="0.1524" layer="21"/>
<wire x1="-3.048" y1="1.651" x2="-2.413" y2="1.016" width="0.1524" layer="21" curve="90"/>
<wire x1="2.413" y1="1.016" x2="3.048" y2="1.651" width="0.1524" layer="21" curve="90"/>
<wire x1="-3.048" y1="10.033" x2="3.048" y2="10.033" width="0.1524" layer="21" curve="-180"/>
<wire x1="1.27" y1="0.635" x2="1.27" y2="0" width="0.762" layer="21"/>
<wire x1="1.524" y1="0" x2="1.27" y2="0" width="0.762" layer="51"/>
<wire x1="-1.27" y1="0.635" x2="-1.27" y2="0" width="0.762" layer="21"/>
<wire x1="-1.524" y1="0" x2="-1.27" y2="0" width="0.762" layer="51"/>
<wire x1="-1.143" y1="2.54" x2="-0.508" y2="2.54" width="0.1524" layer="21"/>
<wire x1="-0.508" y1="2.54" x2="-0.508" y2="1.651" width="0.1524" layer="21"/>
<wire x1="-0.508" y1="1.651" x2="-0.1778" y2="1.651" width="0.1524" layer="21"/>
<wire x1="-0.1778" y1="1.651" x2="-0.1778" y2="3.429" width="0.1524" layer="21"/>
<wire x1="-0.1778" y1="3.429" x2="-0.508" y2="3.429" width="0.1524" layer="21"/>
<wire x1="-0.508" y1="3.429" x2="-0.508" y2="2.54" width="0.1524" layer="21"/>
<wire x1="0.508" y1="2.54" x2="1.016" y2="2.54" width="0.1524" layer="21"/>
<wire x1="-1.905" y1="2.921" x2="-1.905" y2="3.683" width="0.1524" layer="21"/>
<wire x1="-2.286" y1="3.302" x2="-1.524" y2="3.302" width="0.1524" layer="21"/>
<pad name="-" x="2.54" y="0" drill="0.8128" diameter="1.6002" shape="octagon"/>
<pad name="+" x="-2.54" y="0" drill="0.8128" diameter="1.6002"/>
<text x="-3.429" y="1.143" size="1.27" layer="25" ratio="10" rot="R90">&gt;NAME</text>
<text x="1.778" y="4.318" size="1.27" layer="27" ratio="10" rot="R90">&gt;VALUE</text>
<text x="2.667" y="1.524" size="1.27" layer="21" ratio="10" rot="R90">TT</text>
<rectangle x1="-1.651" y1="0.635" x2="-0.889" y2="1.016" layer="21"/>
<rectangle x1="0.889" y1="0.635" x2="1.651" y2="1.016" layer="21"/>
<rectangle x1="1.651" y1="-0.381" x2="2.54" y2="0.381" layer="51"/>
<rectangle x1="-2.54" y1="-0.381" x2="-1.651" y2="0.381" layer="51"/>
<rectangle x1="0.127" y1="1.6002" x2="0.5588" y2="3.4798" layer="21"/>
</package>
<package name="TT5D7" urn="urn:adsk.eagle:footprint:22822/1" library_version="11">
<description>&lt;b&gt;ELECTROLYTIC CAPACITOR&lt;/b&gt;&lt;p&gt;
diameter 7 mm, grid 5.08 mm</description>
<wire x1="-1.524" y1="0" x2="-0.635" y2="0" width="0.1524" layer="21"/>
<wire x1="-0.635" y1="0" x2="-0.635" y2="-1.27" width="0.1524" layer="21"/>
<wire x1="-0.635" y1="-1.27" x2="-0.127" y2="-1.27" width="0.1524" layer="21"/>
<wire x1="-0.127" y1="-1.27" x2="-0.127" y2="1.27" width="0.1524" layer="21"/>
<wire x1="-0.127" y1="1.27" x2="-0.635" y2="1.27" width="0.1524" layer="21"/>
<wire x1="-0.635" y1="1.27" x2="-0.635" y2="0" width="0.1524" layer="21"/>
<wire x1="0.635" y1="0" x2="1.524" y2="0" width="0.1524" layer="21"/>
<wire x1="-2.286" y1="1.524" x2="-1.27" y2="1.524" width="0.1524" layer="21"/>
<wire x1="-1.778" y1="1.016" x2="-1.778" y2="2.032" width="0.1524" layer="21"/>
<circle x="0" y="0" radius="3.556" width="0.1524" layer="21"/>
<pad name="-" x="2.54" y="0" drill="0.8128" shape="octagon"/>
<pad name="+" x="-2.54" y="0" drill="0.8128"/>
<text x="3.302" y="2.032" size="1.27" layer="25" ratio="10">&gt;NAME</text>
<text x="3.175" y="-3.175" size="1.27" layer="27" ratio="10">&gt;VALUE</text>
<text x="0.635" y="-2.667" size="0.9906" layer="21" ratio="12">TT</text>
<rectangle x1="0.254" y1="-1.27" x2="0.762" y2="1.27" layer="21"/>
</package>
<package name="TT5D7L" urn="urn:adsk.eagle:footprint:22823/1" library_version="11">
<description>&lt;b&gt;ELECTROLYTIC CAPACITOR&lt;/b&gt;&lt;p&gt;
diameter 7 mm, grid 5.08 mm</description>
<wire x1="-3.556" y1="10.16" x2="-3.556" y2="1.651" width="0.1524" layer="21"/>
<wire x1="-2.921" y1="1.016" x2="2.921" y2="1.016" width="0.1524" layer="21"/>
<wire x1="-3.556" y1="1.651" x2="-2.921" y2="1.016" width="0.1524" layer="21" curve="90"/>
<wire x1="2.921" y1="1.016" x2="3.556" y2="1.651" width="0.1524" layer="21" curve="90"/>
<wire x1="1.27" y1="0.635" x2="1.27" y2="0" width="0.762" layer="21"/>
<wire x1="1.524" y1="0" x2="1.27" y2="0" width="0.762" layer="51"/>
<wire x1="-1.27" y1="0.635" x2="-1.27" y2="0" width="0.762" layer="21"/>
<wire x1="-1.524" y1="0" x2="-1.27" y2="0" width="0.762" layer="51"/>
<wire x1="3.556" y1="10.16" x2="3.556" y2="1.651" width="0.1524" layer="21"/>
<wire x1="-3.556" y1="10.16" x2="3.556" y2="10.16" width="0.1524" layer="21" curve="-180"/>
<wire x1="-2.159" y1="3.683" x2="-2.159" y2="2.921" width="0.1524" layer="21"/>
<wire x1="-2.54" y1="3.302" x2="-1.778" y2="3.302" width="0.1524" layer="21"/>
<wire x1="-1.143" y1="2.667" x2="-0.508" y2="2.667" width="0.1524" layer="21"/>
<wire x1="-0.508" y1="2.667" x2="-0.508" y2="1.778" width="0.1524" layer="21"/>
<wire x1="-0.508" y1="1.778" x2="-0.1778" y2="1.778" width="0.1524" layer="21"/>
<wire x1="-0.1778" y1="1.778" x2="-0.1778" y2="3.556" width="0.1524" layer="21"/>
<wire x1="-0.1778" y1="3.556" x2="-0.508" y2="3.556" width="0.1524" layer="21"/>
<wire x1="-0.508" y1="3.556" x2="-0.508" y2="2.667" width="0.1524" layer="21"/>
<wire x1="0.508" y1="2.667" x2="1.016" y2="2.667" width="0.1524" layer="21"/>
<pad name="-" x="2.54" y="0" drill="0.8128" diameter="1.6002" shape="octagon"/>
<pad name="+" x="-2.54" y="0" drill="0.8128" diameter="1.6002"/>
<text x="-3.937" y="1.143" size="1.27" layer="25" ratio="10" rot="R90">&gt;NAME</text>
<text x="1.778" y="4.445" size="1.27" layer="27" ratio="10" rot="R90">&gt;VALUE</text>
<text x="3.175" y="1.651" size="1.27" layer="21" ratio="10" rot="R90">TT</text>
<rectangle x1="-1.651" y1="0.635" x2="-0.889" y2="1.016" layer="21"/>
<rectangle x1="0.889" y1="0.635" x2="1.651" y2="1.016" layer="21"/>
<rectangle x1="1.651" y1="-0.381" x2="2.54" y2="0.381" layer="51"/>
<rectangle x1="-2.54" y1="-0.381" x2="-1.651" y2="0.381" layer="51"/>
<rectangle x1="0.127" y1="1.7272" x2="0.5588" y2="3.6068" layer="21"/>
</package>
<package name="TT5D9" urn="urn:adsk.eagle:footprint:22824/1" library_version="11">
<description>&lt;b&gt;ELECTROLYTIC CAPACITOR&lt;/b&gt;&lt;p&gt;
diameter 9 mm, grid 5.08 mm</description>
<wire x1="-1.524" y1="0" x2="-0.635" y2="0" width="0.1524" layer="21"/>
<wire x1="-0.635" y1="0" x2="-0.635" y2="-1.27" width="0.1524" layer="21"/>
<wire x1="-0.635" y1="-1.27" x2="-0.127" y2="-1.27" width="0.1524" layer="21"/>
<wire x1="-0.127" y1="-1.27" x2="-0.127" y2="1.27" width="0.1524" layer="21"/>
<wire x1="-0.127" y1="1.27" x2="-0.635" y2="1.27" width="0.1524" layer="21"/>
<wire x1="-0.635" y1="1.27" x2="-0.635" y2="0" width="0.1524" layer="21"/>
<wire x1="0.635" y1="0" x2="1.524" y2="0" width="0.1524" layer="21"/>
<wire x1="-2.794" y1="1.397" x2="-3.81" y2="1.397" width="0.1524" layer="21"/>
<wire x1="-3.302" y1="1.905" x2="-3.302" y2="0.889" width="0.1524" layer="21"/>
<circle x="0" y="0" radius="4.572" width="0.1524" layer="21"/>
<pad name="-" x="2.54" y="0" drill="0.8128" shape="octagon"/>
<pad name="+" x="-2.54" y="0" drill="0.8128"/>
<text x="3.81" y="3.048" size="1.27" layer="25" ratio="10">&gt;NAME</text>
<text x="-2.921" y="-2.921" size="1.27" layer="27" ratio="10">&gt;VALUE</text>
<text x="2.159" y="1.016" size="0.9906" layer="21" ratio="12">TT</text>
<rectangle x1="0.254" y1="-1.27" x2="0.762" y2="1.27" layer="21"/>
</package>
<package name="TT5D9L" urn="urn:adsk.eagle:footprint:22825/1" library_version="11">
<description>&lt;b&gt;ELECTROLYTIC CAPACITOR&lt;/b&gt;&lt;p&gt;
diameter 9 mm, grid 5.08 mm</description>
<wire x1="-4.572" y1="10.033" x2="-4.572" y2="1.651" width="0.1524" layer="21"/>
<wire x1="-3.937" y1="1.016" x2="3.937" y2="1.016" width="0.1524" layer="21"/>
<wire x1="-4.572" y1="1.651" x2="-3.937" y2="1.016" width="0.1524" layer="21" curve="90"/>
<wire x1="3.937" y1="1.016" x2="4.572" y2="1.651" width="0.1524" layer="21" curve="90"/>
<wire x1="1.27" y1="0.635" x2="1.27" y2="0" width="0.762" layer="21"/>
<wire x1="1.524" y1="0" x2="1.27" y2="0" width="0.762" layer="51"/>
<wire x1="-1.27" y1="0.635" x2="-1.27" y2="0" width="0.762" layer="21"/>
<wire x1="-1.524" y1="0" x2="-1.27" y2="0" width="0.762" layer="51"/>
<wire x1="4.572" y1="10.033" x2="4.572" y2="1.651" width="0.1524" layer="21"/>
<wire x1="-1.778" y1="3.937" x2="-1.778" y2="3.175" width="0.1524" layer="21"/>
<wire x1="-2.159" y1="3.556" x2="-1.397" y2="3.556" width="0.1524" layer="21"/>
<wire x1="-1.143" y1="2.794" x2="-0.381" y2="2.794" width="0.1524" layer="21"/>
<wire x1="-0.381" y1="2.794" x2="-0.381" y2="1.905" width="0.1524" layer="21"/>
<wire x1="-0.381" y1="1.905" x2="-0.0508" y2="1.905" width="0.1524" layer="21"/>
<wire x1="-0.0508" y1="1.905" x2="-0.0508" y2="3.683" width="0.1524" layer="21"/>
<wire x1="-0.0508" y1="3.683" x2="-0.381" y2="3.683" width="0.1524" layer="21"/>
<wire x1="-0.381" y1="3.683" x2="-0.381" y2="2.794" width="0.1524" layer="21"/>
<wire x1="0.635" y1="2.794" x2="1.397" y2="2.794" width="0.1524" layer="21"/>
<wire x1="-4.572" y1="10.033" x2="4.572" y2="10.033" width="0.1524" layer="21" curve="-180"/>
<pad name="-" x="2.54" y="0" drill="0.8128" diameter="1.6002" shape="octagon"/>
<pad name="+" x="-2.54" y="0" drill="0.8128" diameter="1.6002"/>
<text x="-4.953" y="1.143" size="1.27" layer="25" ratio="10" rot="R90">&gt;NAME</text>
<text x="1.778" y="4.445" size="1.27" layer="27" ratio="10" rot="R90">&gt;VALUE</text>
<text x="4.064" y="1.778" size="1.27" layer="21" ratio="10" rot="R90">TT</text>
<rectangle x1="-1.651" y1="0.635" x2="-0.889" y2="1.016" layer="21"/>
<rectangle x1="0.889" y1="0.635" x2="1.651" y2="1.016" layer="21"/>
<rectangle x1="1.651" y1="-0.381" x2="2.54" y2="0.381" layer="51"/>
<rectangle x1="-2.54" y1="-0.381" x2="-1.651" y2="0.381" layer="51"/>
<rectangle x1="0.254" y1="1.8542" x2="0.6858" y2="3.7338" layer="21"/>
</package>
<package name="ETR1" urn="urn:adsk.eagle:footprint:22826/1" library_version="11">
<description>&lt;b&gt;ELECTROLYTIC CAPACITOR&lt;/b&gt;&lt;p&gt;
rectangle, grid 2.54 mm</description>
<wire x1="2.159" y1="2.54" x2="-2.032" y2="2.54" width="0.1524" layer="21"/>
<wire x1="2.159" y1="2.54" x2="2.159" y2="0.635" width="0.1524" layer="21"/>
<wire x1="2.159" y1="0.635" x2="2.159" y2="-0.635" width="0.1524" layer="51"/>
<wire x1="2.159" y1="-0.635" x2="2.159" y2="-2.54" width="0.1524" layer="21"/>
<wire x1="-2.032" y1="-2.54" x2="2.159" y2="-2.54" width="0.1524" layer="21"/>
<wire x1="-2.032" y1="0.889" x2="-2.794" y2="0.889" width="0.1524" layer="21"/>
<wire x1="-2.032" y1="0.889" x2="-2.032" y2="2.54" width="0.1524" layer="21"/>
<wire x1="-2.794" y1="0.889" x2="-2.794" y2="-0.889" width="0.1524" layer="21"/>
<wire x1="-2.032" y1="-0.889" x2="-2.032" y2="0.889" width="0.1524" layer="51"/>
<wire x1="-1.27" y1="1.9304" x2="-1.27" y2="1.2954" width="0.1524" layer="21"/>
<wire x1="-0.9398" y1="1.6256" x2="-1.6002" y2="1.6256" width="0.1524" layer="21"/>
<wire x1="-1.651" y1="0" x2="-0.635" y2="0" width="0.1524" layer="51"/>
<wire x1="-0.635" y1="0" x2="-0.635" y2="-1.2192" width="0.1524" layer="51"/>
<wire x1="-0.635" y1="-1.2192" x2="-0.127" y2="-1.2192" width="0.1524" layer="51"/>
<wire x1="-0.127" y1="-1.2192" x2="-0.127" y2="1.2192" width="0.1524" layer="51"/>
<wire x1="-0.127" y1="1.2192" x2="-0.635" y2="1.2192" width="0.1524" layer="51"/>
<wire x1="-0.635" y1="1.2192" x2="-0.635" y2="0" width="0.1524" layer="51"/>
<wire x1="0.635" y1="0" x2="1.651" y2="0" width="0.1524" layer="51"/>
<wire x1="-2.032" y1="-2.54" x2="-2.032" y2="-0.889" width="0.1524" layer="21"/>
<wire x1="-2.794" y1="-0.889" x2="-2.032" y2="-0.889" width="0.1524" layer="21"/>
<pad name="+" x="-1.27" y="0" drill="0.8128" diameter="1.6002"/>
<pad name="-" x="1.27" y="0" drill="0.8128" diameter="1.6002" shape="octagon"/>
<text x="-2.032" y="2.794" size="1.27" layer="25" ratio="10">&gt;NAME</text>
<text x="-2.032" y="-4.064" size="1.27" layer="27" ratio="10">&gt;VALUE</text>
<rectangle x1="0.254" y1="-1.27" x2="0.762" y2="1.27" layer="51"/>
</package>
<package name="ETR2" urn="urn:adsk.eagle:footprint:22827/1" library_version="11">
<description>&lt;b&gt;ELECTROLYTIC CAPACITOR&lt;/b&gt;&lt;p&gt;
rectangle, grid 5.08 mm</description>
<wire x1="-3.302" y1="-2.159" x2="-3.302" y2="-0.762" width="0.1524" layer="21"/>
<wire x1="3.302" y1="2.159" x2="-3.302" y2="2.159" width="0.1524" layer="21"/>
<wire x1="-3.302" y1="-2.159" x2="3.302" y2="-2.159" width="0.1524" layer="21"/>
<wire x1="-3.302" y1="0.762" x2="-3.81" y2="0.762" width="0.1524" layer="21"/>
<wire x1="-3.302" y1="0.762" x2="-3.302" y2="2.159" width="0.1524" layer="21"/>
<wire x1="-3.81" y1="0.762" x2="-3.81" y2="-0.762" width="0.1524" layer="21"/>
<wire x1="-3.81" y1="-0.762" x2="-3.302" y2="-0.762" width="0.1524" layer="21"/>
<wire x1="-3.302" y1="-0.762" x2="-3.302" y2="0.762" width="0.1524" layer="51"/>
<wire x1="-1.397" y1="0" x2="-0.635" y2="0" width="0.1524" layer="21"/>
<wire x1="-0.635" y1="0" x2="-0.635" y2="-1.2192" width="0.1524" layer="21"/>
<wire x1="-0.635" y1="-1.2192" x2="-0.127" y2="-1.2192" width="0.1524" layer="21"/>
<wire x1="-0.127" y1="-1.2192" x2="-0.127" y2="1.2192" width="0.1524" layer="21"/>
<wire x1="-0.127" y1="1.2192" x2="-0.635" y2="1.2192" width="0.1524" layer="21"/>
<wire x1="-0.635" y1="1.2192" x2="-0.635" y2="0" width="0.1524" layer="21"/>
<wire x1="0.635" y1="0" x2="1.397" y2="0" width="0.1524" layer="21"/>
<wire x1="-1.27" y1="0.889" x2="-1.27" y2="0.381" width="0.1524" layer="21"/>
<wire x1="-1.524" y1="0.635" x2="-1.016" y2="0.635" width="0.1524" layer="21"/>
<wire x1="3.302" y1="-2.159" x2="3.302" y2="-0.762" width="0.1524" layer="21"/>
<wire x1="3.302" y1="0.762" x2="3.302" y2="-0.762" width="0.1524" layer="51"/>
<wire x1="3.302" y1="0.762" x2="3.302" y2="2.159" width="0.1524" layer="21"/>
<pad name="+" x="-2.54" y="0" drill="0.8128"/>
<pad name="-" x="2.54" y="0" drill="0.8128" shape="octagon"/>
<text x="-3.302" y="2.413" size="1.27" layer="25" ratio="10">&gt;NAME</text>
<text x="-3.302" y="-3.683" size="1.27" layer="27" ratio="10">&gt;VALUE</text>
<rectangle x1="0.254" y1="-1.27" x2="0.762" y2="1.27" layer="21"/>
</package>
<package name="ETR3" urn="urn:adsk.eagle:footprint:22828/1" library_version="11">
<description>&lt;b&gt;ELECTROLYTIC CAPACITOR&lt;/b&gt;&lt;p&gt;
rectangle, grid 5.08 mm</description>
<wire x1="-3.302" y1="-2.54" x2="-3.302" y2="-0.762" width="0.1524" layer="21"/>
<wire x1="3.302" y1="2.54" x2="-3.302" y2="2.54" width="0.1524" layer="21"/>
<wire x1="-3.302" y1="-2.54" x2="3.302" y2="-2.54" width="0.1524" layer="21"/>
<wire x1="-3.302" y1="0.762" x2="-3.81" y2="0.762" width="0.1524" layer="21"/>
<wire x1="-3.302" y1="0.762" x2="-3.302" y2="2.54" width="0.1524" layer="21"/>
<wire x1="-3.81" y1="0.762" x2="-3.81" y2="-0.762" width="0.1524" layer="21"/>
<wire x1="-3.81" y1="-0.762" x2="-3.302" y2="-0.762" width="0.1524" layer="21"/>
<wire x1="-3.302" y1="-0.762" x2="-3.302" y2="0.762" width="0.1524" layer="51"/>
<wire x1="-1.397" y1="0" x2="-0.635" y2="0" width="0.1524" layer="21"/>
<wire x1="-0.635" y1="0" x2="-0.635" y2="-1.2192" width="0.1524" layer="21"/>
<wire x1="-0.635" y1="-1.2192" x2="-0.127" y2="-1.2192" width="0.1524" layer="21"/>
<wire x1="-0.127" y1="-1.2192" x2="-0.127" y2="1.2192" width="0.1524" layer="21"/>
<wire x1="-0.127" y1="1.2192" x2="-0.635" y2="1.2192" width="0.1524" layer="21"/>
<wire x1="-0.635" y1="1.2192" x2="-0.635" y2="0" width="0.1524" layer="21"/>
<wire x1="0.635" y1="0" x2="1.397" y2="0" width="0.1524" layer="21"/>
<wire x1="-1.27" y1="0.889" x2="-1.27" y2="0.381" width="0.1524" layer="21"/>
<wire x1="-1.524" y1="0.635" x2="-1.016" y2="0.635" width="0.1524" layer="21"/>
<wire x1="3.302" y1="-2.54" x2="3.302" y2="-0.762" width="0.1524" layer="21"/>
<wire x1="3.302" y1="0.762" x2="3.302" y2="-0.762" width="0.1524" layer="51"/>
<wire x1="3.302" y1="0.762" x2="3.302" y2="2.54" width="0.1524" layer="21"/>
<pad name="+" x="-2.54" y="0" drill="0.8128"/>
<pad name="-" x="2.54" y="0" drill="0.8128" shape="octagon"/>
<text x="-3.302" y="2.794" size="1.27" layer="25" ratio="10">&gt;NAME</text>
<text x="-3.302" y="-4.064" size="1.27" layer="27" ratio="10">&gt;VALUE</text>
<rectangle x1="0.254" y1="-1.27" x2="0.762" y2="1.27" layer="21"/>
</package>
<package name="ETR4" urn="urn:adsk.eagle:footprint:22829/1" library_version="11">
<description>&lt;b&gt;ELECTROLYTIC CAPACITOR&lt;/b&gt;&lt;p&gt;
rectangle, grid 10.16 mm</description>
<wire x1="-0.762" y1="-1.0922" x2="-0.254" y2="-1.0922" width="0.1524" layer="21"/>
<wire x1="-0.254" y1="-1.0922" x2="-0.254" y2="1.0922" width="0.1524" layer="21"/>
<wire x1="-0.254" y1="1.0922" x2="-0.762" y2="1.0922" width="0.1524" layer="21"/>
<wire x1="-0.762" y1="1.0922" x2="-0.762" y2="0" width="0.1524" layer="21"/>
<wire x1="-5.842" y1="-3.81" x2="-5.842" y2="-1.524" width="0.1524" layer="21"/>
<wire x1="5.842" y1="3.81" x2="-5.842" y2="3.81" width="0.1524" layer="21"/>
<wire x1="-5.842" y1="-3.81" x2="5.842" y2="-3.81" width="0.1524" layer="21"/>
<wire x1="-5.842" y1="1.524" x2="-6.604" y2="1.524" width="0.1524" layer="21"/>
<wire x1="-5.842" y1="1.524" x2="-5.842" y2="3.81" width="0.1524" layer="21"/>
<wire x1="-6.604" y1="1.524" x2="-6.604" y2="-1.524" width="0.1524" layer="21"/>
<wire x1="-6.604" y1="-1.524" x2="-5.842" y2="-1.524" width="0.1524" layer="21"/>
<wire x1="-5.842" y1="-1.524" x2="-5.842" y2="1.524" width="0.1524" layer="51"/>
<wire x1="3.683" y1="0" x2="0.508" y2="0" width="0.1524" layer="21"/>
<wire x1="-3.683" y1="0" x2="-0.762" y2="0" width="0.1524" layer="21"/>
<wire x1="-0.762" y1="0" x2="-0.762" y2="-1.0922" width="0.1524" layer="21"/>
<wire x1="-1.651" y1="0.9652" x2="-1.651" y2="0.3302" width="0.1524" layer="21"/>
<wire x1="-1.3208" y1="0.635" x2="-1.9558" y2="0.635" width="0.1524" layer="21"/>
<wire x1="5.842" y1="-3.81" x2="5.842" y2="-0.762" width="0.1524" layer="21"/>
<wire x1="5.842" y1="0.762" x2="5.842" y2="-0.762" width="0.1524" layer="51"/>
<wire x1="5.842" y1="0.762" x2="5.842" y2="3.81" width="0.1524" layer="21"/>
<pad name="+" x="-5.08" y="0" drill="0.8128"/>
<pad name="-" x="5.08" y="0" drill="0.8128" shape="octagon"/>
<text x="-5.842" y="4.064" size="1.27" layer="25" ratio="10">&gt;NAME</text>
<text x="-3.81" y="-3.175" size="1.27" layer="27" ratio="10">&gt;VALUE</text>
<rectangle x1="0.254" y1="-1.143" x2="0.762" y2="1.143" layer="21"/>
</package>
<package name="ETR5" urn="urn:adsk.eagle:footprint:22830/1" library_version="11">
<description>&lt;b&gt;ELECTROLYTIC CAPACITOR&lt;/b&gt;&lt;p&gt;
rectangle, grid 10.16 mm</description>
<wire x1="-5.842" y1="-6.1722" x2="-5.842" y2="-1.4986" width="0.1524" layer="21"/>
<wire x1="5.842" y1="6.1722" x2="-5.842" y2="6.1722" width="0.1524" layer="21"/>
<wire x1="-5.842" y1="-6.1722" x2="5.842" y2="-6.1722" width="0.1524" layer="21"/>
<wire x1="-5.842" y1="1.4986" x2="-6.604" y2="1.4986" width="0.1524" layer="21"/>
<wire x1="-5.842" y1="1.4986" x2="-5.842" y2="6.1722" width="0.1524" layer="21"/>
<wire x1="-6.604" y1="1.4986" x2="-6.604" y2="-1.4986" width="0.1524" layer="21"/>
<wire x1="-6.604" y1="-1.4986" x2="-5.842" y2="-1.4986" width="0.1524" layer="21"/>
<wire x1="-5.842" y1="-1.4986" x2="-5.842" y2="1.4986" width="0.1524" layer="51"/>
<wire x1="-3.683" y1="0" x2="-1.2954" y2="0" width="0.1524" layer="21"/>
<wire x1="-1.2954" y1="0" x2="-1.2954" y2="1.524" width="0.1524" layer="21"/>
<wire x1="-1.2954" y1="1.524" x2="-0.635" y2="1.524" width="0.1524" layer="21"/>
<wire x1="-0.635" y1="1.524" x2="-0.635" y2="-1.524" width="0.1524" layer="21"/>
<wire x1="-0.635" y1="-1.524" x2="-1.2954" y2="-1.524" width="0.1524" layer="21"/>
<wire x1="-1.2954" y1="-1.524" x2="-1.2954" y2="0" width="0.1524" layer="21"/>
<wire x1="0" y1="0" x2="3.683" y2="0" width="0.1524" layer="21"/>
<wire x1="-1.905" y1="1.2954" x2="-1.905" y2="0.6604" width="0.1524" layer="21"/>
<wire x1="-1.6002" y1="0.9652" x2="-2.2352" y2="0.9652" width="0.1524" layer="21"/>
<wire x1="5.842" y1="-6.1722" x2="5.842" y2="-0.889" width="0.1524" layer="21"/>
<wire x1="5.842" y1="0.889" x2="5.842" y2="-0.889" width="0.1524" layer="51"/>
<wire x1="5.842" y1="0.889" x2="5.842" y2="6.1722" width="0.1524" layer="21"/>
<pad name="+" x="-5.08" y="0" drill="0.8128"/>
<pad name="-" x="5.08" y="0" drill="0.8128" shape="octagon"/>
<text x="-5.842" y="6.477" size="1.778" layer="25" ratio="10">&gt;NAME</text>
<text x="-5.08" y="-5.08" size="1.778" layer="27" ratio="10">&gt;VALUE</text>
<rectangle x1="-0.3048" y1="-1.6002" x2="0.3302" y2="1.6002" layer="21"/>
</package>
<package name="P128-35" urn="urn:adsk.eagle:footprint:25377/1" library_version="11">
<description>&lt;b&gt;ELECTROLYTIC CAPACITOR&lt;/b&gt;&lt;p&gt;</description>
<wire x1="1.778" y1="2.54" x2="1.778" y2="1.397" width="0.1524" layer="21"/>
<wire x1="1.778" y1="1.397" x2="1.778" y2="0.635" width="0.1524" layer="21"/>
<wire x1="1.778" y1="0.635" x2="1.778" y2="-0.635" width="0.1524" layer="51"/>
<wire x1="1.778" y1="-0.635" x2="1.778" y2="-1.397" width="0.1524" layer="21"/>
<wire x1="1.778" y1="-1.397" x2="1.778" y2="-2.54" width="0.1524" layer="21"/>
<wire x1="-1.778" y1="0.635" x2="-1.778" y2="-0.635" width="0.1524" layer="51"/>
<wire x1="-1.778" y1="2.667" x2="-1.778" y2="1.397" width="0.1524" layer="21"/>
<wire x1="-1.778" y1="1.397" x2="-1.778" y2="0.635" width="0.1524" layer="21"/>
<wire x1="-1.778" y1="-0.635" x2="-1.778" y2="-1.397" width="0.1524" layer="21"/>
<wire x1="-1.778" y1="-1.397" x2="-1.778" y2="-2.54" width="0.1524" layer="21"/>
<wire x1="0.762" y1="3.556" x2="-0.762" y2="3.556" width="0.1524" layer="21"/>
<wire x1="-0.762" y1="-3.556" x2="0.762" y2="-3.556" width="0.1524" layer="21"/>
<wire x1="1.778" y1="-1.397" x2="2.159" y2="-1.016" width="0.1524" layer="21"/>
<wire x1="2.159" y1="-1.016" x2="2.667" y2="-0.508" width="0.1524" layer="51"/>
<wire x1="2.667" y1="0.508" x2="2.159" y2="1.016" width="0.1524" layer="51"/>
<wire x1="2.159" y1="1.016" x2="1.778" y2="1.397" width="0.1524" layer="21"/>
<wire x1="-1.778" y1="-1.397" x2="-2.159" y2="-1.016" width="0.1524" layer="21"/>
<wire x1="-2.667" y1="0.508" x2="-2.159" y2="1.016" width="0.1524" layer="51"/>
<wire x1="-2.159" y1="1.016" x2="-1.778" y2="1.397" width="0.1524" layer="21"/>
<wire x1="-2.159" y1="-1.016" x2="-2.667" y2="-0.508" width="0.1524" layer="51"/>
<wire x1="2.667" y1="0.508" x2="2.667" y2="-0.508" width="0.1524" layer="51" curve="-180"/>
<wire x1="-2.667" y1="-0.508" x2="-2.667" y2="0.508" width="0.1524" layer="51" curve="-180"/>
<wire x1="-1.143" y1="1.9304" x2="-1.143" y2="1.2954" width="0.1524" layer="21"/>
<wire x1="-0.8128" y1="1.6256" x2="-1.4732" y2="1.6256" width="0.1524" layer="21"/>
<wire x1="-1.397" y1="0" x2="-0.635" y2="0" width="0.1524" layer="21"/>
<wire x1="-0.635" y1="0" x2="-0.635" y2="-1.2192" width="0.1524" layer="21"/>
<wire x1="-0.635" y1="-1.2192" x2="-0.254" y2="-1.2192" width="0.1524" layer="21"/>
<wire x1="-0.254" y1="-1.2192" x2="-0.254" y2="1.2192" width="0.1524" layer="21"/>
<wire x1="-0.254" y1="1.2192" x2="-0.635" y2="1.2192" width="0.1524" layer="21"/>
<wire x1="-0.635" y1="1.2192" x2="-0.635" y2="0" width="0.1524" layer="21"/>
<wire x1="0.635" y1="0" x2="1.397" y2="0" width="0.1524" layer="21"/>
<wire x1="-1.778" y1="-2.54" x2="-0.762" y2="-3.556" width="0.1524" layer="21" curve="90"/>
<wire x1="0.762" y1="-3.556" x2="1.778" y2="-2.54" width="0.1524" layer="21" curve="90"/>
<wire x1="0.762" y1="3.556" x2="1.778" y2="2.54" width="0.1524" layer="21" curve="-90"/>
<wire x1="-1.778" y1="2.54" x2="-0.762" y2="3.556" width="0.1524" layer="21" curve="-90"/>
<pad name="+" x="-2.667" y="0" drill="0.9144"/>
<pad name="-" x="2.667" y="0" drill="0.9144" shape="octagon"/>
<text x="-1.651" y="3.937" size="1.27" layer="25" ratio="10">&gt;NAME</text>
<text x="-1.651" y="-5.08" size="1.27" layer="27" ratio="10">&gt;VALUE</text>
<rectangle x1="0.254" y1="-1.27" x2="0.762" y2="1.27" layer="21"/>
</package>
<package name="P128-40" urn="urn:adsk.eagle:footprint:22832/1" library_version="11">
<description>&lt;b&gt;ELECTROLYTIC CAPACITOR&lt;/b&gt;&lt;p&gt;</description>
<wire x1="2.032" y1="2.54" x2="2.032" y2="1.143" width="0.1524" layer="21"/>
<wire x1="2.032" y1="1.143" x2="2.032" y2="0.762" width="0.1524" layer="21"/>
<wire x1="2.032" y1="0.762" x2="2.032" y2="-0.762" width="0.1524" layer="51"/>
<wire x1="2.032" y1="-0.762" x2="2.032" y2="-1.143" width="0.1524" layer="21"/>
<wire x1="2.032" y1="-1.143" x2="2.032" y2="-2.54" width="0.1524" layer="21"/>
<wire x1="-2.032" y1="0.762" x2="-2.032" y2="-0.762" width="0.1524" layer="51"/>
<wire x1="-2.032" y1="2.54" x2="-2.032" y2="1.143" width="0.1524" layer="21"/>
<wire x1="-2.032" y1="1.143" x2="-2.032" y2="0.762" width="0.1524" layer="21"/>
<wire x1="-2.032" y1="-0.762" x2="-2.032" y2="-1.27" width="0.1524" layer="21"/>
<wire x1="-2.032" y1="-1.27" x2="-2.032" y2="-2.54" width="0.1524" layer="21"/>
<wire x1="1.016" y1="3.556" x2="-1.016" y2="3.556" width="0.1524" layer="21"/>
<wire x1="-1.016" y1="-3.556" x2="1.016" y2="-3.556" width="0.1524" layer="21"/>
<wire x1="2.032" y1="-1.143" x2="2.159" y2="-1.016" width="0.1524" layer="21"/>
<wire x1="2.159" y1="-1.016" x2="2.667" y2="-0.508" width="0.1524" layer="51"/>
<wire x1="2.667" y1="0.508" x2="2.159" y2="1.016" width="0.1524" layer="51"/>
<wire x1="2.159" y1="1.016" x2="2.032" y2="1.143" width="0.1524" layer="21"/>
<wire x1="-2.032" y1="-1.27" x2="-2.159" y2="-1.016" width="0.1524" layer="21"/>
<wire x1="-2.667" y1="0.508" x2="-2.159" y2="1.016" width="0.1524" layer="51"/>
<wire x1="-2.159" y1="1.016" x2="-2.032" y2="1.143" width="0.1524" layer="21"/>
<wire x1="-2.159" y1="-1.016" x2="-2.667" y2="-0.508" width="0.1524" layer="51"/>
<wire x1="2.667" y1="0.508" x2="2.667" y2="-0.508" width="0.1524" layer="51" curve="-180"/>
<wire x1="-2.667" y1="-0.508" x2="-2.667" y2="0.508" width="0.1524" layer="51" curve="-180"/>
<wire x1="-1.143" y1="1.9304" x2="-1.143" y2="1.2954" width="0.1524" layer="21"/>
<wire x1="-0.8128" y1="1.6256" x2="-1.4732" y2="1.6256" width="0.1524" layer="21"/>
<wire x1="-1.397" y1="0" x2="-0.635" y2="0" width="0.1524" layer="21"/>
<wire x1="-0.635" y1="0" x2="-0.635" y2="-1.2192" width="0.1524" layer="21"/>
<wire x1="-0.635" y1="-1.2192" x2="-0.254" y2="-1.2192" width="0.1524" layer="21"/>
<wire x1="-0.254" y1="-1.2192" x2="-0.254" y2="1.2192" width="0.1524" layer="21"/>
<wire x1="-0.254" y1="1.2192" x2="-0.635" y2="1.2192" width="0.1524" layer="21"/>
<wire x1="-0.635" y1="1.2192" x2="-0.635" y2="0" width="0.1524" layer="21"/>
<wire x1="0.635" y1="0" x2="1.397" y2="0" width="0.1524" layer="21"/>
<wire x1="1.016" y1="3.556" x2="2.032" y2="2.54" width="0.1524" layer="21" curve="-90"/>
<wire x1="1.016" y1="-3.556" x2="2.032" y2="-2.54" width="0.1524" layer="21" curve="90"/>
<wire x1="-2.032" y1="2.54" x2="-1.016" y2="3.556" width="0.1524" layer="21" curve="-90"/>
<wire x1="-2.032" y1="-2.54" x2="-1.016" y2="-3.556" width="0.1524" layer="21" curve="90"/>
<pad name="+" x="-2.667" y="0" drill="0.9144"/>
<pad name="-" x="2.667" y="0" drill="0.9144" shape="octagon"/>
<text x="-2.032" y="3.937" size="1.27" layer="25" ratio="10">&gt;NAME</text>
<text x="-2.032" y="-5.207" size="1.27" layer="27" ratio="10">&gt;VALUE</text>
<rectangle x1="0.254" y1="-1.27" x2="0.762" y2="1.27" layer="21"/>
</package>
<package name="P128-50" urn="urn:adsk.eagle:footprint:22833/1" library_version="11">
<description>&lt;b&gt;ELECTROLYTIC CAPACITOR&lt;/b&gt;&lt;p&gt;</description>
<wire x1="2.54" y1="3.048" x2="2.54" y2="1.143" width="0.1524" layer="21"/>
<wire x1="2.54" y1="-1.143" x2="2.54" y2="-3.048" width="0.1524" layer="21"/>
<wire x1="1.524" y1="4.064" x2="-1.524" y2="4.064" width="0.1524" layer="21"/>
<wire x1="-1.524" y1="-4.064" x2="1.524" y2="-4.064" width="0.1524" layer="21"/>
<wire x1="2.54" y1="-1.143" x2="2.667" y2="-0.635" width="0.1524" layer="51"/>
<wire x1="2.667" y1="0.635" x2="2.54" y2="1.143" width="0.1524" layer="51"/>
<wire x1="-2.54" y1="-1.143" x2="-2.54" y2="-3.048" width="0.1524" layer="21"/>
<wire x1="-2.667" y1="0.635" x2="-2.54" y2="1.143" width="0.1524" layer="51"/>
<wire x1="-2.54" y1="3.048" x2="-2.54" y2="1.143" width="0.1524" layer="21"/>
<wire x1="-2.54" y1="-1.143" x2="-2.667" y2="-0.635" width="0.1524" layer="51"/>
<wire x1="-1.27" y1="1.1684" x2="-1.27" y2="0.5334" width="0.1524" layer="21"/>
<wire x1="-0.9398" y1="0.8636" x2="-1.6002" y2="0.8636" width="0.1524" layer="21"/>
<wire x1="-1.397" y1="0" x2="-0.635" y2="0" width="0.1524" layer="21"/>
<wire x1="-0.635" y1="0" x2="-0.635" y2="-1.2192" width="0.1524" layer="21"/>
<wire x1="-0.635" y1="-1.2192" x2="-0.254" y2="-1.2192" width="0.1524" layer="21"/>
<wire x1="-0.254" y1="-1.2192" x2="-0.254" y2="1.2192" width="0.1524" layer="21"/>
<wire x1="-0.254" y1="1.2192" x2="-0.635" y2="1.2192" width="0.1524" layer="21"/>
<wire x1="-0.635" y1="1.2192" x2="-0.635" y2="0" width="0.1524" layer="21"/>
<wire x1="0.635" y1="0" x2="1.397" y2="0" width="0.1524" layer="21"/>
<wire x1="-2.667" y1="0.635" x2="-2.667" y2="-0.635" width="0.1524" layer="51" curve="180"/>
<wire x1="2.667" y1="-0.635" x2="2.667" y2="0.635" width="0.1524" layer="51" curve="180"/>
<wire x1="1.524" y1="4.064" x2="2.54" y2="3.048" width="0.1524" layer="21" curve="-90"/>
<wire x1="-2.54" y1="3.048" x2="-1.524" y2="4.064" width="0.1524" layer="21" curve="-90"/>
<wire x1="-2.54" y1="-3.048" x2="-1.524" y2="-4.064" width="0.1524" layer="21" curve="90"/>
<wire x1="1.524" y1="-4.064" x2="2.54" y2="-3.048" width="0.1524" layer="21" curve="90"/>
<pad name="+" x="-2.667" y="0" drill="0.9144"/>
<pad name="-" x="2.667" y="0" drill="0.9144" shape="octagon"/>
<text x="-2.413" y="4.445" size="1.27" layer="25" ratio="10">&gt;NAME</text>
<text x="-2.159" y="-3.302" size="1.27" layer="27" ratio="10">&gt;VALUE</text>
<rectangle x1="0.254" y1="-1.27" x2="0.762" y2="1.27" layer="21"/>
</package>
<package name="P128-60" urn="urn:adsk.eagle:footprint:22834/1" library_version="11">
<description>&lt;b&gt;ELECTROLYTIC CAPACITOR&lt;/b&gt;&lt;p&gt;</description>
<wire x1="3.048" y1="3.048" x2="3.048" y2="1.143" width="0.1524" layer="21"/>
<wire x1="3.048" y1="-1.143" x2="3.048" y2="-3.048" width="0.1524" layer="21"/>
<wire x1="2.032" y1="4.064" x2="-2.032" y2="4.064" width="0.1524" layer="21"/>
<wire x1="-2.032" y1="-4.064" x2="2.032" y2="-4.064" width="0.1524" layer="21"/>
<wire x1="3.048" y1="-1.143" x2="3.048" y2="1.143" width="0.1524" layer="51"/>
<wire x1="-3.048" y1="-1.143" x2="-3.048" y2="-3.048" width="0.1524" layer="21"/>
<wire x1="-3.048" y1="3.048" x2="-3.048" y2="1.143" width="0.1524" layer="21"/>
<wire x1="-3.048" y1="-1.143" x2="-3.048" y2="1.143" width="0.1524" layer="51"/>
<wire x1="-1.27" y1="1.1684" x2="-1.27" y2="0.5334" width="0.1524" layer="21"/>
<wire x1="-0.9398" y1="0.8636" x2="-1.6002" y2="0.8636" width="0.1524" layer="21"/>
<wire x1="-1.397" y1="0" x2="-0.635" y2="0" width="0.1524" layer="21"/>
<wire x1="-0.635" y1="0" x2="-0.635" y2="-1.2192" width="0.1524" layer="21"/>
<wire x1="-0.635" y1="-1.2192" x2="-0.254" y2="-1.2192" width="0.1524" layer="21"/>
<wire x1="-0.254" y1="-1.2192" x2="-0.254" y2="1.2192" width="0.1524" layer="21"/>
<wire x1="-0.254" y1="1.2192" x2="-0.635" y2="1.2192" width="0.1524" layer="21"/>
<wire x1="-0.635" y1="1.2192" x2="-0.635" y2="0" width="0.1524" layer="21"/>
<wire x1="0.635" y1="0" x2="1.397" y2="0" width="0.1524" layer="21"/>
<wire x1="2.032" y1="-4.064" x2="3.048" y2="-3.048" width="0.1524" layer="21" curve="90"/>
<wire x1="-3.048" y1="3.048" x2="-2.032" y2="4.064" width="0.1524" layer="21" curve="-90"/>
<wire x1="-3.048" y1="-3.048" x2="-2.032" y2="-4.064" width="0.1524" layer="21" curve="90"/>
<wire x1="2.032" y1="4.064" x2="3.048" y2="3.048" width="0.1524" layer="21" curve="-90"/>
<pad name="+" x="-2.667" y="0" drill="0.9144"/>
<pad name="-" x="2.667" y="0" drill="0.9144" shape="octagon"/>
<text x="-2.921" y="4.445" size="1.27" layer="25" ratio="10">&gt;NAME</text>
<text x="-2.54" y="-3.302" size="1.27" layer="27" ratio="10">&gt;VALUE</text>
<rectangle x1="0.254" y1="-1.27" x2="0.762" y2="1.27" layer="21"/>
</package>
<package name="TAP5-45" urn="urn:adsk.eagle:footprint:22835/1" library_version="11">
<description>&lt;b&gt;ELECTROLYTIC CAPACITOR&lt;/b&gt;&lt;p&gt;
diameter 4.5 mm, grid 5.08 mm</description>
<wire x1="-1.397" y1="0" x2="-0.508" y2="0" width="0.1524" layer="21"/>
<wire x1="-0.508" y1="0" x2="-0.508" y2="-0.635" width="0.1524" layer="21"/>
<wire x1="-0.508" y1="-0.635" x2="-0.1778" y2="-0.635" width="0.1524" layer="21"/>
<wire x1="-0.1778" y1="-0.635" x2="-0.1778" y2="0.635" width="0.1524" layer="21"/>
<wire x1="-0.1778" y1="0.635" x2="-0.508" y2="0.635" width="0.1524" layer="21"/>
<wire x1="-0.508" y1="0.635" x2="-0.508" y2="0" width="0.1524" layer="21"/>
<wire x1="0.508" y1="0" x2="1.397" y2="0" width="0.1524" layer="21"/>
<wire x1="-1.143" y1="0.381" x2="-1.143" y2="0.889" width="0.1524" layer="21"/>
<wire x1="-0.889" y1="0.635" x2="-1.397" y2="0.635" width="0.1524" layer="21"/>
<wire x1="0.1778" y1="0.635" x2="0.1778" y2="-0.635" width="0.1524" layer="21"/>
<wire x1="0.508" y1="0.635" x2="0.1778" y2="0.635" width="0.1524" layer="21"/>
<wire x1="0.1778" y1="-0.635" x2="0.508" y2="-0.635" width="0.1524" layer="21"/>
<wire x1="0.508" y1="-0.635" x2="0.508" y2="0" width="0.1524" layer="21"/>
<wire x1="0.508" y1="0" x2="0.508" y2="0.635" width="0.1524" layer="21"/>
<wire x1="0.3302" y1="-0.508" x2="0.3302" y2="0.508" width="0.1524" layer="21"/>
<wire x1="-1.9144" y1="-1.2492" x2="1.9144" y2="-1.2492" width="0.1524" layer="21" curve="113.748837"/>
<wire x1="-1.9144" y1="1.2492" x2="1.9144" y2="1.2492" width="0.1524" layer="21" curve="-113.748837"/>
<wire x1="-1.9144" y1="1.2492" x2="-1.9144" y2="-1.2492" width="0.1524" layer="51" curve="66.251163"/>
<wire x1="1.9144" y1="-1.2492" x2="1.9144" y2="1.2492" width="0.1524" layer="51" curve="66.251163"/>
<pad name="-" x="2.54" y="0" drill="0.8128" shape="octagon"/>
<pad name="+" x="-2.54" y="0" drill="0.8128"/>
<text x="2.286" y="1.016" size="1.27" layer="25" ratio="10">&gt;NAME</text>
<text x="2.286" y="-2.286" size="1.27" layer="27" ratio="10">&gt;VALUE</text>
<text x="-0.889" y="-1.905" size="0.9906" layer="21" ratio="12">TT</text>
</package>
<package name="TAP5-50" urn="urn:adsk.eagle:footprint:22836/1" library_version="11">
<description>&lt;b&gt;ELECTROLYTIC CAPACITOR&lt;/b&gt;&lt;p&gt;
diameter 5.0 mm, grid 5.08 mm</description>
<wire x1="-2.1557" y1="1.3432" x2="2.1557" y2="1.3432" width="0.1524" layer="21" curve="-116.146571"/>
<wire x1="-2.1557" y1="-1.3432" x2="2.1557" y2="-1.3432" width="0.1524" layer="21" curve="116.146571"/>
<wire x1="-2.1557" y1="1.3432" x2="-2.1557" y2="-1.3432" width="0.1524" layer="51" curve="63.853429"/>
<wire x1="2.1557" y1="-1.3432" x2="2.1557" y2="1.3432" width="0.1524" layer="51" curve="63.853429"/>
<wire x1="-1.397" y1="0" x2="-0.508" y2="0" width="0.1524" layer="21"/>
<wire x1="-0.508" y1="0" x2="-0.508" y2="-0.889" width="0.1524" layer="21"/>
<wire x1="-0.508" y1="-0.889" x2="-0.1778" y2="-0.889" width="0.1524" layer="21"/>
<wire x1="-0.1778" y1="-0.889" x2="-0.1778" y2="0.889" width="0.1524" layer="21"/>
<wire x1="-0.1778" y1="0.889" x2="-0.508" y2="0.889" width="0.1524" layer="21"/>
<wire x1="-0.508" y1="0.889" x2="-0.508" y2="0" width="0.1524" layer="21"/>
<wire x1="0.508" y1="0" x2="1.397" y2="0" width="0.1524" layer="21"/>
<wire x1="-1.143" y1="0.635" x2="-1.143" y2="1.143" width="0.1524" layer="21"/>
<wire x1="-0.889" y1="0.889" x2="-1.397" y2="0.889" width="0.1524" layer="21"/>
<wire x1="0.1778" y1="0.889" x2="0.1778" y2="-0.889" width="0.1524" layer="21"/>
<wire x1="0.508" y1="0.889" x2="0.1778" y2="0.889" width="0.1524" layer="21"/>
<wire x1="0.1778" y1="-0.889" x2="0.508" y2="-0.889" width="0.1524" layer="21"/>
<wire x1="0.508" y1="-0.889" x2="0.508" y2="0" width="0.1524" layer="21"/>
<wire x1="0.508" y1="0" x2="0.508" y2="0.889" width="0.1524" layer="21"/>
<wire x1="0.3302" y1="-0.762" x2="0.3302" y2="0.762" width="0.1524" layer="21"/>
<pad name="-" x="2.54" y="0" drill="0.8128" shape="octagon"/>
<pad name="+" x="-2.54" y="0" drill="0.8128"/>
<text x="2.54" y="1.27" size="1.27" layer="25" ratio="10">&gt;NAME</text>
<text x="2.54" y="-2.54" size="1.27" layer="27" ratio="10">&gt;VALUE</text>
<text x="-0.889" y="-2.159" size="0.9906" layer="21" ratio="12">TT</text>
</package>
<package name="TAP5-70" urn="urn:adsk.eagle:footprint:22837/1" library_version="11">
<description>&lt;b&gt;ELECTROLYTIC CAPACITOR&lt;/b&gt;&lt;p&gt;
diameter 7.0 mm, grid 5.08 mm</description>
<wire x1="-1.397" y1="0" x2="-0.508" y2="0" width="0.1524" layer="21"/>
<wire x1="-0.508" y1="0" x2="-0.508" y2="-0.889" width="0.1524" layer="21"/>
<wire x1="-0.508" y1="-0.889" x2="-0.1778" y2="-0.889" width="0.1524" layer="21"/>
<wire x1="-0.1778" y1="-0.889" x2="-0.1778" y2="0.889" width="0.1524" layer="21"/>
<wire x1="-0.1778" y1="0.889" x2="-0.508" y2="0.889" width="0.1524" layer="21"/>
<wire x1="-0.508" y1="0.889" x2="-0.508" y2="0" width="0.1524" layer="21"/>
<wire x1="0.508" y1="0" x2="1.397" y2="0" width="0.1524" layer="21"/>
<wire x1="-1.397" y1="0.508" x2="-1.397" y2="1.016" width="0.1524" layer="21"/>
<wire x1="-1.143" y1="0.762" x2="-1.651" y2="0.762" width="0.1524" layer="21"/>
<wire x1="0.1778" y1="0.889" x2="0.1778" y2="-0.889" width="0.1524" layer="21"/>
<wire x1="0.508" y1="0.889" x2="0.1778" y2="0.889" width="0.1524" layer="21"/>
<wire x1="0.1778" y1="-0.889" x2="0.508" y2="-0.889" width="0.1524" layer="21"/>
<wire x1="0.508" y1="-0.889" x2="0.508" y2="0" width="0.1524" layer="21"/>
<wire x1="0.508" y1="0" x2="0.508" y2="0.889" width="0.1524" layer="21"/>
<wire x1="0.3302" y1="-0.762" x2="0.3302" y2="0.762" width="0.1524" layer="21"/>
<wire x1="-3.3749" y1="-1.1199" x2="3.3749" y2="-1.1199" width="0.1524" layer="21" curve="143.285003"/>
<wire x1="-3.3749" y1="1.1199" x2="3.3749" y2="1.1199" width="0.1524" layer="21" curve="-143.285003"/>
<wire x1="-3.3749" y1="1.1199" x2="-3.3749" y2="-1.1199" width="0.1524" layer="51" curve="36.714997"/>
<wire x1="3.3749" y1="-1.1199" x2="3.3749" y2="1.1199" width="0.1524" layer="51" curve="36.714997"/>
<pad name="-" x="2.54" y="0" drill="0.8128" shape="octagon"/>
<pad name="+" x="-2.54" y="0" drill="0.8128"/>
<text x="3.175" y="2.413" size="1.27" layer="25" ratio="10">&gt;NAME</text>
<text x="3.175" y="-3.302" size="1.27" layer="27" ratio="10">&gt;VALUE</text>
<text x="0.635" y="-2.413" size="0.9906" layer="21" ratio="12">TT</text>
</package>
<package name="TAP5-60" urn="urn:adsk.eagle:footprint:22838/1" library_version="11">
<description>&lt;b&gt;ELECTROLYTIC CAPACITOR&lt;/b&gt;&lt;p&gt;
diameter 6.0 mm, grid 5.08 mm</description>
<wire x1="-1.397" y1="0" x2="-0.508" y2="0" width="0.1524" layer="21"/>
<wire x1="-0.508" y1="0" x2="-0.508" y2="-0.889" width="0.1524" layer="21"/>
<wire x1="-0.508" y1="-0.889" x2="-0.1778" y2="-0.889" width="0.1524" layer="21"/>
<wire x1="-0.1778" y1="-0.889" x2="-0.1778" y2="0.889" width="0.1524" layer="21"/>
<wire x1="-0.1778" y1="0.889" x2="-0.508" y2="0.889" width="0.1524" layer="21"/>
<wire x1="-0.508" y1="0.889" x2="-0.508" y2="0" width="0.1524" layer="21"/>
<wire x1="0.508" y1="0" x2="1.397" y2="0" width="0.1524" layer="21"/>
<wire x1="-1.27" y1="0.635" x2="-1.27" y2="1.143" width="0.1524" layer="21"/>
<wire x1="-1.016" y1="0.889" x2="-1.524" y2="0.889" width="0.1524" layer="21"/>
<wire x1="0.1778" y1="0.889" x2="0.1778" y2="-0.889" width="0.1524" layer="21"/>
<wire x1="0.508" y1="0.889" x2="0.1778" y2="0.889" width="0.1524" layer="21"/>
<wire x1="0.1778" y1="-0.889" x2="0.508" y2="-0.889" width="0.1524" layer="21"/>
<wire x1="0.508" y1="-0.889" x2="0.508" y2="0" width="0.1524" layer="21"/>
<wire x1="0.508" y1="0" x2="0.508" y2="0.889" width="0.1524" layer="21"/>
<wire x1="0.3302" y1="-0.762" x2="0.3302" y2="0.762" width="0.1524" layer="21"/>
<wire x1="-2.8702" y1="1.3574" x2="2.8702" y2="1.3574" width="0.1524" layer="21" curve="-129.378377"/>
<wire x1="-2.8702" y1="-1.3574" x2="2.8702" y2="-1.3574" width="0.1524" layer="21" curve="129.378377"/>
<wire x1="-2.8702" y1="1.3574" x2="-2.8702" y2="-1.3574" width="0.1524" layer="51" curve="50.621623"/>
<wire x1="2.8702" y1="-1.3574" x2="2.8702" y2="1.3574" width="0.1524" layer="51" curve="50.621623"/>
<pad name="-" x="2.54" y="0" drill="0.8128" shape="octagon"/>
<pad name="+" x="-2.54" y="0" drill="0.8128"/>
<text x="2.921" y="1.905" size="1.27" layer="25" ratio="10">&gt;NAME</text>
<text x="2.921" y="-2.921" size="1.27" layer="27" ratio="10">&gt;VALUE</text>
<text x="0" y="-2.54" size="0.9906" layer="21" ratio="12">TT</text>
</package>
<package name="TAP5-80" urn="urn:adsk.eagle:footprint:22839/1" library_version="11">
<description>&lt;b&gt;ELECTROLYTIC CAPACITOR&lt;/b&gt;&lt;p&gt;
diameter 8.0 mm, grid 5.08 mm</description>
<wire x1="-1.397" y1="0" x2="-0.508" y2="0" width="0.1524" layer="21"/>
<wire x1="-0.508" y1="0" x2="-0.508" y2="-0.889" width="0.1524" layer="21"/>
<wire x1="-0.508" y1="-0.889" x2="-0.1778" y2="-0.889" width="0.1524" layer="21"/>
<wire x1="-0.1778" y1="-0.889" x2="-0.1778" y2="0.889" width="0.1524" layer="21"/>
<wire x1="-0.1778" y1="0.889" x2="-0.508" y2="0.889" width="0.1524" layer="21"/>
<wire x1="-0.508" y1="0.889" x2="-0.508" y2="0" width="0.1524" layer="21"/>
<wire x1="0.508" y1="0" x2="1.397" y2="0" width="0.1524" layer="21"/>
<wire x1="-1.27" y1="0.635" x2="-1.27" y2="1.143" width="0.1524" layer="21"/>
<wire x1="-1.016" y1="0.889" x2="-1.524" y2="0.889" width="0.1524" layer="21"/>
<wire x1="0.1778" y1="0.889" x2="0.1778" y2="-0.889" width="0.1524" layer="21"/>
<wire x1="0.508" y1="0.889" x2="0.1778" y2="0.889" width="0.1524" layer="21"/>
<wire x1="0.1778" y1="-0.889" x2="0.508" y2="-0.889" width="0.1524" layer="21"/>
<wire x1="0.508" y1="-0.889" x2="0.508" y2="0" width="0.1524" layer="21"/>
<wire x1="0.508" y1="0" x2="0.508" y2="0.889" width="0.1524" layer="21"/>
<wire x1="0.3302" y1="-0.762" x2="0.3302" y2="0.762" width="0.1524" layer="21"/>
<circle x="0" y="0" radius="4.318" width="0.1524" layer="21"/>
<pad name="-" x="2.54" y="0" drill="0.8128" shape="octagon"/>
<pad name="+" x="-2.54" y="0" drill="0.8128"/>
<text x="3.81" y="2.667" size="1.27" layer="25" ratio="10">&gt;NAME</text>
<text x="-2.54" y="-2.667" size="1.27" layer="27" ratio="10">&gt;VALUE</text>
<text x="2.032" y="1.016" size="0.9906" layer="21" ratio="12">TT</text>
</package>
<package name="E1,8-4" urn="urn:adsk.eagle:footprint:22840/1" library_version="11">
<description>&lt;b&gt;ELECTROLYTIC CAPACITOR&lt;/b&gt;&lt;p&gt;
grid 1.8 mm, diameter 4 mm</description>
<wire x1="-1.524" y1="0" x2="-0.762" y2="0" width="0.1524" layer="51"/>
<wire x1="-0.762" y1="0" x2="-0.762" y2="-1.016" width="0.1524" layer="51"/>
<wire x1="-0.762" y1="-1.016" x2="-0.254" y2="-1.016" width="0.1524" layer="51"/>
<wire x1="-0.254" y1="-1.016" x2="-0.254" y2="1.016" width="0.1524" layer="51"/>
<wire x1="-0.254" y1="1.016" x2="-0.762" y2="1.016" width="0.1524" layer="51"/>
<wire x1="-0.762" y1="1.016" x2="-0.762" y2="0" width="0.1524" layer="51"/>
<wire x1="0.635" y1="0" x2="1.524" y2="0" width="0.1524" layer="51"/>
<wire x1="-1.016" y1="1.397" x2="-0.508" y2="1.397" width="0.1524" layer="21"/>
<wire x1="-0.762" y1="1.143" x2="-0.762" y2="1.651" width="0.1524" layer="21"/>
<circle x="0" y="0" radius="2.032" width="0.1524" layer="21"/>
<pad name="-" x="0.889" y="0" drill="0.7112" diameter="1.1684" shape="octagon"/>
<pad name="+" x="-0.889" y="0" drill="0.7112" diameter="1.1684"/>
<text x="2.159" y="0.762" size="1.27" layer="25" ratio="10">&gt;NAME</text>
<text x="2.159" y="-1.778" size="1.27" layer="27" ratio="10">&gt;VALUE</text>
<rectangle x1="0.254" y1="-1.016" x2="0.762" y2="1.016" layer="51"/>
</package>
<package name="E15-5" urn="urn:adsk.eagle:footprint:22841/1" library_version="11">
<description>&lt;b&gt;ELECTROLYTIC CAPACITOR&lt;/b&gt;&lt;p&gt;
grid 15.24 mm, diameter 5 mm</description>
<wire x1="-4.064" y1="0" x2="-3.175" y2="0" width="0.1524" layer="21"/>
<wire x1="-3.175" y1="0" x2="-3.175" y2="-1.27" width="0.1524" layer="21"/>
<wire x1="-3.175" y1="-1.27" x2="-2.667" y2="-1.27" width="0.1524" layer="21"/>
<wire x1="-2.667" y1="-1.27" x2="-2.667" y2="1.27" width="0.1524" layer="21"/>
<wire x1="-2.667" y1="1.27" x2="-3.175" y2="1.27" width="0.1524" layer="21"/>
<wire x1="-3.175" y1="1.27" x2="-3.175" y2="0" width="0.1524" layer="21"/>
<wire x1="-1.905" y1="0" x2="5.207" y2="0" width="0.1524" layer="21"/>
<wire x1="-3.81" y1="1.143" x2="-3.81" y2="0.635" width="0.1524" layer="21"/>
<wire x1="-4.064" y1="0.889" x2="-3.556" y2="0.889" width="0.1524" layer="21"/>
<wire x1="-5.715" y1="-2.286" x2="-5.715" y2="2.286" width="0.1524" layer="21"/>
<wire x1="-4.191" y1="2.54" x2="5.461" y2="2.54" width="0.1524" layer="21"/>
<wire x1="5.715" y1="2.286" x2="5.461" y2="2.54" width="0.1524" layer="21"/>
<wire x1="-4.445" y1="2.286" x2="-4.191" y2="2.54" width="0.1524" layer="21"/>
<wire x1="-5.461" y1="2.54" x2="-5.715" y2="2.286" width="0.1524" layer="21"/>
<wire x1="-5.08" y1="2.54" x2="-4.826" y2="2.286" width="0.1524" layer="21"/>
<wire x1="-5.461" y1="2.413" x2="-5.08" y2="2.413" width="0.3048" layer="21"/>
<wire x1="-5.461" y1="2.54" x2="-5.08" y2="2.54" width="0.1524" layer="21"/>
<wire x1="-5.715" y1="2.286" x2="-4.826" y2="2.286" width="0.1524" layer="21"/>
<wire x1="-4.826" y1="2.286" x2="-4.826" y2="2.032" width="0.1524" layer="21"/>
<wire x1="-4.445" y1="2.286" x2="-4.445" y2="2.032" width="0.1524" layer="21"/>
<wire x1="-4.191" y1="2.413" x2="5.461" y2="2.413" width="0.3048" layer="21"/>
<wire x1="-4.445" y1="2.286" x2="5.715" y2="2.286" width="0.1524" layer="21"/>
<wire x1="-4.826" y1="2.032" x2="-4.445" y2="2.032" width="0.1524" layer="21"/>
<wire x1="-4.826" y1="2.286" x2="-4.445" y2="2.286" width="0.1524" layer="21"/>
<wire x1="-4.191" y1="-2.54" x2="5.461" y2="-2.54" width="0.1524" layer="21"/>
<wire x1="-4.826" y1="2.032" x2="-4.826" y2="-2.159" width="0.1524" layer="21"/>
<wire x1="-4.826" y1="-2.159" x2="-4.826" y2="-2.2352" width="0.1524" layer="21"/>
<wire x1="-4.445" y1="2.032" x2="-4.445" y2="-2.159" width="0.1524" layer="21"/>
<wire x1="-4.445" y1="-2.159" x2="-4.445" y2="-2.2352" width="0.1524" layer="21"/>
<wire x1="-4.826" y1="-2.286" x2="-4.445" y2="-2.286" width="0.1524" layer="21"/>
<wire x1="-4.826" y1="-2.159" x2="-4.445" y2="-2.159" width="0.1524" layer="21"/>
<wire x1="5.715" y1="2.286" x2="5.715" y2="-2.286" width="0.1524" layer="21"/>
<wire x1="5.715" y1="-2.286" x2="5.588" y2="-2.413" width="0.1524" layer="21"/>
<wire x1="-5.715" y1="-2.286" x2="-5.588" y2="-2.413" width="0.1524" layer="21"/>
<wire x1="-5.588" y1="-2.413" x2="-5.461" y2="-2.54" width="0.1524" layer="21"/>
<wire x1="-5.08" y1="-2.54" x2="-4.953" y2="-2.413" width="0.1524" layer="21"/>
<wire x1="-4.953" y1="-2.413" x2="-4.826" y2="-2.286" width="0.1524" layer="21"/>
<wire x1="-5.461" y1="-2.54" x2="-5.08" y2="-2.54" width="0.1524" layer="21"/>
<wire x1="-5.588" y1="-2.413" x2="-4.953" y2="-2.413" width="0.1524" layer="21"/>
<wire x1="-4.445" y1="-2.286" x2="-4.318" y2="-2.413" width="0.1524" layer="21"/>
<wire x1="-4.318" y1="-2.413" x2="-4.191" y2="-2.54" width="0.1524" layer="21"/>
<wire x1="-4.318" y1="-2.413" x2="5.588" y2="-2.413" width="0.1524" layer="21"/>
<wire x1="5.588" y1="-2.413" x2="5.461" y2="-2.54" width="0.1524" layer="21"/>
<wire x1="5.461" y1="-2.4892" x2="-4.191" y2="-2.4892" width="0.1524" layer="21"/>
<wire x1="-4.191" y1="-2.4892" x2="-4.191" y2="-2.54" width="0.1524" layer="21"/>
<wire x1="-5.08" y1="-2.4892" x2="-5.461" y2="-2.4892" width="0.1524" layer="21"/>
<wire x1="-5.461" y1="-2.4892" x2="-5.461" y2="-2.54" width="0.1524" layer="21"/>
<wire x1="-4.445" y1="-2.2352" x2="-4.826" y2="-2.2352" width="0.1524" layer="21"/>
<wire x1="-4.445" y1="-2.2352" x2="-4.445" y2="-2.286" width="0.1524" layer="21"/>
<wire x1="-4.826" y1="-2.2352" x2="-4.826" y2="-2.286" width="0.1524" layer="21"/>
<wire x1="-4.699" y1="2.159" x2="-4.572" y2="2.159" width="0.3048" layer="21"/>
<wire x1="7.62" y1="0" x2="6.477" y2="0" width="0.508" layer="51"/>
<wire x1="-7.62" y1="0" x2="-6.477" y2="0" width="0.508" layer="51"/>
<pad name="+" x="-7.62" y="0" drill="0.8128" diameter="2.159"/>
<pad name="-" x="7.62" y="0" drill="0.8128" diameter="2.159" shape="octagon"/>
<text x="-5.461" y="2.794" size="1.27" layer="25" ratio="10">&gt;NAME</text>
<text x="-5.461" y="-4.1402" size="1.27" layer="27" ratio="10">&gt;VALUE</text>
<rectangle x1="-2.286" y1="-1.27" x2="-1.778" y2="1.27" layer="21"/>
<rectangle x1="-6.477" y1="-0.254" x2="-5.715" y2="0.254" layer="21"/>
<rectangle x1="5.715" y1="-0.254" x2="6.477" y2="0.254" layer="21"/>
</package>
<package name="E15-6" urn="urn:adsk.eagle:footprint:22842/1" library_version="11">
<description>&lt;b&gt;ELECTROLYTIC CAPACITOR&lt;/b&gt;&lt;p&gt;
grid 15.24 mm, diameter 6 mm</description>
<wire x1="-4.064" y1="0" x2="-3.175" y2="0" width="0.1524" layer="21"/>
<wire x1="-3.175" y1="0" x2="-3.175" y2="-1.27" width="0.1524" layer="21"/>
<wire x1="-3.175" y1="-1.27" x2="-2.667" y2="-1.27" width="0.1524" layer="21"/>
<wire x1="-2.667" y1="-1.27" x2="-2.667" y2="1.27" width="0.1524" layer="21"/>
<wire x1="-2.667" y1="1.27" x2="-3.175" y2="1.27" width="0.1524" layer="21"/>
<wire x1="-3.175" y1="1.27" x2="-3.175" y2="0" width="0.1524" layer="21"/>
<wire x1="-1.905" y1="0" x2="5.207" y2="0" width="0.1524" layer="21"/>
<wire x1="-3.81" y1="1.143" x2="-3.81" y2="0.635" width="0.1524" layer="21"/>
<wire x1="-4.064" y1="0.889" x2="-3.556" y2="0.889" width="0.1524" layer="21"/>
<wire x1="-5.715" y1="-2.921" x2="-5.715" y2="2.921" width="0.1524" layer="21"/>
<wire x1="-4.191" y1="3.175" x2="5.461" y2="3.175" width="0.1524" layer="21"/>
<wire x1="5.715" y1="2.921" x2="5.461" y2="3.175" width="0.1524" layer="21"/>
<wire x1="-4.445" y1="2.921" x2="-4.191" y2="3.175" width="0.1524" layer="21"/>
<wire x1="-5.461" y1="3.175" x2="-5.715" y2="2.921" width="0.1524" layer="21"/>
<wire x1="-5.08" y1="3.175" x2="-4.826" y2="2.921" width="0.1524" layer="21"/>
<wire x1="-5.461" y1="3.048" x2="-5.08" y2="3.048" width="0.3048" layer="21"/>
<wire x1="-5.461" y1="3.175" x2="-5.08" y2="3.175" width="0.1524" layer="21"/>
<wire x1="-5.715" y1="2.921" x2="-4.826" y2="2.921" width="0.1524" layer="21"/>
<wire x1="-4.826" y1="2.921" x2="-4.826" y2="2.667" width="0.1524" layer="21"/>
<wire x1="-4.445" y1="2.921" x2="-4.445" y2="2.667" width="0.1524" layer="21"/>
<wire x1="-4.191" y1="3.048" x2="5.461" y2="3.048" width="0.3048" layer="21"/>
<wire x1="-4.445" y1="2.921" x2="5.715" y2="2.921" width="0.1524" layer="21"/>
<wire x1="-4.826" y1="2.667" x2="-4.445" y2="2.667" width="0.1524" layer="21"/>
<wire x1="-4.826" y1="2.921" x2="-4.445" y2="2.921" width="0.1524" layer="21"/>
<wire x1="-4.191" y1="-3.175" x2="5.461" y2="-3.175" width="0.1524" layer="21"/>
<wire x1="-4.826" y1="2.667" x2="-4.826" y2="-2.794" width="0.1524" layer="21"/>
<wire x1="-4.826" y1="-2.794" x2="-4.826" y2="-2.8702" width="0.1524" layer="21"/>
<wire x1="-4.445" y1="2.667" x2="-4.445" y2="-2.794" width="0.1524" layer="21"/>
<wire x1="-4.445" y1="-2.794" x2="-4.445" y2="-2.8702" width="0.1524" layer="21"/>
<wire x1="-4.826" y1="-2.921" x2="-4.445" y2="-2.921" width="0.1524" layer="21"/>
<wire x1="-4.826" y1="-2.794" x2="-4.445" y2="-2.794" width="0.1524" layer="21"/>
<wire x1="5.715" y1="2.921" x2="5.715" y2="-2.921" width="0.1524" layer="21"/>
<wire x1="5.715" y1="-2.921" x2="5.588" y2="-3.048" width="0.1524" layer="21"/>
<wire x1="-5.715" y1="-2.921" x2="-5.588" y2="-3.048" width="0.1524" layer="21"/>
<wire x1="-5.588" y1="-3.048" x2="-5.461" y2="-3.175" width="0.1524" layer="21"/>
<wire x1="-5.08" y1="-3.175" x2="-4.953" y2="-3.048" width="0.1524" layer="21"/>
<wire x1="-4.953" y1="-3.048" x2="-4.826" y2="-2.921" width="0.1524" layer="21"/>
<wire x1="-5.461" y1="-3.175" x2="-5.08" y2="-3.175" width="0.1524" layer="21"/>
<wire x1="-5.588" y1="-3.048" x2="-4.953" y2="-3.048" width="0.1524" layer="21"/>
<wire x1="-4.445" y1="-2.921" x2="-4.318" y2="-3.048" width="0.1524" layer="21"/>
<wire x1="-4.318" y1="-3.048" x2="-4.191" y2="-3.175" width="0.1524" layer="21"/>
<wire x1="-4.318" y1="-3.048" x2="5.588" y2="-3.048" width="0.1524" layer="21"/>
<wire x1="5.588" y1="-3.048" x2="5.461" y2="-3.175" width="0.1524" layer="21"/>
<wire x1="5.461" y1="-3.1242" x2="-4.191" y2="-3.1242" width="0.1524" layer="21"/>
<wire x1="-4.191" y1="-3.1242" x2="-4.191" y2="-3.175" width="0.1524" layer="21"/>
<wire x1="-5.08" y1="-3.1242" x2="-5.461" y2="-3.1242" width="0.1524" layer="21"/>
<wire x1="-5.461" y1="-3.1242" x2="-5.461" y2="-3.175" width="0.1524" layer="21"/>
<wire x1="-4.445" y1="-2.8702" x2="-4.826" y2="-2.8702" width="0.1524" layer="21"/>
<wire x1="-4.445" y1="-2.8702" x2="-4.445" y2="-2.921" width="0.1524" layer="21"/>
<wire x1="-4.826" y1="-2.8702" x2="-4.826" y2="-2.921" width="0.1524" layer="21"/>
<wire x1="-4.699" y1="2.794" x2="-4.572" y2="2.794" width="0.3048" layer="21"/>
<wire x1="7.62" y1="0" x2="6.477" y2="0" width="0.508" layer="51"/>
<wire x1="-7.62" y1="0" x2="-6.477" y2="0" width="0.508" layer="51"/>
<pad name="+" x="-7.62" y="0" drill="0.8128" diameter="2.159"/>
<pad name="-" x="7.62" y="0" drill="0.8128" diameter="2.159" shape="octagon"/>
<text x="-5.461" y="3.429" size="1.27" layer="25" ratio="10">&gt;NAME</text>
<text x="-0.635" y="-1.8542" size="1.27" layer="27" ratio="10">&gt;VALUE</text>
<rectangle x1="-2.286" y1="-1.27" x2="-1.778" y2="1.27" layer="21"/>
<rectangle x1="-6.477" y1="-0.254" x2="-5.715" y2="0.254" layer="21"/>
<rectangle x1="5.715" y1="-0.254" x2="6.477" y2="0.254" layer="21"/>
</package>
<package name="E15-9" urn="urn:adsk.eagle:footprint:22843/1" library_version="11">
<description>&lt;b&gt;ELECTROLYTIC CAPACITOR&lt;/b&gt;&lt;p&gt;
grid 15.24 mm, diameter 9 mm</description>
<wire x1="-4.445" y1="0" x2="-3.556" y2="0" width="0.1524" layer="21"/>
<wire x1="-3.556" y1="0" x2="-3.556" y2="-1.27" width="0.1524" layer="21"/>
<wire x1="-3.556" y1="-1.27" x2="-3.048" y2="-1.27" width="0.1524" layer="21"/>
<wire x1="-3.048" y1="-1.27" x2="-3.048" y2="1.27" width="0.1524" layer="21"/>
<wire x1="-3.048" y1="1.27" x2="-3.556" y2="1.27" width="0.1524" layer="21"/>
<wire x1="-3.556" y1="1.27" x2="-3.556" y2="0" width="0.1524" layer="21"/>
<wire x1="-2.286" y1="0" x2="5.588" y2="0" width="0.1524" layer="21"/>
<wire x1="-4.191" y1="1.143" x2="-4.191" y2="0.635" width="0.1524" layer="21"/>
<wire x1="-4.445" y1="0.889" x2="-3.937" y2="0.889" width="0.1524" layer="21"/>
<wire x1="-6.096" y1="-4.318" x2="-6.096" y2="4.318" width="0.1524" layer="21"/>
<wire x1="-4.572" y1="4.572" x2="5.842" y2="4.572" width="0.1524" layer="21"/>
<wire x1="6.096" y1="4.318" x2="5.842" y2="4.572" width="0.1524" layer="21"/>
<wire x1="-4.826" y1="4.318" x2="-4.572" y2="4.572" width="0.1524" layer="21"/>
<wire x1="-5.842" y1="4.572" x2="-6.096" y2="4.318" width="0.1524" layer="21"/>
<wire x1="-5.461" y1="4.572" x2="-5.207" y2="4.318" width="0.1524" layer="21"/>
<wire x1="-5.842" y1="4.445" x2="-5.461" y2="4.445" width="0.3048" layer="21"/>
<wire x1="-5.842" y1="4.572" x2="-5.461" y2="4.572" width="0.1524" layer="21"/>
<wire x1="-6.096" y1="4.318" x2="-5.207" y2="4.318" width="0.1524" layer="21"/>
<wire x1="-5.207" y1="4.318" x2="-5.207" y2="4.064" width="0.1524" layer="21"/>
<wire x1="-4.826" y1="4.318" x2="-4.826" y2="4.064" width="0.1524" layer="21"/>
<wire x1="-4.572" y1="4.445" x2="5.842" y2="4.445" width="0.3048" layer="21"/>
<wire x1="-4.826" y1="4.318" x2="6.096" y2="4.318" width="0.1524" layer="21"/>
<wire x1="-5.207" y1="4.064" x2="-4.826" y2="4.064" width="0.1524" layer="21"/>
<wire x1="-5.207" y1="4.318" x2="-4.826" y2="4.318" width="0.1524" layer="21"/>
<wire x1="-4.572" y1="-4.572" x2="5.842" y2="-4.572" width="0.1524" layer="21"/>
<wire x1="-5.207" y1="4.064" x2="-5.207" y2="-4.191" width="0.1524" layer="21"/>
<wire x1="-5.207" y1="-4.191" x2="-5.207" y2="-4.2672" width="0.1524" layer="21"/>
<wire x1="-4.826" y1="4.064" x2="-4.826" y2="-4.191" width="0.1524" layer="21"/>
<wire x1="-4.826" y1="-4.191" x2="-4.826" y2="-4.2672" width="0.1524" layer="21"/>
<wire x1="-5.207" y1="-4.318" x2="-4.826" y2="-4.318" width="0.1524" layer="21"/>
<wire x1="-5.207" y1="-4.191" x2="-4.826" y2="-4.191" width="0.1524" layer="21"/>
<wire x1="6.096" y1="4.318" x2="6.096" y2="-4.318" width="0.1524" layer="21"/>
<wire x1="6.096" y1="-4.318" x2="5.969" y2="-4.445" width="0.1524" layer="21"/>
<wire x1="-6.096" y1="-4.318" x2="-5.969" y2="-4.445" width="0.1524" layer="21"/>
<wire x1="-5.969" y1="-4.445" x2="-5.842" y2="-4.572" width="0.1524" layer="21"/>
<wire x1="-5.461" y1="-4.572" x2="-5.334" y2="-4.445" width="0.1524" layer="21"/>
<wire x1="-5.334" y1="-4.445" x2="-5.207" y2="-4.318" width="0.1524" layer="21"/>
<wire x1="-5.842" y1="-4.572" x2="-5.461" y2="-4.572" width="0.1524" layer="21"/>
<wire x1="-5.969" y1="-4.445" x2="-5.334" y2="-4.445" width="0.1524" layer="21"/>
<wire x1="-4.826" y1="-4.318" x2="-4.699" y2="-4.445" width="0.1524" layer="21"/>
<wire x1="-4.699" y1="-4.445" x2="-4.572" y2="-4.572" width="0.1524" layer="21"/>
<wire x1="-4.699" y1="-4.445" x2="5.969" y2="-4.445" width="0.1524" layer="21"/>
<wire x1="5.969" y1="-4.445" x2="5.842" y2="-4.572" width="0.1524" layer="21"/>
<wire x1="5.842" y1="-4.5212" x2="-4.572" y2="-4.5212" width="0.1524" layer="21"/>
<wire x1="-4.572" y1="-4.5212" x2="-4.572" y2="-4.572" width="0.1524" layer="21"/>
<wire x1="-5.461" y1="-4.5212" x2="-5.842" y2="-4.5212" width="0.1524" layer="21"/>
<wire x1="-5.842" y1="-4.5212" x2="-5.842" y2="-4.572" width="0.1524" layer="21"/>
<wire x1="-4.826" y1="-4.2672" x2="-5.207" y2="-4.2672" width="0.1524" layer="21"/>
<wire x1="-4.826" y1="-4.2672" x2="-4.826" y2="-4.318" width="0.1524" layer="21"/>
<wire x1="-5.207" y1="-4.2672" x2="-5.207" y2="-4.318" width="0.1524" layer="21"/>
<wire x1="-5.08" y1="4.191" x2="-4.953" y2="4.191" width="0.3048" layer="21"/>
<wire x1="7.62" y1="0" x2="6.477" y2="0" width="0.508" layer="51"/>
<wire x1="-7.62" y1="0" x2="-6.477" y2="0" width="0.508" layer="51"/>
<pad name="+" x="-7.62" y="0" drill="0.8128" diameter="2.159"/>
<pad name="-" x="7.62" y="0" drill="0.8128" diameter="2.159" shape="octagon"/>
<text x="-5.842" y="4.826" size="1.27" layer="25" ratio="10">&gt;NAME</text>
<text x="-1.651" y="-1.9812" size="1.27" layer="27" ratio="10">&gt;VALUE</text>
<rectangle x1="-2.667" y1="-1.27" x2="-2.159" y2="1.27" layer="21"/>
<rectangle x1="6.096" y1="-0.254" x2="6.477" y2="0.254" layer="21"/>
<rectangle x1="-6.477" y1="-0.254" x2="-6.096" y2="0.254" layer="21"/>
</package>
<package name="E2,5-4R" urn="urn:adsk.eagle:footprint:22844/1" library_version="11">
<description>&lt;b&gt;ELECTROLYTIC CAPACITOR&lt;/b&gt;&lt;p&gt;
grid 2.54 mm, diameter 4 mm</description>
<wire x1="-0.127" y1="0" x2="0.0762" y2="0" width="0.6096" layer="21"/>
<wire x1="-2.794" y1="0" x2="-2.286" y2="0" width="0.1524" layer="21"/>
<wire x1="-2.54" y1="-0.254" x2="-2.54" y2="0.254" width="0.1524" layer="21"/>
<wire x1="1.27" y1="0" x2="-1.27" y2="0" width="0.6096" layer="51"/>
<wire x1="0.508" y1="0.635" x2="0.5403" y2="-0.6456" width="0.1524" layer="21" curve="320.718856"/>
<wire x1="0.508" y1="0.635" x2="0.5403" y2="-0.6456" width="0.1524" layer="51" curve="-39.281144"/>
<pad name="+" x="-1.27" y="0" drill="0.8128" diameter="1.6002"/>
<pad name="-" x="1.27" y="0" drill="0.8128" diameter="1.6002" shape="octagon"/>
<text x="0.762" y="1.016" size="1.27" layer="25" ratio="10">&gt;NAME</text>
<text x="0.762" y="-2.286" size="1.27" layer="27" ratio="10">&gt;VALUE</text>
</package>
<package name="E2,5-5" urn="urn:adsk.eagle:footprint:22845/1" library_version="11">
<description>&lt;b&gt;ELECTROLYTIC CAPACITOR&lt;/b&gt;&lt;p&gt;
grid 2.54 mm, diameter 5 mm</description>
<wire x1="-1.651" y1="1.27" x2="-1.397" y2="1.27" width="0.1524" layer="21"/>
<wire x1="-1.397" y1="1.016" x2="-1.397" y2="1.27" width="0.1524" layer="21"/>
<wire x1="-1.397" y1="1.27" x2="-1.143" y2="1.27" width="0.1524" layer="21"/>
<wire x1="-1.397" y1="1.27" x2="-1.397" y2="1.524" width="0.1524" layer="21"/>
<wire x1="-1.651" y1="0" x2="-0.762" y2="0" width="0.1524" layer="51"/>
<wire x1="-0.762" y1="0" x2="-0.762" y2="-1.27" width="0.1524" layer="51"/>
<wire x1="-0.762" y1="-1.27" x2="-0.254" y2="-1.27" width="0.1524" layer="51"/>
<wire x1="-0.254" y1="-1.27" x2="-0.254" y2="1.27" width="0.1524" layer="51"/>
<wire x1="-0.254" y1="1.27" x2="-0.762" y2="1.27" width="0.1524" layer="51"/>
<wire x1="-0.762" y1="1.27" x2="-0.762" y2="0" width="0.1524" layer="51"/>
<wire x1="0.635" y1="0" x2="1.651" y2="0" width="0.1524" layer="51"/>
<circle x="0" y="0" radius="2.54" width="0.1524" layer="21"/>
<pad name="-" x="1.27" y="0" drill="0.8128" diameter="1.6002" shape="octagon"/>
<pad name="+" x="-1.27" y="0" drill="0.8128" diameter="1.6002"/>
<text x="2.413" y="1.27" size="1.27" layer="25" ratio="10">&gt;NAME</text>
<text x="2.413" y="-2.413" size="1.27" layer="27" ratio="10">&gt;VALUE</text>
<rectangle x1="0.254" y1="-1.27" x2="0.762" y2="1.27" layer="51"/>
</package>
<package name="E2,5-6" urn="urn:adsk.eagle:footprint:22846/1" library_version="11">
<description>&lt;b&gt;ELECTROLYTIC CAPACITOR&lt;/b&gt;&lt;p&gt;
grid 2.54 mm, diameter 6 mm</description>
<wire x1="-2.032" y1="1.27" x2="-1.651" y2="1.27" width="0.1524" layer="21"/>
<wire x1="-1.651" y1="0.889" x2="-1.651" y2="1.27" width="0.1524" layer="21"/>
<wire x1="-1.651" y1="1.27" x2="-1.27" y2="1.27" width="0.1524" layer="21"/>
<wire x1="-1.651" y1="1.27" x2="-1.651" y2="1.651" width="0.1524" layer="21"/>
<wire x1="-1.651" y1="0" x2="-0.762" y2="0" width="0.1524" layer="51"/>
<wire x1="-0.762" y1="0" x2="-0.762" y2="-1.27" width="0.1524" layer="51"/>
<wire x1="-0.762" y1="-1.27" x2="-0.254" y2="-1.27" width="0.1524" layer="51"/>
<wire x1="-0.254" y1="-1.27" x2="-0.254" y2="1.27" width="0.1524" layer="51"/>
<wire x1="-0.254" y1="1.27" x2="-0.762" y2="1.27" width="0.1524" layer="51"/>
<wire x1="-0.762" y1="1.27" x2="-0.762" y2="0" width="0.1524" layer="51"/>
<wire x1="0.635" y1="0" x2="1.651" y2="0" width="0.1524" layer="51"/>
<circle x="0" y="0" radius="2.794" width="0.1524" layer="21"/>
<pad name="-" x="1.27" y="0" drill="0.8128" diameter="1.6002" shape="octagon"/>
<pad name="+" x="-1.27" y="0" drill="0.8128" diameter="1.6002"/>
<text x="2.667" y="1.524" size="1.27" layer="25" ratio="10">&gt;NAME</text>
<text x="2.667" y="-2.667" size="1.27" layer="27" ratio="10">&gt;VALUE</text>
<rectangle x1="0.254" y1="-1.27" x2="0.762" y2="1.27" layer="51"/>
</package>
<package name="E2,5-7" urn="urn:adsk.eagle:footprint:22847/1" library_version="11">
<description>&lt;b&gt;ELECTROLYTIC CAPACITOR&lt;/b&gt;&lt;p&gt;
grid 2.54 mm, diameter 7 mm</description>
<wire x1="-3.048" y1="0" x2="-2.286" y2="0" width="0.1524" layer="21"/>
<wire x1="-2.667" y1="-0.381" x2="-2.667" y2="0.381" width="0.1524" layer="21"/>
<wire x1="-1.651" y1="0" x2="-0.762" y2="0" width="0.1524" layer="51"/>
<wire x1="-0.762" y1="0" x2="-0.762" y2="-1.27" width="0.1524" layer="51"/>
<wire x1="-0.762" y1="-1.27" x2="-0.254" y2="-1.27" width="0.1524" layer="51"/>
<wire x1="-0.254" y1="-1.27" x2="-0.254" y2="1.27" width="0.1524" layer="51"/>
<wire x1="-0.254" y1="1.27" x2="-0.762" y2="1.27" width="0.1524" layer="51"/>
<wire x1="-0.762" y1="1.27" x2="-0.762" y2="0" width="0.1524" layer="51"/>
<wire x1="0.635" y1="0" x2="1.651" y2="0" width="0.1524" layer="51"/>
<circle x="0" y="0" radius="3.429" width="0.1524" layer="21"/>
<pad name="-" x="1.27" y="0" drill="0.8128" diameter="1.6002" shape="octagon"/>
<pad name="+" x="-1.27" y="0" drill="0.8128" diameter="1.6002"/>
<text x="3.048" y="2.032" size="1.27" layer="25" ratio="10">&gt;NAME</text>
<text x="3.048" y="-3.175" size="1.27" layer="27" ratio="10">&gt;VALUE</text>
<rectangle x1="0.254" y1="-1.27" x2="0.762" y2="1.27" layer="51"/>
</package>
<package name="E2,5RE" urn="urn:adsk.eagle:footprint:22848/1" library_version="11">
<description>&lt;b&gt;ELECTROLYTIC CAPACITOR&lt;/b&gt;&lt;p&gt;
grid 2.54 mm, diameter 4 mm,</description>
<wire x1="-0.127" y1="0" x2="0.0762" y2="0" width="0.6096" layer="21"/>
<wire x1="-2.794" y1="0" x2="-2.286" y2="0" width="0.1524" layer="21"/>
<wire x1="-2.54" y1="-0.254" x2="-2.54" y2="0.254" width="0.1524" layer="21"/>
<wire x1="1.27" y1="0" x2="-1.27" y2="0" width="0.6096" layer="51"/>
<wire x1="0.254" y1="1.143" x2="0.254" y2="-1.143" width="0.1524" layer="21" curve="286.260205"/>
<wire x1="0.254" y1="-1.143" x2="0.254" y2="1.143" width="0.1524" layer="51" curve="73.739795"/>
<pad name="+" x="-1.27" y="0" drill="0.8128" diameter="1.5748"/>
<pad name="-" x="1.27" y="0" drill="0.8128" diameter="1.5748" shape="octagon"/>
<text x="0.635" y="1.143" size="1.27" layer="25" ratio="10">&gt;NAME</text>
<text x="0.635" y="-2.286" size="1.27" layer="27" ratio="10">&gt;VALUE</text>
</package>
<package name="E2-4" urn="urn:adsk.eagle:footprint:22849/1" library_version="11">
<description>&lt;b&gt;ELECTROLYTIC CAPACITOR&lt;/b&gt;&lt;p&gt;
grid 2 mm, diameter 4 mm</description>
<wire x1="-1.524" y1="0" x2="-0.762" y2="0" width="0.1524" layer="51"/>
<wire x1="-0.762" y1="0" x2="-0.762" y2="-1.016" width="0.1524" layer="51"/>
<wire x1="-0.762" y1="-1.016" x2="-0.254" y2="-1.016" width="0.1524" layer="51"/>
<wire x1="-0.254" y1="-1.016" x2="-0.254" y2="1.016" width="0.1524" layer="51"/>
<wire x1="-0.254" y1="1.016" x2="-0.762" y2="1.016" width="0.1524" layer="51"/>
<wire x1="-0.762" y1="1.016" x2="-0.762" y2="0" width="0.1524" layer="51"/>
<wire x1="0.635" y1="0" x2="1.524" y2="0" width="0.1524" layer="51"/>
<wire x1="-0.762" y1="1.524" x2="-0.254" y2="1.524" width="0.1524" layer="21"/>
<wire x1="-0.508" y1="1.27" x2="-0.508" y2="1.778" width="0.1524" layer="21"/>
<wire x1="0.381" y1="1.524" x2="0.889" y2="1.524" width="0.1524" layer="21"/>
<circle x="0" y="0" radius="2.159" width="0.1524" layer="21"/>
<pad name="-" x="1.016" y="0" drill="0.8128" diameter="1.27" shape="octagon"/>
<pad name="+" x="-1.016" y="0" drill="0.8128" diameter="1.27"/>
<text x="2.159" y="0.889" size="1.27" layer="25" ratio="10">&gt;NAME</text>
<text x="2.159" y="-2.159" size="1.27" layer="27" ratio="10">&gt;VALUE</text>
<rectangle x1="0.254" y1="-1.016" x2="0.762" y2="1.016" layer="51"/>
</package>
<package name="E2-5" urn="urn:adsk.eagle:footprint:22850/1" library_version="11">
<description>&lt;b&gt;ELECTROLYTIC CAPACITOR&lt;/b&gt;&lt;p&gt;
grid 2.032 mm, diameter 5 mm</description>
<wire x1="-1.524" y1="0" x2="-0.762" y2="0" width="0.1524" layer="51"/>
<wire x1="-0.762" y1="0" x2="-0.762" y2="-1.016" width="0.1524" layer="51"/>
<wire x1="-0.762" y1="-1.016" x2="-0.254" y2="-1.016" width="0.1524" layer="51"/>
<wire x1="-0.254" y1="-1.016" x2="-0.254" y2="1.016" width="0.1524" layer="51"/>
<wire x1="-0.254" y1="1.016" x2="-0.762" y2="1.016" width="0.1524" layer="51"/>
<wire x1="-0.762" y1="1.016" x2="-0.762" y2="0" width="0.1524" layer="51"/>
<wire x1="0.635" y1="0" x2="1.524" y2="0" width="0.1524" layer="51"/>
<wire x1="-1.27" y1="1.778" x2="-0.762" y2="1.778" width="0.1524" layer="21"/>
<wire x1="-1.016" y1="1.524" x2="-1.016" y2="2.032" width="0.1524" layer="21"/>
<circle x="0" y="0" radius="2.54" width="0.1524" layer="21"/>
<pad name="-" x="1.016" y="0" drill="0.8128" diameter="1.27" shape="octagon"/>
<pad name="+" x="-1.016" y="0" drill="0.8128" diameter="1.27"/>
<text x="2.54" y="1.016" size="1.27" layer="25" ratio="10">&gt;NAME</text>
<text x="2.54" y="-2.159" size="1.27" layer="27" ratio="10">&gt;VALUE</text>
<rectangle x1="0.254" y1="-1.016" x2="0.762" y2="1.016" layer="51"/>
</package>
<package name="E22-10" urn="urn:adsk.eagle:footprint:22851/1" library_version="11">
<description>&lt;b&gt;ELECTROLYTIC CAPACITOR&lt;/b&gt;&lt;p&gt;
grid 22.86 mm, diameter 10 mm</description>
<wire x1="-6.35" y1="5.08" x2="8.509" y2="5.08" width="0.1524" layer="21"/>
<wire x1="-8.89" y1="4.699" x2="-8.89" y2="-4.699" width="0.1524" layer="21"/>
<wire x1="-8.89" y1="4.699" x2="-8.509" y2="5.08" width="0.1524" layer="21"/>
<wire x1="-8.509" y1="5.08" x2="-8.001" y2="5.08" width="0.1524" layer="21"/>
<wire x1="-7.62" y1="4.699" x2="-8.001" y2="5.08" width="0.1524" layer="21"/>
<wire x1="-7.62" y1="4.699" x2="-6.731" y2="4.699" width="0.1524" layer="21"/>
<wire x1="-6.35" y1="5.08" x2="-6.731" y2="4.699" width="0.1524" layer="21"/>
<wire x1="-7.62" y1="4.699" x2="-7.62" y2="4.318" width="0.1524" layer="21"/>
<wire x1="-6.731" y1="4.699" x2="-6.731" y2="4.318" width="0.1524" layer="21"/>
<wire x1="-8.89" y1="4.699" x2="-7.62" y2="4.699" width="0.1524" layer="21"/>
<wire x1="-7.62" y1="4.318" x2="-6.731" y2="4.318" width="0.1524" layer="21"/>
<wire x1="-6.731" y1="4.699" x2="8.89" y2="4.699" width="0.1524" layer="21"/>
<wire x1="-6.35" y1="4.953" x2="8.509" y2="4.953" width="0.3048" layer="21"/>
<wire x1="-6.477" y1="4.826" x2="8.636" y2="4.826" width="0.3048" layer="21"/>
<wire x1="-8.509" y1="4.953" x2="-8.001" y2="4.953" width="0.3048" layer="21"/>
<wire x1="-8.636" y1="4.826" x2="-7.874" y2="4.826" width="0.3048" layer="21"/>
<wire x1="-7.493" y1="4.572" x2="-6.858" y2="4.572" width="0.3048" layer="21"/>
<wire x1="-7.493" y1="4.445" x2="-6.858" y2="4.445" width="0.3048" layer="21"/>
<wire x1="-8.89" y1="-4.699" x2="-8.763" y2="-4.826" width="0.1524" layer="21"/>
<wire x1="-8.509" y1="-5.08" x2="-8.001" y2="-5.08" width="0.1524" layer="21"/>
<wire x1="-7.62" y1="-4.699" x2="-7.747" y2="-4.826" width="0.1524" layer="21"/>
<wire x1="-7.62" y1="-4.699" x2="-7.62" y2="-4.445" width="0.1524" layer="21"/>
<wire x1="-7.62" y1="-4.699" x2="-6.731" y2="-4.699" width="0.1524" layer="21"/>
<wire x1="-6.35" y1="-5.08" x2="-6.604" y2="-4.826" width="0.1524" layer="21"/>
<wire x1="-6.35" y1="-5.08" x2="8.509" y2="-5.08" width="0.1524" layer="21"/>
<wire x1="-6.731" y1="4.318" x2="-6.731" y2="-4.445" width="0.1524" layer="21"/>
<wire x1="-8.763" y1="-4.826" x2="-7.747" y2="-4.826" width="0.1524" layer="21"/>
<wire x1="-8.763" y1="-4.826" x2="-8.509" y2="-5.08" width="0.1524" layer="21"/>
<wire x1="-7.747" y1="-4.826" x2="-8.001" y2="-5.08" width="0.1524" layer="21"/>
<wire x1="-6.604" y1="-4.826" x2="8.763" y2="-4.826" width="0.1524" layer="21"/>
<wire x1="-6.604" y1="-4.826" x2="-6.731" y2="-4.699" width="0.1524" layer="21"/>
<wire x1="-8.509" y1="-4.953" x2="-8.001" y2="-4.953" width="0.254" layer="21"/>
<wire x1="-7.493" y1="-4.572" x2="-6.858" y2="-4.572" width="0.254" layer="21"/>
<wire x1="-6.35" y1="-4.953" x2="8.509" y2="-4.953" width="0.254" layer="21"/>
<wire x1="-7.62" y1="-4.445" x2="-6.731" y2="-4.445" width="0.1524" layer="21"/>
<wire x1="-7.62" y1="-4.445" x2="-7.62" y2="4.318" width="0.1524" layer="21"/>
<wire x1="-6.731" y1="-4.445" x2="-6.731" y2="-4.699" width="0.1524" layer="21"/>
<wire x1="8.509" y1="-5.08" x2="8.763" y2="-4.826" width="0.1524" layer="21"/>
<wire x1="8.763" y1="-4.826" x2="8.89" y2="-4.699" width="0.1524" layer="21"/>
<wire x1="8.509" y1="5.08" x2="8.89" y2="4.699" width="0.1524" layer="21"/>
<wire x1="8.89" y1="4.699" x2="8.89" y2="-4.699" width="0.1524" layer="21"/>
<wire x1="-5.08" y1="-1.524" x2="-4.572" y2="-1.524" width="0.1524" layer="21"/>
<wire x1="-4.572" y1="-1.524" x2="-4.572" y2="1.524" width="0.1524" layer="21"/>
<wire x1="-4.572" y1="1.524" x2="-5.08" y2="1.524" width="0.1524" layer="21"/>
<wire x1="-5.842" y1="1.27" x2="-5.842" y2="0.508" width="0.1524" layer="21"/>
<wire x1="-6.223" y1="0.889" x2="-5.461" y2="0.889" width="0.1524" layer="21"/>
<wire x1="-5.08" y1="1.524" x2="-5.08" y2="0" width="0.1524" layer="21"/>
<wire x1="-5.08" y1="0" x2="-5.08" y2="-1.524" width="0.1524" layer="21"/>
<wire x1="-3.683" y1="0" x2="8.382" y2="0" width="0.1524" layer="21"/>
<wire x1="-6.223" y1="0" x2="-5.08" y2="0" width="0.1524" layer="21"/>
<wire x1="11.43" y1="0" x2="9.779" y2="0" width="0.762" layer="51"/>
<wire x1="-11.43" y1="0" x2="-9.779" y2="0" width="0.762" layer="51"/>
<pad name="+" x="-11.43" y="0" drill="1.016" diameter="3.1496"/>
<pad name="-" x="11.43" y="0" drill="1.016" diameter="3.1496" shape="octagon"/>
<text x="-8.509" y="5.334" size="1.778" layer="25" ratio="10">&gt;NAME</text>
<text x="-2.7686" y="-2.3622" size="1.778" layer="27" ratio="10">&gt;VALUE</text>
<rectangle x1="-4.064" y1="-1.524" x2="-3.556" y2="1.524" layer="21"/>
<rectangle x1="-9.779" y1="-0.381" x2="-8.89" y2="0.381" layer="21"/>
<rectangle x1="8.89" y1="-0.381" x2="9.779" y2="0.381" layer="21"/>
</package>
<package name="E22-6" urn="urn:adsk.eagle:footprint:22852/1" library_version="11">
<description>&lt;b&gt;ELECTROLYTIC CAPACITOR&lt;/b&gt;&lt;p&gt;
grid 22.86 mm, diameter 6 mm</description>
<wire x1="-6.35" y1="3.175" x2="8.509" y2="3.175" width="0.1524" layer="21"/>
<wire x1="-8.89" y1="2.794" x2="-8.89" y2="-2.794" width="0.1524" layer="21"/>
<wire x1="-8.89" y1="2.794" x2="-8.509" y2="3.175" width="0.1524" layer="21"/>
<wire x1="-8.509" y1="3.175" x2="-8.001" y2="3.175" width="0.1524" layer="21"/>
<wire x1="-7.62" y1="2.794" x2="-8.001" y2="3.175" width="0.1524" layer="21"/>
<wire x1="-7.62" y1="2.794" x2="-6.731" y2="2.794" width="0.1524" layer="21"/>
<wire x1="-6.35" y1="3.175" x2="-6.731" y2="2.794" width="0.1524" layer="21"/>
<wire x1="-7.62" y1="2.794" x2="-7.62" y2="2.413" width="0.1524" layer="21"/>
<wire x1="-6.731" y1="2.794" x2="-6.731" y2="2.413" width="0.1524" layer="21"/>
<wire x1="-8.89" y1="2.794" x2="-7.62" y2="2.794" width="0.1524" layer="21"/>
<wire x1="-7.62" y1="2.413" x2="-6.731" y2="2.413" width="0.1524" layer="21"/>
<wire x1="-6.731" y1="2.794" x2="8.89" y2="2.794" width="0.1524" layer="21"/>
<wire x1="-6.35" y1="3.048" x2="8.509" y2="3.048" width="0.3048" layer="21"/>
<wire x1="-6.477" y1="2.921" x2="8.636" y2="2.921" width="0.3048" layer="21"/>
<wire x1="-8.509" y1="3.048" x2="-8.001" y2="3.048" width="0.3048" layer="21"/>
<wire x1="-8.636" y1="2.921" x2="-7.874" y2="2.921" width="0.3048" layer="21"/>
<wire x1="-7.493" y1="2.667" x2="-6.858" y2="2.667" width="0.3048" layer="21"/>
<wire x1="-7.493" y1="2.54" x2="-6.858" y2="2.54" width="0.3048" layer="21"/>
<wire x1="-8.89" y1="-2.794" x2="-8.763" y2="-2.921" width="0.1524" layer="21"/>
<wire x1="-8.509" y1="-3.175" x2="-8.001" y2="-3.175" width="0.1524" layer="21"/>
<wire x1="-7.62" y1="-2.794" x2="-7.747" y2="-2.921" width="0.1524" layer="21"/>
<wire x1="-7.62" y1="-2.794" x2="-7.62" y2="-2.54" width="0.1524" layer="21"/>
<wire x1="-7.62" y1="-2.794" x2="-6.731" y2="-2.794" width="0.1524" layer="21"/>
<wire x1="-6.35" y1="-3.175" x2="-6.604" y2="-2.921" width="0.1524" layer="21"/>
<wire x1="-6.35" y1="-3.175" x2="8.509" y2="-3.175" width="0.1524" layer="21"/>
<wire x1="-6.731" y1="2.413" x2="-6.731" y2="-2.54" width="0.1524" layer="21"/>
<wire x1="-8.763" y1="-2.921" x2="-7.747" y2="-2.921" width="0.1524" layer="21"/>
<wire x1="-8.763" y1="-2.921" x2="-8.509" y2="-3.175" width="0.1524" layer="21"/>
<wire x1="-7.747" y1="-2.921" x2="-8.001" y2="-3.175" width="0.1524" layer="21"/>
<wire x1="-6.604" y1="-2.921" x2="8.763" y2="-2.921" width="0.1524" layer="21"/>
<wire x1="-6.604" y1="-2.921" x2="-6.731" y2="-2.794" width="0.1524" layer="21"/>
<wire x1="-8.509" y1="-3.048" x2="-8.001" y2="-3.048" width="0.254" layer="21"/>
<wire x1="-7.493" y1="-2.667" x2="-6.858" y2="-2.667" width="0.254" layer="21"/>
<wire x1="-6.35" y1="-3.048" x2="8.509" y2="-3.048" width="0.254" layer="21"/>
<wire x1="-7.62" y1="-2.54" x2="-6.731" y2="-2.54" width="0.1524" layer="21"/>
<wire x1="-7.62" y1="-2.54" x2="-7.62" y2="2.413" width="0.1524" layer="21"/>
<wire x1="-6.731" y1="-2.54" x2="-6.731" y2="-2.794" width="0.1524" layer="21"/>
<wire x1="8.509" y1="-3.175" x2="8.763" y2="-2.921" width="0.1524" layer="21"/>
<wire x1="8.763" y1="-2.921" x2="8.89" y2="-2.794" width="0.1524" layer="21"/>
<wire x1="8.509" y1="3.175" x2="8.89" y2="2.794" width="0.1524" layer="21"/>
<wire x1="8.89" y1="2.794" x2="8.89" y2="-2.794" width="0.1524" layer="21"/>
<wire x1="-5.08" y1="-1.524" x2="-4.572" y2="-1.524" width="0.1524" layer="21"/>
<wire x1="-4.572" y1="-1.524" x2="-4.572" y2="1.524" width="0.1524" layer="21"/>
<wire x1="-4.572" y1="1.524" x2="-5.08" y2="1.524" width="0.1524" layer="21"/>
<wire x1="-5.842" y1="1.27" x2="-5.842" y2="0.508" width="0.1524" layer="21"/>
<wire x1="-6.223" y1="0.889" x2="-5.461" y2="0.889" width="0.1524" layer="21"/>
<wire x1="-5.08" y1="1.524" x2="-5.08" y2="0" width="0.1524" layer="21"/>
<wire x1="-5.08" y1="0" x2="-5.08" y2="-1.524" width="0.1524" layer="21"/>
<wire x1="-3.683" y1="0" x2="8.382" y2="0" width="0.1524" layer="21"/>
<wire x1="-6.223" y1="0" x2="-5.08" y2="0" width="0.1524" layer="21"/>
<wire x1="11.43" y1="0" x2="9.779" y2="0" width="0.762" layer="51"/>
<wire x1="-11.43" y1="0" x2="-9.779" y2="0" width="0.762" layer="51"/>
<pad name="+" x="-11.43" y="0" drill="1.016" diameter="3.1496"/>
<pad name="-" x="11.43" y="0" drill="1.016" diameter="3.1496" shape="octagon"/>
<text x="-8.509" y="3.429" size="1.778" layer="25" ratio="10">&gt;NAME</text>
<text x="-8.4836" y="-5.2832" size="1.778" layer="27" ratio="10">&gt;VALUE</text>
<rectangle x1="-4.064" y1="-1.524" x2="-3.556" y2="1.524" layer="21"/>
<rectangle x1="-9.779" y1="-0.381" x2="-8.89" y2="0.381" layer="21"/>
<rectangle x1="8.89" y1="-0.381" x2="9.779" y2="0.381" layer="21"/>
</package>
<package name="E22-9" urn="urn:adsk.eagle:footprint:22853/1" library_version="11">
<description>&lt;b&gt;ELECTROLYTIC CAPACITOR&lt;/b&gt;&lt;p&gt;
grid 22.86 mm, diameter 9 mm</description>
<wire x1="-6.35" y1="4.445" x2="8.509" y2="4.445" width="0.1524" layer="21"/>
<wire x1="-8.89" y1="4.064" x2="-8.89" y2="-4.064" width="0.1524" layer="21"/>
<wire x1="-8.89" y1="4.064" x2="-8.509" y2="4.445" width="0.1524" layer="21"/>
<wire x1="-8.509" y1="4.445" x2="-8.001" y2="4.445" width="0.1524" layer="21"/>
<wire x1="-7.62" y1="4.064" x2="-8.001" y2="4.445" width="0.1524" layer="21"/>
<wire x1="-7.62" y1="4.064" x2="-6.731" y2="4.064" width="0.1524" layer="21"/>
<wire x1="-6.35" y1="4.445" x2="-6.731" y2="4.064" width="0.1524" layer="21"/>
<wire x1="-7.62" y1="4.064" x2="-7.62" y2="3.683" width="0.1524" layer="21"/>
<wire x1="-6.731" y1="4.064" x2="-6.731" y2="3.683" width="0.1524" layer="21"/>
<wire x1="-8.89" y1="4.064" x2="-7.62" y2="4.064" width="0.1524" layer="21"/>
<wire x1="-7.62" y1="3.683" x2="-6.731" y2="3.683" width="0.1524" layer="21"/>
<wire x1="-6.731" y1="4.064" x2="8.89" y2="4.064" width="0.1524" layer="21"/>
<wire x1="-6.35" y1="4.318" x2="8.509" y2="4.318" width="0.3048" layer="21"/>
<wire x1="-6.477" y1="4.191" x2="8.636" y2="4.191" width="0.3048" layer="21"/>
<wire x1="-8.509" y1="4.318" x2="-8.001" y2="4.318" width="0.3048" layer="21"/>
<wire x1="-8.636" y1="4.191" x2="-7.874" y2="4.191" width="0.3048" layer="21"/>
<wire x1="-7.493" y1="3.937" x2="-6.858" y2="3.937" width="0.3048" layer="21"/>
<wire x1="-7.493" y1="3.81" x2="-6.858" y2="3.81" width="0.3048" layer="21"/>
<wire x1="-8.89" y1="-4.064" x2="-8.763" y2="-4.191" width="0.1524" layer="21"/>
<wire x1="-8.509" y1="-4.445" x2="-8.001" y2="-4.445" width="0.1524" layer="21"/>
<wire x1="-7.62" y1="-4.064" x2="-7.747" y2="-4.191" width="0.1524" layer="21"/>
<wire x1="-7.62" y1="-4.064" x2="-7.62" y2="-3.81" width="0.1524" layer="21"/>
<wire x1="-7.62" y1="-4.064" x2="-6.731" y2="-4.064" width="0.1524" layer="21"/>
<wire x1="-6.35" y1="-4.445" x2="-6.604" y2="-4.191" width="0.1524" layer="21"/>
<wire x1="-6.35" y1="-4.445" x2="8.509" y2="-4.445" width="0.1524" layer="21"/>
<wire x1="-6.731" y1="3.683" x2="-6.731" y2="-3.81" width="0.1524" layer="21"/>
<wire x1="-8.763" y1="-4.191" x2="-7.747" y2="-4.191" width="0.1524" layer="21"/>
<wire x1="-8.763" y1="-4.191" x2="-8.509" y2="-4.445" width="0.1524" layer="21"/>
<wire x1="-7.747" y1="-4.191" x2="-8.001" y2="-4.445" width="0.1524" layer="21"/>
<wire x1="-6.604" y1="-4.191" x2="8.763" y2="-4.191" width="0.1524" layer="21"/>
<wire x1="-6.604" y1="-4.191" x2="-6.731" y2="-4.064" width="0.1524" layer="21"/>
<wire x1="-8.509" y1="-4.318" x2="-8.001" y2="-4.318" width="0.254" layer="21"/>
<wire x1="-7.493" y1="-3.937" x2="-6.858" y2="-3.937" width="0.254" layer="21"/>
<wire x1="-6.35" y1="-4.318" x2="8.509" y2="-4.318" width="0.254" layer="21"/>
<wire x1="-7.62" y1="-3.81" x2="-6.731" y2="-3.81" width="0.1524" layer="21"/>
<wire x1="-7.62" y1="-3.81" x2="-7.62" y2="3.683" width="0.1524" layer="21"/>
<wire x1="-6.731" y1="-3.81" x2="-6.731" y2="-4.064" width="0.1524" layer="21"/>
<wire x1="8.509" y1="-4.445" x2="8.763" y2="-4.191" width="0.1524" layer="21"/>
<wire x1="8.763" y1="-4.191" x2="8.89" y2="-4.064" width="0.1524" layer="21"/>
<wire x1="8.509" y1="4.445" x2="8.89" y2="4.064" width="0.1524" layer="21"/>
<wire x1="8.89" y1="4.064" x2="8.89" y2="-4.064" width="0.1524" layer="21"/>
<wire x1="-5.08" y1="-1.524" x2="-4.572" y2="-1.524" width="0.1524" layer="21"/>
<wire x1="-4.572" y1="-1.524" x2="-4.572" y2="1.524" width="0.1524" layer="21"/>
<wire x1="-4.572" y1="1.524" x2="-5.08" y2="1.524" width="0.1524" layer="21"/>
<wire x1="-5.842" y1="1.27" x2="-5.842" y2="0.508" width="0.1524" layer="21"/>
<wire x1="-6.223" y1="0.889" x2="-5.461" y2="0.889" width="0.1524" layer="21"/>
<wire x1="-5.08" y1="1.524" x2="-5.08" y2="0" width="0.1524" layer="21"/>
<wire x1="-5.08" y1="0" x2="-5.08" y2="-1.524" width="0.1524" layer="21"/>
<wire x1="-3.683" y1="0" x2="8.382" y2="0" width="0.1524" layer="21"/>
<wire x1="-6.223" y1="0" x2="-5.08" y2="0" width="0.1524" layer="21"/>
<wire x1="11.43" y1="0" x2="9.779" y2="0" width="0.762" layer="51"/>
<wire x1="-11.43" y1="0" x2="-9.779" y2="0" width="0.762" layer="51"/>
<pad name="+" x="-11.43" y="0" drill="1.016" diameter="3.1496"/>
<pad name="-" x="11.43" y="0" drill="1.016" diameter="3.1496" shape="octagon"/>
<text x="-8.509" y="4.826" size="1.778" layer="25" ratio="10">&gt;NAME</text>
<text x="-2.7686" y="-2.3622" size="1.778" layer="27" ratio="10">&gt;VALUE</text>
<rectangle x1="-4.064" y1="-1.524" x2="-3.556" y2="1.524" layer="21"/>
<rectangle x1="-9.779" y1="-0.381" x2="-8.89" y2="0.381" layer="21"/>
<rectangle x1="8.89" y1="-0.381" x2="9.779" y2="0.381" layer="21"/>
</package>
<package name="E3,5-10" urn="urn:adsk.eagle:footprint:22854/1" library_version="11">
<description>&lt;b&gt;ELECTROLYTIC CAPACITOR&lt;/b&gt;&lt;p&gt;
grid 3.5 mm, diameter 10 mm</description>
<wire x1="-3.429" y1="1.143" x2="-2.667" y2="1.143" width="0.1524" layer="21"/>
<wire x1="-3.048" y1="0.762" x2="-3.048" y2="1.524" width="0.1524" layer="21"/>
<wire x1="-1.651" y1="0" x2="-0.762" y2="0" width="0.1524" layer="51"/>
<wire x1="-0.762" y1="0" x2="-0.762" y2="-1.27" width="0.1524" layer="51"/>
<wire x1="-0.762" y1="-1.27" x2="-0.254" y2="-1.27" width="0.1524" layer="51"/>
<wire x1="-0.254" y1="-1.27" x2="-0.254" y2="1.27" width="0.1524" layer="51"/>
<wire x1="-0.254" y1="1.27" x2="-0.762" y2="1.27" width="0.1524" layer="51"/>
<wire x1="-0.762" y1="1.27" x2="-0.762" y2="0" width="0.1524" layer="51"/>
<wire x1="0.635" y1="0" x2="1.651" y2="0" width="0.1524" layer="51"/>
<circle x="0" y="0" radius="5.08" width="0.1524" layer="21"/>
<pad name="-" x="1.778" y="0" drill="0.8128" diameter="1.6002" shape="octagon"/>
<pad name="+" x="-1.778" y="0" drill="0.8128" diameter="1.6002"/>
<text x="4.064" y="3.429" size="1.27" layer="25" ratio="10">&gt;NAME</text>
<text x="-3.302" y="-3.048" size="1.27" layer="27" ratio="10">&gt;VALUE</text>
<rectangle x1="0.254" y1="-1.27" x2="0.762" y2="1.27" layer="51"/>
</package>
<package name="E25-10" urn="urn:adsk.eagle:footprint:22855/1" library_version="11">
<description>&lt;b&gt;ELECTROLYTIC CAPACITOR&lt;/b&gt;&lt;p&gt;
grid 25.4 mm, diameter 10 mm</description>
<wire x1="-10.16" y1="4.826" x2="-9.906" y2="5.08" width="0.1524" layer="21"/>
<wire x1="-9.906" y1="5.08" x2="-9.017" y2="5.08" width="0.1524" layer="21"/>
<wire x1="-9.017" y1="5.08" x2="-8.763" y2="4.826" width="0.1524" layer="21"/>
<wire x1="-7.747" y1="5.08" x2="9.906" y2="5.08" width="0.1524" layer="21"/>
<wire x1="-9.906" y1="-5.08" x2="-9.017" y2="-5.08" width="0.1524" layer="21"/>
<wire x1="-7.747" y1="-5.08" x2="9.906" y2="-5.08" width="0.1524" layer="21"/>
<wire x1="-10.16" y1="4.826" x2="-10.16" y2="-4.826" width="0.1524" layer="21"/>
<wire x1="9.906" y1="5.08" x2="10.16" y2="4.826" width="0.1524" layer="21"/>
<wire x1="9.906" y1="-5.08" x2="10.033" y2="-4.953" width="0.1524" layer="21"/>
<wire x1="10.16" y1="-4.826" x2="10.16" y2="4.826" width="0.1524" layer="21"/>
<wire x1="-7.747" y1="5.08" x2="-8.001" y2="4.826" width="0.1524" layer="21"/>
<wire x1="-8.763" y1="4.826" x2="-8.763" y2="4.572" width="0.1524" layer="21"/>
<wire x1="-8.001" y1="4.826" x2="-8.001" y2="4.572" width="0.1524" layer="21"/>
<wire x1="-8.001" y1="4.826" x2="10.16" y2="4.826" width="0.1524" layer="21"/>
<wire x1="-10.16" y1="4.826" x2="-8.763" y2="4.826" width="0.1524" layer="21"/>
<wire x1="-8.001" y1="4.826" x2="-8.763" y2="4.826" width="0.1524" layer="21"/>
<wire x1="-8.763" y1="4.572" x2="-8.001" y2="4.572" width="0.1524" layer="21"/>
<wire x1="-7.747" y1="4.953" x2="9.906" y2="4.953" width="0.3048" layer="21"/>
<wire x1="-9.906" y1="4.953" x2="-9.017" y2="4.953" width="0.3048" layer="21"/>
<wire x1="-8.763" y1="-4.826" x2="-8.763" y2="-4.7752" width="0.1524" layer="21"/>
<wire x1="-8.001" y1="-4.826" x2="-8.001" y2="-4.7752" width="0.1524" layer="21"/>
<wire x1="-8.763" y1="-4.699" x2="-8.763" y2="4.572" width="0.1524" layer="21"/>
<wire x1="-8.001" y1="-4.699" x2="-8.001" y2="4.572" width="0.1524" layer="21"/>
<wire x1="-8.001" y1="-4.826" x2="-8.763" y2="-4.826" width="0.1524" layer="21"/>
<wire x1="-8.763" y1="-4.699" x2="-8.001" y2="-4.699" width="0.1524" layer="21"/>
<wire x1="-6.35" y1="-1.524" x2="-5.842" y2="-1.524" width="0.1524" layer="21"/>
<wire x1="-5.842" y1="-1.524" x2="-5.842" y2="1.524" width="0.1524" layer="21"/>
<wire x1="-5.842" y1="1.524" x2="-6.35" y2="1.524" width="0.1524" layer="21"/>
<wire x1="-7.112" y1="1.27" x2="-7.112" y2="0.508" width="0.1524" layer="21"/>
<wire x1="-7.493" y1="0.889" x2="-6.731" y2="0.889" width="0.1524" layer="21"/>
<wire x1="-6.35" y1="1.524" x2="-6.35" y2="0" width="0.1524" layer="21"/>
<wire x1="-6.35" y1="0" x2="-6.35" y2="-1.524" width="0.1524" layer="21"/>
<wire x1="-4.953" y1="0" x2="9.652" y2="0" width="0.1524" layer="21"/>
<wire x1="-7.493" y1="0" x2="-6.35" y2="0" width="0.1524" layer="21"/>
<wire x1="-10.16" y1="-4.826" x2="-10.033" y2="-4.953" width="0.1524" layer="21"/>
<wire x1="-10.033" y1="-4.953" x2="-9.906" y2="-5.08" width="0.1524" layer="21"/>
<wire x1="-9.017" y1="-5.08" x2="-8.89" y2="-4.953" width="0.1524" layer="21"/>
<wire x1="-8.89" y1="-4.953" x2="-8.763" y2="-4.826" width="0.1524" layer="21"/>
<wire x1="-10.033" y1="-4.953" x2="-8.89" y2="-4.953" width="0.1524" layer="21"/>
<wire x1="-9.906" y1="-5.0292" x2="-9.017" y2="-5.0292" width="0.1524" layer="21"/>
<wire x1="-9.017" y1="-5.0292" x2="-9.017" y2="-5.08" width="0.1524" layer="21"/>
<wire x1="-8.763" y1="-4.7752" x2="-8.001" y2="-4.7752" width="0.1524" layer="21"/>
<wire x1="-8.763" y1="-4.7752" x2="-8.763" y2="-4.699" width="0.1524" layer="21"/>
<wire x1="-8.001" y1="-4.7752" x2="-8.001" y2="-4.699" width="0.1524" layer="21"/>
<wire x1="-7.747" y1="-5.08" x2="-7.874" y2="-4.953" width="0.1524" layer="21"/>
<wire x1="-7.874" y1="-4.953" x2="-8.001" y2="-4.826" width="0.1524" layer="21"/>
<wire x1="-7.747" y1="-5.08" x2="-7.747" y2="-5.0292" width="0.1524" layer="21"/>
<wire x1="-7.747" y1="-5.0292" x2="9.906" y2="-5.0292" width="0.1524" layer="21"/>
<wire x1="-7.874" y1="-4.953" x2="10.033" y2="-4.953" width="0.1524" layer="21"/>
<wire x1="10.033" y1="-4.953" x2="10.16" y2="-4.826" width="0.1524" layer="21"/>
<wire x1="-8.636" y1="4.699" x2="-8.128" y2="4.699" width="0.3048" layer="21"/>
<wire x1="12.7" y1="0" x2="11.049" y2="0" width="0.762" layer="51"/>
<wire x1="-12.7" y1="0" x2="-11.049" y2="0" width="0.762" layer="51"/>
<pad name="+" x="-12.7" y="0" drill="1.1176" diameter="3.1496"/>
<pad name="-" x="12.7" y="0" drill="1.1176" diameter="3.1496" shape="octagon"/>
<text x="-9.906" y="5.334" size="1.778" layer="25" ratio="10">&gt;NAME</text>
<text x="-4.0386" y="-2.4892" size="1.778" layer="27" ratio="10">&gt;VALUE</text>
<rectangle x1="-5.334" y1="-1.524" x2="-4.826" y2="1.524" layer="21"/>
<rectangle x1="-11.049" y1="-0.381" x2="-10.16" y2="0.381" layer="21"/>
<rectangle x1="10.16" y1="-0.381" x2="11.049" y2="0.381" layer="21"/>
</package>
<package name="E25-9" urn="urn:adsk.eagle:footprint:22856/1" library_version="11">
<description>&lt;b&gt;ELECTROLYTIC CAPACITOR&lt;/b&gt;&lt;p&gt;
grid 25.4 mm, diameter 9 mm</description>
<wire x1="-10.16" y1="4.191" x2="-9.906" y2="4.445" width="0.1524" layer="21"/>
<wire x1="-9.906" y1="4.445" x2="-9.017" y2="4.445" width="0.1524" layer="21"/>
<wire x1="-9.017" y1="4.445" x2="-8.763" y2="4.191" width="0.1524" layer="21"/>
<wire x1="-7.747" y1="4.445" x2="9.906" y2="4.445" width="0.1524" layer="21"/>
<wire x1="-9.906" y1="-4.445" x2="-9.017" y2="-4.445" width="0.1524" layer="21"/>
<wire x1="-7.747" y1="-4.445" x2="9.906" y2="-4.445" width="0.1524" layer="21"/>
<wire x1="-10.16" y1="4.191" x2="-10.16" y2="-4.191" width="0.1524" layer="21"/>
<wire x1="9.906" y1="4.445" x2="10.16" y2="4.191" width="0.1524" layer="21"/>
<wire x1="9.906" y1="-4.445" x2="10.033" y2="-4.318" width="0.1524" layer="21"/>
<wire x1="10.16" y1="-4.191" x2="10.16" y2="4.191" width="0.1524" layer="21"/>
<wire x1="-7.747" y1="4.445" x2="-8.001" y2="4.191" width="0.1524" layer="21"/>
<wire x1="-8.763" y1="4.191" x2="-8.763" y2="3.937" width="0.1524" layer="21"/>
<wire x1="-8.001" y1="4.191" x2="-8.001" y2="3.937" width="0.1524" layer="21"/>
<wire x1="-8.001" y1="4.191" x2="10.16" y2="4.191" width="0.1524" layer="21"/>
<wire x1="-10.16" y1="4.191" x2="-8.763" y2="4.191" width="0.1524" layer="21"/>
<wire x1="-8.001" y1="4.191" x2="-8.763" y2="4.191" width="0.1524" layer="21"/>
<wire x1="-8.763" y1="3.937" x2="-8.001" y2="3.937" width="0.1524" layer="21"/>
<wire x1="-7.747" y1="4.318" x2="9.906" y2="4.318" width="0.3048" layer="21"/>
<wire x1="-9.906" y1="4.318" x2="-9.017" y2="4.318" width="0.3048" layer="21"/>
<wire x1="-8.763" y1="-4.191" x2="-8.763" y2="-4.1402" width="0.1524" layer="21"/>
<wire x1="-8.001" y1="-4.191" x2="-8.001" y2="-4.1402" width="0.1524" layer="21"/>
<wire x1="-8.763" y1="-4.064" x2="-8.763" y2="3.937" width="0.1524" layer="21"/>
<wire x1="-8.001" y1="-4.064" x2="-8.001" y2="3.937" width="0.1524" layer="21"/>
<wire x1="-8.001" y1="-4.191" x2="-8.763" y2="-4.191" width="0.1524" layer="21"/>
<wire x1="-8.763" y1="-4.064" x2="-8.001" y2="-4.064" width="0.1524" layer="21"/>
<wire x1="-6.35" y1="-1.524" x2="-5.842" y2="-1.524" width="0.1524" layer="21"/>
<wire x1="-5.842" y1="-1.524" x2="-5.842" y2="1.524" width="0.1524" layer="21"/>
<wire x1="-5.842" y1="1.524" x2="-6.35" y2="1.524" width="0.1524" layer="21"/>
<wire x1="-7.112" y1="1.27" x2="-7.112" y2="0.508" width="0.1524" layer="21"/>
<wire x1="-7.493" y1="0.889" x2="-6.731" y2="0.889" width="0.1524" layer="21"/>
<wire x1="-6.35" y1="1.524" x2="-6.35" y2="0" width="0.1524" layer="21"/>
<wire x1="-6.35" y1="0" x2="-6.35" y2="-1.524" width="0.1524" layer="21"/>
<wire x1="-4.953" y1="0" x2="9.652" y2="0" width="0.1524" layer="21"/>
<wire x1="-7.493" y1="0" x2="-6.35" y2="0" width="0.1524" layer="21"/>
<wire x1="-10.16" y1="-4.191" x2="-10.033" y2="-4.318" width="0.1524" layer="21"/>
<wire x1="-10.033" y1="-4.318" x2="-9.906" y2="-4.445" width="0.1524" layer="21"/>
<wire x1="-9.017" y1="-4.445" x2="-8.89" y2="-4.318" width="0.1524" layer="21"/>
<wire x1="-8.89" y1="-4.318" x2="-8.763" y2="-4.191" width="0.1524" layer="21"/>
<wire x1="-10.033" y1="-4.318" x2="-8.89" y2="-4.318" width="0.1524" layer="21"/>
<wire x1="-9.906" y1="-4.3942" x2="-9.017" y2="-4.3942" width="0.1524" layer="21"/>
<wire x1="-9.017" y1="-4.3942" x2="-9.017" y2="-4.445" width="0.1524" layer="21"/>
<wire x1="-8.763" y1="-4.1402" x2="-8.001" y2="-4.1402" width="0.1524" layer="21"/>
<wire x1="-8.763" y1="-4.1402" x2="-8.763" y2="-4.064" width="0.1524" layer="21"/>
<wire x1="-8.001" y1="-4.1402" x2="-8.001" y2="-4.064" width="0.1524" layer="21"/>
<wire x1="-7.747" y1="-4.445" x2="-7.874" y2="-4.318" width="0.1524" layer="21"/>
<wire x1="-7.874" y1="-4.318" x2="-8.001" y2="-4.191" width="0.1524" layer="21"/>
<wire x1="-7.747" y1="-4.445" x2="-7.747" y2="-4.3942" width="0.1524" layer="21"/>
<wire x1="-7.747" y1="-4.3942" x2="9.906" y2="-4.3942" width="0.1524" layer="21"/>
<wire x1="-7.874" y1="-4.318" x2="10.033" y2="-4.318" width="0.1524" layer="21"/>
<wire x1="10.033" y1="-4.318" x2="10.16" y2="-4.191" width="0.1524" layer="21"/>
<wire x1="-8.636" y1="4.064" x2="-8.128" y2="4.064" width="0.3048" layer="21"/>
<wire x1="12.7" y1="0" x2="11.049" y2="0" width="0.762" layer="51"/>
<wire x1="-12.7" y1="0" x2="-11.049" y2="0" width="0.762" layer="51"/>
<pad name="+" x="-12.7" y="0" drill="1.1176" diameter="3.1496"/>
<pad name="-" x="12.7" y="0" drill="1.1176" diameter="3.1496" shape="octagon"/>
<text x="-9.779" y="4.826" size="1.778" layer="25" ratio="10">&gt;NAME</text>
<text x="-4.0386" y="-2.4892" size="1.778" layer="27" ratio="10">&gt;VALUE</text>
<rectangle x1="-5.334" y1="-1.524" x2="-4.826" y2="1.524" layer="21"/>
<rectangle x1="-11.049" y1="-0.381" x2="-10.16" y2="0.381" layer="21"/>
<rectangle x1="10.16" y1="-0.381" x2="11.049" y2="0.381" layer="21"/>
</package>
<package name="E3,5-8" urn="urn:adsk.eagle:footprint:22857/1" library_version="11">
<description>&lt;b&gt;ELECTROLYTIC CAPACITOR&lt;/b&gt;&lt;p&gt;
grid 3.5 mm, diameter 8 mm</description>
<wire x1="-3.429" y1="1.143" x2="-2.667" y2="1.143" width="0.1524" layer="21"/>
<wire x1="-3.048" y1="0.762" x2="-3.048" y2="1.524" width="0.1524" layer="21"/>
<wire x1="-1.651" y1="0" x2="-0.762" y2="0" width="0.1524" layer="51"/>
<wire x1="-0.762" y1="0" x2="-0.762" y2="-1.27" width="0.1524" layer="51"/>
<wire x1="-0.762" y1="-1.27" x2="-0.254" y2="-1.27" width="0.1524" layer="51"/>
<wire x1="-0.254" y1="-1.27" x2="-0.254" y2="1.27" width="0.1524" layer="51"/>
<wire x1="-0.254" y1="1.27" x2="-0.762" y2="1.27" width="0.1524" layer="51"/>
<wire x1="-0.762" y1="1.27" x2="-0.762" y2="0" width="0.1524" layer="51"/>
<wire x1="0.635" y1="0" x2="1.651" y2="0" width="0.1524" layer="51"/>
<circle x="0" y="0" radius="4.064" width="0.1524" layer="21"/>
<pad name="-" x="1.778" y="0" drill="0.8128" diameter="1.6002" shape="octagon"/>
<pad name="+" x="-1.778" y="0" drill="0.8128" diameter="1.6002"/>
<text x="3.302" y="2.794" size="1.27" layer="25" ratio="10">&gt;NAME</text>
<text x="-2.286" y="-3.048" size="1.27" layer="27" ratio="10">&gt;VALUE</text>
<rectangle x1="0.254" y1="-1.27" x2="0.762" y2="1.27" layer="51"/>
</package>
<package name="E30-10" urn="urn:adsk.eagle:footprint:22858/1" library_version="11">
<description>&lt;b&gt;ELECTROLYTIC CAPACITOR&lt;/b&gt;&lt;p&gt;
grid 30.48 mm, diameter 10 mm</description>
<wire x1="12.7" y1="4.699" x2="12.7" y2="-4.699" width="0.1524" layer="21"/>
<wire x1="-12.7" y1="4.699" x2="-12.7" y2="-4.699" width="0.1524" layer="21"/>
<wire x1="-12.7" y1="4.699" x2="-12.319" y2="5.08" width="0.1524" layer="21"/>
<wire x1="-12.319" y1="5.08" x2="-11.811" y2="5.08" width="0.1524" layer="21"/>
<wire x1="-11.43" y1="4.699" x2="-11.811" y2="5.08" width="0.1524" layer="21"/>
<wire x1="-11.43" y1="4.699" x2="-10.541" y2="4.699" width="0.1524" layer="21"/>
<wire x1="-10.541" y1="4.699" x2="-10.16" y2="5.08" width="0.1524" layer="21"/>
<wire x1="-11.43" y1="4.699" x2="-11.43" y2="4.191" width="0.1524" layer="21"/>
<wire x1="-10.541" y1="4.699" x2="-10.541" y2="4.191" width="0.1524" layer="21"/>
<wire x1="-12.7" y1="4.699" x2="-11.43" y2="4.699" width="0.1524" layer="21"/>
<wire x1="-10.541" y1="4.699" x2="12.7" y2="4.699" width="0.1524" layer="21"/>
<wire x1="-11.43" y1="4.191" x2="-10.541" y2="4.191" width="0.1524" layer="21"/>
<wire x1="-12.319" y1="4.953" x2="-11.811" y2="4.953" width="0.3048" layer="21"/>
<wire x1="-12.446" y1="4.826" x2="-11.684" y2="4.826" width="0.3048" layer="21"/>
<wire x1="-11.303" y1="4.572" x2="-10.668" y2="4.572" width="0.3048" layer="21"/>
<wire x1="-11.303" y1="4.318" x2="-10.668" y2="4.318" width="0.3048" layer="21"/>
<wire x1="-10.16" y1="4.953" x2="12.319" y2="4.953" width="0.3048" layer="21"/>
<wire x1="-10.287" y1="4.826" x2="12.446" y2="4.826" width="0.3048" layer="21"/>
<wire x1="-12.7" y1="-4.699" x2="-12.573" y2="-4.826" width="0.1524" layer="21"/>
<wire x1="-12.319" y1="-5.08" x2="-11.811" y2="-5.08" width="0.1524" layer="21"/>
<wire x1="-11.43" y1="-4.699" x2="-11.557" y2="-4.826" width="0.1524" layer="21"/>
<wire x1="-11.43" y1="-4.699" x2="-10.541" y2="-4.699" width="0.1524" layer="21"/>
<wire x1="-10.16" y1="-5.08" x2="-10.414" y2="-4.826" width="0.1524" layer="21"/>
<wire x1="-12.573" y1="-4.826" x2="-11.557" y2="-4.826" width="0.1524" layer="21"/>
<wire x1="-12.573" y1="-4.826" x2="-12.319" y2="-5.08" width="0.1524" layer="21"/>
<wire x1="-11.557" y1="-4.826" x2="-11.811" y2="-5.08" width="0.1524" layer="21"/>
<wire x1="-10.414" y1="-4.826" x2="12.573" y2="-4.826" width="0.1524" layer="21"/>
<wire x1="-10.414" y1="-4.826" x2="-10.541" y2="-4.699" width="0.1524" layer="21"/>
<wire x1="-11.43" y1="4.191" x2="-11.43" y2="-4.445" width="0.1524" layer="21"/>
<wire x1="-10.541" y1="4.191" x2="-10.541" y2="-4.445" width="0.1524" layer="21"/>
<wire x1="-11.43" y1="-4.445" x2="-10.541" y2="-4.445" width="0.1524" layer="21"/>
<wire x1="-11.43" y1="-4.445" x2="-11.43" y2="-4.699" width="0.1524" layer="21"/>
<wire x1="-10.541" y1="-4.445" x2="-10.541" y2="-4.699" width="0.1524" layer="21"/>
<wire x1="-10.16" y1="-4.953" x2="12.319" y2="-4.953" width="0.3048" layer="21"/>
<wire x1="-12.319" y1="-4.953" x2="-11.811" y2="-4.953" width="0.3048" layer="21"/>
<wire x1="-11.303" y1="-4.572" x2="-10.668" y2="-4.572" width="0.3048" layer="21"/>
<wire x1="12.7" y1="-4.699" x2="12.573" y2="-4.826" width="0.1524" layer="21"/>
<wire x1="12.319" y1="-5.08" x2="-10.16" y2="-5.08" width="0.1524" layer="21"/>
<wire x1="12.573" y1="-4.826" x2="12.319" y2="-5.08" width="0.1524" layer="21"/>
<wire x1="12.7" y1="4.699" x2="12.319" y2="5.08" width="0.1524" layer="21"/>
<wire x1="12.319" y1="5.08" x2="-10.16" y2="5.08" width="0.1524" layer="21"/>
<wire x1="-8.382" y1="-1.524" x2="-7.874" y2="-1.524" width="0.1524" layer="21"/>
<wire x1="-7.874" y1="-1.524" x2="-7.874" y2="1.524" width="0.1524" layer="21"/>
<wire x1="-7.874" y1="1.524" x2="-8.382" y2="1.524" width="0.1524" layer="21"/>
<wire x1="-9.144" y1="1.27" x2="-9.144" y2="0.508" width="0.1524" layer="21"/>
<wire x1="-9.525" y1="0.889" x2="-8.763" y2="0.889" width="0.1524" layer="21"/>
<wire x1="-8.382" y1="1.524" x2="-8.382" y2="0" width="0.1524" layer="21"/>
<wire x1="-8.382" y1="0" x2="-8.382" y2="-1.524" width="0.1524" layer="21"/>
<wire x1="-6.985" y1="0" x2="11.557" y2="0" width="0.1524" layer="21"/>
<wire x1="-9.525" y1="0" x2="-8.382" y2="0" width="0.1524" layer="21"/>
<wire x1="15.24" y1="0" x2="13.462" y2="0" width="0.762" layer="51"/>
<wire x1="-15.24" y1="0" x2="-13.462" y2="0" width="0.762" layer="51"/>
<pad name="+" x="-15.24" y="0" drill="1.1176" diameter="3.1496"/>
<pad name="-" x="15.24" y="0" drill="1.1176" diameter="3.1496" shape="octagon"/>
<text x="-12.319" y="5.334" size="1.778" layer="25" ratio="10">&gt;NAME</text>
<text x="-6.0706" y="-2.4892" size="1.778" layer="27" ratio="10">&gt;VALUE</text>
<rectangle x1="-7.366" y1="-1.524" x2="-6.858" y2="1.524" layer="21"/>
<rectangle x1="-13.462" y1="-0.381" x2="-12.7" y2="0.381" layer="21"/>
<rectangle x1="12.7" y1="-0.381" x2="13.462" y2="0.381" layer="21"/>
</package>
<package name="E30-12" urn="urn:adsk.eagle:footprint:22859/1" library_version="11">
<description>&lt;b&gt;ELECTROLYTIC CAPACITOR&lt;/b&gt;&lt;p&gt;
grid 30.48 mm, diameter 12 mm</description>
<wire x1="12.7" y1="5.969" x2="12.7" y2="-5.969" width="0.1524" layer="21"/>
<wire x1="-12.7" y1="5.969" x2="-12.7" y2="-5.969" width="0.1524" layer="21"/>
<wire x1="-12.7" y1="5.969" x2="-12.319" y2="6.35" width="0.1524" layer="21"/>
<wire x1="-12.319" y1="6.35" x2="-11.811" y2="6.35" width="0.1524" layer="21"/>
<wire x1="-11.43" y1="5.969" x2="-11.811" y2="6.35" width="0.1524" layer="21"/>
<wire x1="-11.43" y1="5.969" x2="-10.541" y2="5.969" width="0.1524" layer="21"/>
<wire x1="-10.541" y1="5.969" x2="-10.16" y2="6.35" width="0.1524" layer="21"/>
<wire x1="-11.43" y1="5.969" x2="-11.43" y2="5.461" width="0.1524" layer="21"/>
<wire x1="-10.541" y1="5.969" x2="-10.541" y2="5.461" width="0.1524" layer="21"/>
<wire x1="-12.7" y1="5.969" x2="-11.43" y2="5.969" width="0.1524" layer="21"/>
<wire x1="-10.541" y1="5.969" x2="12.7" y2="5.969" width="0.1524" layer="21"/>
<wire x1="-11.43" y1="5.461" x2="-10.541" y2="5.461" width="0.1524" layer="21"/>
<wire x1="-12.319" y1="6.223" x2="-11.811" y2="6.223" width="0.3048" layer="21"/>
<wire x1="-12.446" y1="6.096" x2="-11.684" y2="6.096" width="0.3048" layer="21"/>
<wire x1="-11.303" y1="5.842" x2="-10.668" y2="5.842" width="0.3048" layer="21"/>
<wire x1="-11.303" y1="5.588" x2="-10.668" y2="5.588" width="0.3048" layer="21"/>
<wire x1="-10.16" y1="6.223" x2="12.319" y2="6.223" width="0.3048" layer="21"/>
<wire x1="-10.287" y1="6.096" x2="12.446" y2="6.096" width="0.3048" layer="21"/>
<wire x1="-12.7" y1="-5.969" x2="-12.573" y2="-6.096" width="0.1524" layer="21"/>
<wire x1="-12.319" y1="-6.35" x2="-11.811" y2="-6.35" width="0.1524" layer="21"/>
<wire x1="-11.43" y1="-5.969" x2="-11.557" y2="-6.096" width="0.1524" layer="21"/>
<wire x1="-11.43" y1="-5.969" x2="-10.541" y2="-5.969" width="0.1524" layer="21"/>
<wire x1="-10.16" y1="-6.35" x2="-10.414" y2="-6.096" width="0.1524" layer="21"/>
<wire x1="-12.573" y1="-6.096" x2="-11.557" y2="-6.096" width="0.1524" layer="21"/>
<wire x1="-12.573" y1="-6.096" x2="-12.319" y2="-6.35" width="0.1524" layer="21"/>
<wire x1="-11.557" y1="-6.096" x2="-11.811" y2="-6.35" width="0.1524" layer="21"/>
<wire x1="-10.414" y1="-6.096" x2="12.573" y2="-6.096" width="0.1524" layer="21"/>
<wire x1="-10.414" y1="-6.096" x2="-10.541" y2="-5.969" width="0.1524" layer="21"/>
<wire x1="-11.43" y1="5.461" x2="-11.43" y2="-5.715" width="0.1524" layer="21"/>
<wire x1="-10.541" y1="5.461" x2="-10.541" y2="-5.715" width="0.1524" layer="21"/>
<wire x1="-11.43" y1="-5.715" x2="-10.541" y2="-5.715" width="0.1524" layer="21"/>
<wire x1="-11.43" y1="-5.715" x2="-11.43" y2="-5.969" width="0.1524" layer="21"/>
<wire x1="-10.541" y1="-5.715" x2="-10.541" y2="-5.969" width="0.1524" layer="21"/>
<wire x1="-10.16" y1="-6.223" x2="12.319" y2="-6.223" width="0.3048" layer="21"/>
<wire x1="-12.319" y1="-6.223" x2="-11.811" y2="-6.223" width="0.3048" layer="21"/>
<wire x1="-11.303" y1="-5.842" x2="-10.668" y2="-5.842" width="0.3048" layer="21"/>
<wire x1="12.7" y1="-5.969" x2="12.573" y2="-6.096" width="0.1524" layer="21"/>
<wire x1="12.319" y1="-6.35" x2="-10.16" y2="-6.35" width="0.1524" layer="21"/>
<wire x1="12.573" y1="-6.096" x2="12.319" y2="-6.35" width="0.1524" layer="21"/>
<wire x1="12.7" y1="5.969" x2="12.319" y2="6.35" width="0.1524" layer="21"/>
<wire x1="12.319" y1="6.35" x2="-10.16" y2="6.35" width="0.1524" layer="21"/>
<wire x1="-8.382" y1="-1.524" x2="-7.874" y2="-1.524" width="0.1524" layer="21"/>
<wire x1="-7.874" y1="-1.524" x2="-7.874" y2="1.524" width="0.1524" layer="21"/>
<wire x1="-7.874" y1="1.524" x2="-8.382" y2="1.524" width="0.1524" layer="21"/>
<wire x1="-9.144" y1="1.27" x2="-9.144" y2="0.508" width="0.1524" layer="21"/>
<wire x1="-9.525" y1="0.889" x2="-8.763" y2="0.889" width="0.1524" layer="21"/>
<wire x1="-8.382" y1="1.524" x2="-8.382" y2="0" width="0.1524" layer="21"/>
<wire x1="-8.382" y1="0" x2="-8.382" y2="-1.524" width="0.1524" layer="21"/>
<wire x1="-6.985" y1="0" x2="11.557" y2="0" width="0.1524" layer="21"/>
<wire x1="-9.525" y1="0" x2="-8.382" y2="0" width="0.1524" layer="21"/>
<wire x1="15.24" y1="0" x2="13.462" y2="0" width="0.762" layer="51"/>
<wire x1="-15.24" y1="0" x2="-13.462" y2="0" width="0.762" layer="51"/>
<pad name="+" x="-15.24" y="0" drill="1.1176" diameter="3.1496"/>
<pad name="-" x="15.24" y="0" drill="1.1176" diameter="3.1496" shape="octagon"/>
<text x="-12.192" y="6.731" size="1.778" layer="25" ratio="10">&gt;NAME</text>
<text x="-6.0706" y="-2.4892" size="1.778" layer="27" ratio="10">&gt;VALUE</text>
<rectangle x1="-7.366" y1="-1.524" x2="-6.858" y2="1.524" layer="21"/>
<rectangle x1="-13.462" y1="-0.381" x2="-12.7" y2="0.381" layer="21"/>
<rectangle x1="12.7" y1="-0.381" x2="13.462" y2="0.381" layer="21"/>
</package>
<package name="E30-16" urn="urn:adsk.eagle:footprint:22860/1" library_version="11">
<description>&lt;b&gt;ELECTROLYTIC CAPACITOR&lt;/b&gt;&lt;p&gt;
grid 30.48 mm, diameter 16 mm</description>
<wire x1="12.7" y1="7.747" x2="12.7" y2="-7.62" width="0.1524" layer="21"/>
<wire x1="-12.7" y1="7.747" x2="-12.7" y2="-7.62" width="0.1524" layer="21"/>
<wire x1="-12.7" y1="7.747" x2="-12.319" y2="8.128" width="0.1524" layer="21"/>
<wire x1="-12.319" y1="8.128" x2="-11.811" y2="8.128" width="0.1524" layer="21"/>
<wire x1="-11.43" y1="7.747" x2="-11.811" y2="8.128" width="0.1524" layer="21"/>
<wire x1="-11.43" y1="7.747" x2="-10.541" y2="7.747" width="0.1524" layer="21"/>
<wire x1="-10.541" y1="7.747" x2="-10.16" y2="8.128" width="0.1524" layer="21"/>
<wire x1="-11.43" y1="7.747" x2="-11.43" y2="7.239" width="0.1524" layer="21"/>
<wire x1="-10.541" y1="7.747" x2="-10.541" y2="7.239" width="0.1524" layer="21"/>
<wire x1="-12.7" y1="7.747" x2="-11.43" y2="7.747" width="0.1524" layer="21"/>
<wire x1="-10.541" y1="7.747" x2="12.7" y2="7.747" width="0.1524" layer="21"/>
<wire x1="-11.43" y1="7.239" x2="-10.541" y2="7.239" width="0.1524" layer="21"/>
<wire x1="-12.319" y1="8.001" x2="-11.811" y2="8.001" width="0.3048" layer="21"/>
<wire x1="-12.446" y1="7.874" x2="-11.684" y2="7.874" width="0.3048" layer="21"/>
<wire x1="-11.303" y1="7.62" x2="-10.668" y2="7.62" width="0.3048" layer="21"/>
<wire x1="-11.303" y1="7.366" x2="-10.668" y2="7.366" width="0.3048" layer="21"/>
<wire x1="-10.16" y1="8.001" x2="12.319" y2="8.001" width="0.3048" layer="21"/>
<wire x1="-10.287" y1="7.874" x2="12.446" y2="7.874" width="0.3048" layer="21"/>
<wire x1="-12.7" y1="-7.62" x2="-12.573" y2="-7.747" width="0.1524" layer="21"/>
<wire x1="-12.319" y1="-8.001" x2="-11.811" y2="-8.001" width="0.1524" layer="21"/>
<wire x1="-11.43" y1="-7.62" x2="-11.557" y2="-7.747" width="0.1524" layer="21"/>
<wire x1="-11.43" y1="-7.62" x2="-10.541" y2="-7.62" width="0.1524" layer="21"/>
<wire x1="-10.16" y1="-8.001" x2="-10.414" y2="-7.747" width="0.1524" layer="21"/>
<wire x1="-12.573" y1="-7.747" x2="-11.557" y2="-7.747" width="0.1524" layer="21"/>
<wire x1="-12.573" y1="-7.747" x2="-12.319" y2="-8.001" width="0.1524" layer="21"/>
<wire x1="-11.557" y1="-7.747" x2="-11.811" y2="-8.001" width="0.1524" layer="21"/>
<wire x1="-10.414" y1="-7.747" x2="12.573" y2="-7.747" width="0.1524" layer="21"/>
<wire x1="-10.414" y1="-7.747" x2="-10.541" y2="-7.62" width="0.1524" layer="21"/>
<wire x1="-11.43" y1="7.239" x2="-11.43" y2="-7.366" width="0.1524" layer="21"/>
<wire x1="-10.541" y1="7.239" x2="-10.541" y2="-7.366" width="0.1524" layer="21"/>
<wire x1="-11.43" y1="-7.366" x2="-10.541" y2="-7.366" width="0.1524" layer="21"/>
<wire x1="-11.43" y1="-7.366" x2="-11.43" y2="-7.62" width="0.1524" layer="21"/>
<wire x1="-10.541" y1="-7.366" x2="-10.541" y2="-7.62" width="0.1524" layer="21"/>
<wire x1="-10.16" y1="-7.874" x2="12.319" y2="-7.874" width="0.3048" layer="21"/>
<wire x1="-12.319" y1="-7.874" x2="-11.811" y2="-7.874" width="0.3048" layer="21"/>
<wire x1="-11.303" y1="-7.493" x2="-10.668" y2="-7.493" width="0.3048" layer="21"/>
<wire x1="12.7" y1="-7.62" x2="12.573" y2="-7.747" width="0.1524" layer="21"/>
<wire x1="12.319" y1="-8.001" x2="-10.16" y2="-8.001" width="0.1524" layer="21"/>
<wire x1="12.573" y1="-7.747" x2="12.319" y2="-8.001" width="0.1524" layer="21"/>
<wire x1="12.7" y1="7.747" x2="12.319" y2="8.128" width="0.1524" layer="21"/>
<wire x1="12.319" y1="8.128" x2="-10.16" y2="8.128" width="0.1524" layer="21"/>
<wire x1="-8.382" y1="-1.524" x2="-7.874" y2="-1.524" width="0.1524" layer="21"/>
<wire x1="-7.874" y1="-1.524" x2="-7.874" y2="1.524" width="0.1524" layer="21"/>
<wire x1="-7.874" y1="1.524" x2="-8.382" y2="1.524" width="0.1524" layer="21"/>
<wire x1="-9.144" y1="1.27" x2="-9.144" y2="0.508" width="0.1524" layer="21"/>
<wire x1="-9.525" y1="0.889" x2="-8.763" y2="0.889" width="0.1524" layer="21"/>
<wire x1="-8.382" y1="1.524" x2="-8.382" y2="0" width="0.1524" layer="21"/>
<wire x1="-8.382" y1="0" x2="-8.382" y2="-1.524" width="0.1524" layer="21"/>
<wire x1="-6.985" y1="0" x2="11.557" y2="0" width="0.1524" layer="21"/>
<wire x1="-9.525" y1="0" x2="-8.382" y2="0" width="0.1524" layer="21"/>
<wire x1="15.24" y1="0" x2="13.462" y2="0" width="0.762" layer="51"/>
<wire x1="-15.24" y1="0" x2="-13.462" y2="0" width="0.762" layer="51"/>
<pad name="+" x="-15.24" y="0" drill="1.1176" diameter="3.1496"/>
<pad name="-" x="15.24" y="0" drill="1.1176" diameter="3.1496" shape="octagon"/>
<text x="-12.319" y="8.382" size="1.778" layer="25" ratio="10">&gt;NAME</text>
<text x="-6.0706" y="-2.4892" size="1.778" layer="27" ratio="10">&gt;VALUE</text>
<rectangle x1="-7.366" y1="-1.524" x2="-6.858" y2="1.524" layer="21"/>
<rectangle x1="-13.462" y1="-0.381" x2="-12.7" y2="0.381" layer="21"/>
<rectangle x1="12.7" y1="-0.381" x2="13.462" y2="0.381" layer="21"/>
</package>
<package name="E35-12" urn="urn:adsk.eagle:footprint:22861/1" library_version="11">
<description>&lt;b&gt;ELECTROLYTIC CAPACITOR&lt;/b&gt;&lt;p&gt;
grid 35.56 mm, diameter 12 mm</description>
<wire x1="15.24" y1="5.969" x2="15.24" y2="-5.969" width="0.1524" layer="21"/>
<wire x1="-15.24" y1="5.969" x2="-15.24" y2="-5.969" width="0.1524" layer="21"/>
<wire x1="-15.24" y1="5.969" x2="-14.859" y2="6.35" width="0.1524" layer="21"/>
<wire x1="-14.859" y1="6.35" x2="-13.716" y2="6.35" width="0.1524" layer="21"/>
<wire x1="-13.335" y1="5.969" x2="-13.716" y2="6.35" width="0.1524" layer="21"/>
<wire x1="-13.335" y1="5.969" x2="-12.446" y2="5.969" width="0.1524" layer="21"/>
<wire x1="-12.446" y1="5.969" x2="-12.065" y2="6.35" width="0.1524" layer="21"/>
<wire x1="-13.335" y1="5.969" x2="-13.335" y2="5.461" width="0.1524" layer="21"/>
<wire x1="-12.446" y1="5.969" x2="-12.446" y2="5.461" width="0.1524" layer="21"/>
<wire x1="-15.24" y1="5.969" x2="-13.335" y2="5.969" width="0.1524" layer="21"/>
<wire x1="-12.446" y1="5.969" x2="15.24" y2="5.969" width="0.1524" layer="21"/>
<wire x1="-13.335" y1="5.461" x2="-12.446" y2="5.461" width="0.1524" layer="21"/>
<wire x1="-14.859" y1="6.223" x2="-13.716" y2="6.223" width="0.3048" layer="21"/>
<wire x1="-14.986" y1="6.096" x2="-13.589" y2="6.096" width="0.3048" layer="21"/>
<wire x1="-13.208" y1="5.842" x2="-12.573" y2="5.842" width="0.3048" layer="21"/>
<wire x1="-13.208" y1="5.588" x2="-12.573" y2="5.588" width="0.3048" layer="21"/>
<wire x1="-12.065" y1="6.223" x2="14.859" y2="6.223" width="0.3048" layer="21"/>
<wire x1="-12.192" y1="6.096" x2="14.986" y2="6.096" width="0.3048" layer="21"/>
<wire x1="-15.24" y1="-5.969" x2="-15.113" y2="-6.096" width="0.1524" layer="21"/>
<wire x1="-14.859" y1="-6.35" x2="-13.716" y2="-6.35" width="0.1524" layer="21"/>
<wire x1="-13.335" y1="-5.969" x2="-13.462" y2="-6.096" width="0.1524" layer="21"/>
<wire x1="-13.335" y1="-5.969" x2="-12.446" y2="-5.969" width="0.1524" layer="21"/>
<wire x1="-12.065" y1="-6.35" x2="-12.319" y2="-6.096" width="0.1524" layer="21"/>
<wire x1="-15.113" y1="-6.096" x2="-13.462" y2="-6.096" width="0.1524" layer="21"/>
<wire x1="-15.113" y1="-6.096" x2="-14.859" y2="-6.35" width="0.1524" layer="21"/>
<wire x1="-13.462" y1="-6.096" x2="-13.716" y2="-6.35" width="0.1524" layer="21"/>
<wire x1="-12.319" y1="-6.096" x2="15.113" y2="-6.096" width="0.1524" layer="21"/>
<wire x1="-12.319" y1="-6.096" x2="-12.446" y2="-5.969" width="0.1524" layer="21"/>
<wire x1="-13.335" y1="5.461" x2="-13.335" y2="-5.715" width="0.1524" layer="21"/>
<wire x1="-12.446" y1="5.461" x2="-12.446" y2="-5.715" width="0.1524" layer="21"/>
<wire x1="-13.335" y1="-5.715" x2="-12.446" y2="-5.715" width="0.1524" layer="21"/>
<wire x1="-13.335" y1="-5.715" x2="-13.335" y2="-5.969" width="0.1524" layer="21"/>
<wire x1="-12.446" y1="-5.715" x2="-12.446" y2="-5.969" width="0.1524" layer="21"/>
<wire x1="-12.065" y1="-6.223" x2="14.859" y2="-6.223" width="0.3048" layer="21"/>
<wire x1="-14.859" y1="-6.223" x2="-13.716" y2="-6.223" width="0.3048" layer="21"/>
<wire x1="-13.208" y1="-5.842" x2="-12.573" y2="-5.842" width="0.3048" layer="21"/>
<wire x1="15.24" y1="-5.969" x2="15.113" y2="-6.096" width="0.1524" layer="21"/>
<wire x1="14.859" y1="-6.35" x2="-12.065" y2="-6.35" width="0.1524" layer="21"/>
<wire x1="15.113" y1="-6.096" x2="14.859" y2="-6.35" width="0.1524" layer="21"/>
<wire x1="15.24" y1="5.969" x2="14.859" y2="6.35" width="0.1524" layer="21"/>
<wire x1="14.859" y1="6.35" x2="-12.065" y2="6.35" width="0.1524" layer="21"/>
<wire x1="-10.287" y1="-1.524" x2="-9.779" y2="-1.524" width="0.1524" layer="21"/>
<wire x1="-9.779" y1="-1.524" x2="-9.779" y2="1.524" width="0.1524" layer="21"/>
<wire x1="-9.779" y1="1.524" x2="-10.287" y2="1.524" width="0.1524" layer="21"/>
<wire x1="-11.049" y1="1.27" x2="-11.049" y2="0.508" width="0.1524" layer="21"/>
<wire x1="-11.43" y1="0.889" x2="-10.668" y2="0.889" width="0.1524" layer="21"/>
<wire x1="-10.287" y1="1.524" x2="-10.287" y2="0" width="0.1524" layer="21"/>
<wire x1="-10.287" y1="0" x2="-10.287" y2="-1.524" width="0.1524" layer="21"/>
<wire x1="-8.89" y1="0" x2="14.097" y2="0" width="0.1524" layer="21"/>
<wire x1="-11.43" y1="0" x2="-10.287" y2="0" width="0.1524" layer="21"/>
<wire x1="17.78" y1="0" x2="16.002" y2="0" width="0.762" layer="51"/>
<wire x1="-17.78" y1="0" x2="-16.002" y2="0" width="0.762" layer="51"/>
<pad name="+" x="-17.78" y="0" drill="1.1176" diameter="3.1496"/>
<pad name="-" x="17.78" y="0" drill="1.1176" diameter="3.1496" shape="octagon"/>
<text x="-14.732" y="6.731" size="1.778" layer="25" ratio="10">&gt;NAME</text>
<text x="-7.9756" y="-2.4892" size="1.778" layer="27" ratio="10">&gt;VALUE</text>
<rectangle x1="-9.271" y1="-1.524" x2="-8.763" y2="1.524" layer="21"/>
<rectangle x1="-16.129" y1="-0.381" x2="-15.24" y2="0.381" layer="21"/>
<rectangle x1="15.24" y1="-0.381" x2="16.129" y2="0.381" layer="21"/>
</package>
<package name="E35-14" urn="urn:adsk.eagle:footprint:22862/1" library_version="11">
<description>&lt;b&gt;ELECTROLYTIC CAPACITOR&lt;/b&gt;&lt;p&gt;
grid 30.48 mm, diameter 14 mm</description>
<wire x1="15.24" y1="7.239" x2="15.24" y2="-7.239" width="0.1524" layer="21"/>
<wire x1="-15.24" y1="7.239" x2="-15.24" y2="-7.239" width="0.1524" layer="21"/>
<wire x1="-15.24" y1="7.239" x2="-14.859" y2="7.62" width="0.1524" layer="21"/>
<wire x1="-14.859" y1="7.62" x2="-13.716" y2="7.62" width="0.1524" layer="21"/>
<wire x1="-13.335" y1="7.239" x2="-13.716" y2="7.62" width="0.1524" layer="21"/>
<wire x1="-13.335" y1="7.239" x2="-12.446" y2="7.239" width="0.1524" layer="21"/>
<wire x1="-12.446" y1="7.239" x2="-12.065" y2="7.62" width="0.1524" layer="21"/>
<wire x1="-13.335" y1="7.239" x2="-13.335" y2="6.731" width="0.1524" layer="21"/>
<wire x1="-12.446" y1="7.239" x2="-12.446" y2="6.731" width="0.1524" layer="21"/>
<wire x1="-15.24" y1="7.239" x2="-13.335" y2="7.239" width="0.1524" layer="21"/>
<wire x1="-12.446" y1="7.239" x2="15.24" y2="7.239" width="0.1524" layer="21"/>
<wire x1="-13.335" y1="6.731" x2="-12.446" y2="6.731" width="0.1524" layer="21"/>
<wire x1="-14.859" y1="7.493" x2="-13.716" y2="7.493" width="0.3048" layer="21"/>
<wire x1="-14.986" y1="7.366" x2="-13.589" y2="7.366" width="0.3048" layer="21"/>
<wire x1="-13.208" y1="7.112" x2="-12.573" y2="7.112" width="0.3048" layer="21"/>
<wire x1="-13.208" y1="6.858" x2="-12.573" y2="6.858" width="0.3048" layer="21"/>
<wire x1="-12.065" y1="7.493" x2="14.859" y2="7.493" width="0.3048" layer="21"/>
<wire x1="-12.192" y1="7.366" x2="14.986" y2="7.366" width="0.3048" layer="21"/>
<wire x1="-15.24" y1="-7.239" x2="-15.113" y2="-7.366" width="0.1524" layer="21"/>
<wire x1="-14.859" y1="-7.62" x2="-13.716" y2="-7.62" width="0.1524" layer="21"/>
<wire x1="-13.335" y1="-7.239" x2="-13.462" y2="-7.366" width="0.1524" layer="21"/>
<wire x1="-13.335" y1="-7.239" x2="-12.446" y2="-7.239" width="0.1524" layer="21"/>
<wire x1="-12.065" y1="-7.62" x2="-12.319" y2="-7.366" width="0.1524" layer="21"/>
<wire x1="-15.113" y1="-7.366" x2="-13.462" y2="-7.366" width="0.1524" layer="21"/>
<wire x1="-15.113" y1="-7.366" x2="-14.859" y2="-7.62" width="0.1524" layer="21"/>
<wire x1="-13.462" y1="-7.366" x2="-13.716" y2="-7.62" width="0.1524" layer="21"/>
<wire x1="-12.319" y1="-7.366" x2="15.113" y2="-7.366" width="0.1524" layer="21"/>
<wire x1="-12.319" y1="-7.366" x2="-12.446" y2="-7.239" width="0.1524" layer="21"/>
<wire x1="-13.335" y1="6.731" x2="-13.335" y2="-6.985" width="0.1524" layer="21"/>
<wire x1="-12.446" y1="6.731" x2="-12.446" y2="-6.985" width="0.1524" layer="21"/>
<wire x1="-13.335" y1="-6.985" x2="-12.446" y2="-6.985" width="0.1524" layer="21"/>
<wire x1="-13.335" y1="-6.985" x2="-13.335" y2="-7.239" width="0.1524" layer="21"/>
<wire x1="-12.446" y1="-6.985" x2="-12.446" y2="-7.239" width="0.1524" layer="21"/>
<wire x1="-12.065" y1="-7.493" x2="14.859" y2="-7.493" width="0.3048" layer="21"/>
<wire x1="-14.859" y1="-7.493" x2="-13.716" y2="-7.493" width="0.3048" layer="21"/>
<wire x1="-13.208" y1="-7.112" x2="-12.573" y2="-7.112" width="0.3048" layer="21"/>
<wire x1="15.24" y1="-7.239" x2="15.113" y2="-7.366" width="0.1524" layer="21"/>
<wire x1="14.859" y1="-7.62" x2="-12.065" y2="-7.62" width="0.1524" layer="21"/>
<wire x1="15.113" y1="-7.366" x2="14.859" y2="-7.62" width="0.1524" layer="21"/>
<wire x1="15.24" y1="7.239" x2="14.859" y2="7.62" width="0.1524" layer="21"/>
<wire x1="14.859" y1="7.62" x2="-12.065" y2="7.62" width="0.1524" layer="21"/>
<wire x1="-10.287" y1="-1.524" x2="-9.779" y2="-1.524" width="0.1524" layer="21"/>
<wire x1="-9.779" y1="-1.524" x2="-9.779" y2="1.524" width="0.1524" layer="21"/>
<wire x1="-9.779" y1="1.524" x2="-10.287" y2="1.524" width="0.1524" layer="21"/>
<wire x1="-11.049" y1="1.27" x2="-11.049" y2="0.508" width="0.1524" layer="21"/>
<wire x1="-11.43" y1="0.889" x2="-10.668" y2="0.889" width="0.1524" layer="21"/>
<wire x1="-10.287" y1="1.524" x2="-10.287" y2="0" width="0.1524" layer="21"/>
<wire x1="-10.287" y1="0" x2="-10.287" y2="-1.524" width="0.1524" layer="21"/>
<wire x1="-8.89" y1="0" x2="14.097" y2="0" width="0.1524" layer="21"/>
<wire x1="-11.43" y1="0" x2="-10.287" y2="0" width="0.1524" layer="21"/>
<wire x1="17.78" y1="0" x2="16.002" y2="0" width="0.762" layer="51"/>
<wire x1="-17.78" y1="0" x2="-16.002" y2="0" width="0.762" layer="51"/>
<pad name="+" x="-17.78" y="0" drill="1.1176" diameter="3.1496"/>
<pad name="-" x="17.78" y="0" drill="1.1176" diameter="3.1496" shape="octagon"/>
<text x="-14.859" y="8.001" size="1.778" layer="25" ratio="10">&gt;NAME</text>
<text x="-7.9756" y="-2.4892" size="1.778" layer="27" ratio="10">&gt;VALUE</text>
<rectangle x1="-9.271" y1="-1.524" x2="-8.763" y2="1.524" layer="21"/>
<rectangle x1="-16.129" y1="-0.381" x2="-15.24" y2="0.381" layer="21"/>
<rectangle x1="15.24" y1="-0.381" x2="16.129" y2="0.381" layer="21"/>
</package>
<package name="E35-16" urn="urn:adsk.eagle:footprint:22863/1" library_version="11">
<description>&lt;b&gt;ELECTROLYTIC CAPACITOR&lt;/b&gt;&lt;p&gt;
grid 30.48 mm, diameter 16 mm</description>
<wire x1="15.24" y1="7.874" x2="15.24" y2="-7.874" width="0.1524" layer="21"/>
<wire x1="-15.24" y1="7.874" x2="-15.24" y2="-7.874" width="0.1524" layer="21"/>
<wire x1="-15.24" y1="7.874" x2="-14.859" y2="8.255" width="0.1524" layer="21"/>
<wire x1="-14.859" y1="8.255" x2="-13.716" y2="8.255" width="0.1524" layer="21"/>
<wire x1="-13.335" y1="7.874" x2="-13.716" y2="8.255" width="0.1524" layer="21"/>
<wire x1="-13.335" y1="7.874" x2="-12.446" y2="7.874" width="0.1524" layer="21"/>
<wire x1="-12.446" y1="7.874" x2="-12.065" y2="8.255" width="0.1524" layer="21"/>
<wire x1="-13.335" y1="7.874" x2="-13.335" y2="7.366" width="0.1524" layer="21"/>
<wire x1="-12.446" y1="7.874" x2="-12.446" y2="7.366" width="0.1524" layer="21"/>
<wire x1="-15.24" y1="7.874" x2="-13.335" y2="7.874" width="0.1524" layer="21"/>
<wire x1="-12.446" y1="7.874" x2="15.24" y2="7.874" width="0.1524" layer="21"/>
<wire x1="-13.335" y1="7.366" x2="-12.446" y2="7.366" width="0.1524" layer="21"/>
<wire x1="-14.859" y1="8.128" x2="-13.716" y2="8.128" width="0.3048" layer="21"/>
<wire x1="-14.986" y1="8.001" x2="-13.589" y2="8.001" width="0.3048" layer="21"/>
<wire x1="-13.208" y1="7.747" x2="-12.573" y2="7.747" width="0.3048" layer="21"/>
<wire x1="-13.208" y1="7.493" x2="-12.573" y2="7.493" width="0.3048" layer="21"/>
<wire x1="-12.065" y1="8.128" x2="14.859" y2="8.128" width="0.3048" layer="21"/>
<wire x1="-12.192" y1="8.001" x2="14.986" y2="8.001" width="0.3048" layer="21"/>
<wire x1="-15.24" y1="-7.874" x2="-15.113" y2="-8.001" width="0.1524" layer="21"/>
<wire x1="-14.859" y1="-8.255" x2="-13.716" y2="-8.255" width="0.1524" layer="21"/>
<wire x1="-13.335" y1="-7.874" x2="-13.462" y2="-8.001" width="0.1524" layer="21"/>
<wire x1="-13.335" y1="-7.874" x2="-12.446" y2="-7.874" width="0.1524" layer="21"/>
<wire x1="-12.065" y1="-8.255" x2="-12.319" y2="-8.001" width="0.1524" layer="21"/>
<wire x1="-15.113" y1="-8.001" x2="-13.462" y2="-8.001" width="0.1524" layer="21"/>
<wire x1="-15.113" y1="-8.001" x2="-14.859" y2="-8.255" width="0.1524" layer="21"/>
<wire x1="-13.462" y1="-8.001" x2="-13.716" y2="-8.255" width="0.1524" layer="21"/>
<wire x1="-12.319" y1="-8.001" x2="15.113" y2="-8.001" width="0.1524" layer="21"/>
<wire x1="-12.319" y1="-8.001" x2="-12.446" y2="-7.874" width="0.1524" layer="21"/>
<wire x1="-13.335" y1="7.366" x2="-13.335" y2="-7.62" width="0.1524" layer="21"/>
<wire x1="-12.446" y1="7.366" x2="-12.446" y2="-7.62" width="0.1524" layer="21"/>
<wire x1="-13.335" y1="-7.62" x2="-12.446" y2="-7.62" width="0.1524" layer="21"/>
<wire x1="-13.335" y1="-7.62" x2="-13.335" y2="-7.874" width="0.1524" layer="21"/>
<wire x1="-12.446" y1="-7.62" x2="-12.446" y2="-7.874" width="0.1524" layer="21"/>
<wire x1="-12.065" y1="-8.128" x2="14.859" y2="-8.128" width="0.3048" layer="21"/>
<wire x1="-14.859" y1="-8.128" x2="-13.716" y2="-8.128" width="0.3048" layer="21"/>
<wire x1="-13.208" y1="-7.747" x2="-12.573" y2="-7.747" width="0.3048" layer="21"/>
<wire x1="15.24" y1="-7.874" x2="15.113" y2="-8.001" width="0.1524" layer="21"/>
<wire x1="14.859" y1="-8.255" x2="-12.065" y2="-8.255" width="0.1524" layer="21"/>
<wire x1="15.113" y1="-8.001" x2="14.859" y2="-8.255" width="0.1524" layer="21"/>
<wire x1="15.24" y1="7.874" x2="14.859" y2="8.255" width="0.1524" layer="21"/>
<wire x1="14.859" y1="8.255" x2="-12.065" y2="8.255" width="0.1524" layer="21"/>
<wire x1="-10.287" y1="-1.524" x2="-9.779" y2="-1.524" width="0.1524" layer="21"/>
<wire x1="-9.779" y1="-1.524" x2="-9.779" y2="1.524" width="0.1524" layer="21"/>
<wire x1="-9.779" y1="1.524" x2="-10.287" y2="1.524" width="0.1524" layer="21"/>
<wire x1="-11.049" y1="1.27" x2="-11.049" y2="0.508" width="0.1524" layer="21"/>
<wire x1="-11.43" y1="0.889" x2="-10.668" y2="0.889" width="0.1524" layer="21"/>
<wire x1="-10.287" y1="1.524" x2="-10.287" y2="0" width="0.1524" layer="21"/>
<wire x1="-10.287" y1="0" x2="-10.287" y2="-1.524" width="0.1524" layer="21"/>
<wire x1="-8.89" y1="0" x2="14.097" y2="0" width="0.1524" layer="21"/>
<wire x1="-11.43" y1="0" x2="-10.287" y2="0" width="0.1524" layer="21"/>
<wire x1="17.78" y1="0" x2="16.002" y2="0" width="0.762" layer="51"/>
<wire x1="-17.78" y1="0" x2="-16.002" y2="0" width="0.762" layer="51"/>
<pad name="+" x="-17.78" y="0" drill="1.1176" diameter="3.1496"/>
<pad name="-" x="17.78" y="0" drill="1.1176" diameter="3.1496" shape="octagon"/>
<text x="-14.859" y="8.636" size="1.778" layer="25" ratio="10">&gt;NAME</text>
<text x="-7.9756" y="-2.4892" size="1.778" layer="27" ratio="10">&gt;VALUE</text>
<rectangle x1="-9.271" y1="-1.524" x2="-8.763" y2="1.524" layer="21"/>
<rectangle x1="-16.129" y1="-0.381" x2="-15.24" y2="0.381" layer="21"/>
<rectangle x1="15.24" y1="-0.381" x2="16.129" y2="0.381" layer="21"/>
</package>
<package name="E35-18" urn="urn:adsk.eagle:footprint:22864/1" library_version="11">
<description>&lt;b&gt;ELECTROLYTIC CAPACITOR&lt;/b&gt;&lt;p&gt;
grid 30.48 mm, diameter 18 mm</description>
<wire x1="15.24" y1="9.779" x2="15.24" y2="-9.779" width="0.1524" layer="21"/>
<wire x1="-15.24" y1="9.779" x2="-15.24" y2="-9.779" width="0.1524" layer="21"/>
<wire x1="-15.24" y1="9.779" x2="-14.859" y2="10.16" width="0.1524" layer="21"/>
<wire x1="-14.859" y1="10.16" x2="-13.716" y2="10.16" width="0.1524" layer="21"/>
<wire x1="-13.335" y1="9.779" x2="-13.716" y2="10.16" width="0.1524" layer="21"/>
<wire x1="-13.335" y1="9.779" x2="-12.446" y2="9.779" width="0.1524" layer="21"/>
<wire x1="-12.446" y1="9.779" x2="-12.065" y2="10.16" width="0.1524" layer="21"/>
<wire x1="-13.335" y1="9.779" x2="-13.335" y2="9.271" width="0.1524" layer="21"/>
<wire x1="-12.446" y1="9.779" x2="-12.446" y2="9.271" width="0.1524" layer="21"/>
<wire x1="-15.24" y1="9.779" x2="-13.335" y2="9.779" width="0.1524" layer="21"/>
<wire x1="-12.446" y1="9.779" x2="15.24" y2="9.779" width="0.1524" layer="21"/>
<wire x1="-13.335" y1="9.271" x2="-12.446" y2="9.271" width="0.1524" layer="21"/>
<wire x1="-14.859" y1="10.033" x2="-13.716" y2="10.033" width="0.3048" layer="21"/>
<wire x1="-14.986" y1="9.906" x2="-13.589" y2="9.906" width="0.3048" layer="21"/>
<wire x1="-13.208" y1="9.652" x2="-12.573" y2="9.652" width="0.3048" layer="21"/>
<wire x1="-13.208" y1="9.398" x2="-12.573" y2="9.398" width="0.3048" layer="21"/>
<wire x1="-12.065" y1="10.033" x2="14.859" y2="10.033" width="0.3048" layer="21"/>
<wire x1="-12.192" y1="9.906" x2="14.986" y2="9.906" width="0.3048" layer="21"/>
<wire x1="-15.24" y1="-9.779" x2="-15.113" y2="-9.906" width="0.1524" layer="21"/>
<wire x1="-14.859" y1="-10.16" x2="-13.716" y2="-10.16" width="0.1524" layer="21"/>
<wire x1="-13.335" y1="-9.779" x2="-13.462" y2="-9.906" width="0.1524" layer="21"/>
<wire x1="-13.335" y1="-9.779" x2="-12.446" y2="-9.779" width="0.1524" layer="21"/>
<wire x1="-12.065" y1="-10.16" x2="-12.319" y2="-9.906" width="0.1524" layer="21"/>
<wire x1="-15.113" y1="-9.906" x2="-13.462" y2="-9.906" width="0.1524" layer="21"/>
<wire x1="-15.113" y1="-9.906" x2="-14.859" y2="-10.16" width="0.1524" layer="21"/>
<wire x1="-13.462" y1="-9.906" x2="-13.716" y2="-10.16" width="0.1524" layer="21"/>
<wire x1="-12.319" y1="-9.906" x2="15.113" y2="-9.906" width="0.1524" layer="21"/>
<wire x1="-12.319" y1="-9.906" x2="-12.446" y2="-9.779" width="0.1524" layer="21"/>
<wire x1="-13.335" y1="9.271" x2="-13.335" y2="-9.525" width="0.1524" layer="21"/>
<wire x1="-12.446" y1="9.271" x2="-12.446" y2="-9.525" width="0.1524" layer="21"/>
<wire x1="-13.335" y1="-9.525" x2="-12.446" y2="-9.525" width="0.1524" layer="21"/>
<wire x1="-13.335" y1="-9.525" x2="-13.335" y2="-9.779" width="0.1524" layer="21"/>
<wire x1="-12.446" y1="-9.525" x2="-12.446" y2="-9.779" width="0.1524" layer="21"/>
<wire x1="-12.065" y1="-10.033" x2="14.859" y2="-10.033" width="0.3048" layer="21"/>
<wire x1="-14.859" y1="-10.033" x2="-13.716" y2="-10.033" width="0.3048" layer="21"/>
<wire x1="-13.208" y1="-9.652" x2="-12.573" y2="-9.652" width="0.3048" layer="21"/>
<wire x1="15.24" y1="-9.779" x2="15.113" y2="-9.906" width="0.1524" layer="21"/>
<wire x1="14.859" y1="-10.16" x2="-12.065" y2="-10.16" width="0.1524" layer="21"/>
<wire x1="15.113" y1="-9.906" x2="14.859" y2="-10.16" width="0.1524" layer="21"/>
<wire x1="15.24" y1="9.779" x2="14.859" y2="10.16" width="0.1524" layer="21"/>
<wire x1="14.859" y1="10.16" x2="-12.065" y2="10.16" width="0.1524" layer="21"/>
<wire x1="-10.287" y1="-1.524" x2="-9.779" y2="-1.524" width="0.1524" layer="21"/>
<wire x1="-9.779" y1="-1.524" x2="-9.779" y2="1.524" width="0.1524" layer="21"/>
<wire x1="-9.779" y1="1.524" x2="-10.287" y2="1.524" width="0.1524" layer="21"/>
<wire x1="-11.049" y1="1.27" x2="-11.049" y2="0.508" width="0.1524" layer="21"/>
<wire x1="-11.43" y1="0.889" x2="-10.668" y2="0.889" width="0.1524" layer="21"/>
<wire x1="-10.287" y1="1.524" x2="-10.287" y2="0" width="0.1524" layer="21"/>
<wire x1="-10.287" y1="0" x2="-10.287" y2="-1.524" width="0.1524" layer="21"/>
<wire x1="-8.89" y1="0" x2="14.097" y2="0" width="0.1524" layer="21"/>
<wire x1="-11.43" y1="0" x2="-10.287" y2="0" width="0.1524" layer="21"/>
<wire x1="17.78" y1="0" x2="16.002" y2="0" width="0.762" layer="51"/>
<wire x1="-17.78" y1="0" x2="-16.002" y2="0" width="0.762" layer="51"/>
<pad name="+" x="-17.78" y="0" drill="1.1176" diameter="3.1496"/>
<pad name="-" x="17.78" y="0" drill="1.1176" diameter="3.1496" shape="octagon"/>
<text x="-14.859" y="10.541" size="1.778" layer="25" ratio="10">&gt;NAME</text>
<text x="-7.9756" y="-2.4892" size="1.778" layer="27" ratio="10">&gt;VALUE</text>
<rectangle x1="-9.271" y1="-1.524" x2="-8.763" y2="1.524" layer="21"/>
<rectangle x1="-16.002" y1="-0.381" x2="-15.24" y2="0.381" layer="21"/>
<rectangle x1="15.24" y1="-0.381" x2="16.002" y2="0.381" layer="21"/>
</package>
<package name="E45-16" urn="urn:adsk.eagle:footprint:22865/1" library_version="11">
<description>&lt;b&gt;ELECTROLYTIC CAPACITOR&lt;/b&gt;&lt;p&gt;
grid 45.72 mm, diameter 16 mm</description>
[truncated: 729,963 more chars]
