# Supplementary material for: A Flexible Fluid Delivery System for Rodent Behavior Experiments
Source: eNeuro. 2025 Jul 24;12(7):ENEURO.0024-25.2025. doi: 10.1523/ENEURO.0024-25.2025 (PMC12320920; doi:10.1523/ENEURO.0024-25.2025)
Supplement: Data 1 — Resource files for the interface software, firmware, mechanical designs and assembly. Download Data 1, ZIP file. [file eneuro-12-ENEURO.0024-25.2025-s004.zip › Extended Data 1/Hardware/PCB/harp syringe pump v1.1_Bill of Materials.xlsx]

## Sheet: BOM
	Part(s)	Quantity Low Level	Quantity Full	Description	Distributor	Part. No.
	IC1	1	1	Reguladores de tensão linear 3-TERMINAL POS REG 5V 1A	Mouser	926-LM340S-5.0/NOPB		Low Level Only Bold
	IC2	1	1	DMOS Microstepping Driver with Translator and Overcurrent Protection IC	Farnell	2057418
	IC3, IC13, IC14	0	3	LDO 250mA Ultra-Lo Noise LDO Reg	Mouser	595-LP5907MFX-3.3NPB
	IC4, IC5, IC6, IC7, IC10, IC11, IC12	0	7	SingleBuffer / Driver, 1.65V to 5.5V, SOT-23-5	Mouser	595-SN74LVC1G125DBVR
	IC8, IC9	0	2	Buffers e line drivers 1.65-5.5V Single Non-Inverting TTL	Mouser	863-M74VHC1GT50DTT1G
	IC15	0	1	Microcontroladores de 8 bits - MCU 44TQFP, IND TEMP GREEN, 1.6-3.6V	Mouser	556-ATXMEGA128A4U-AU
	IC16	0	1	ESD Protection Low Cap	Mouser	511-USBLC6-2SC6Y
	IC17	0	1	IC USB USB to Serial UART Enhanced IC SSOP-28	Mouser	895-FT232RL
	C35, C36	0	2	CAP CER 47pF 50V ±5% C0G 0402	Mouser	77-VJ0402A470JXACBC
	C33	0	1	CAP CER 4.7nF 100V ±10% X7R 0402	Mouser	81-GRM155R72A472KA01
	C13, C14, C15, C16, C17, C18, C19, C20, C21, C22, C27, C28, C29, C34, C37, C39, C40, C41, C42	2	19	CAP CER 100nF 10V ±10% X5R 0402	Farnell	2310530
	C2, C5, C8	3	3	CAP CER 100nF 100V ±10% X7R 0402	Mouser	81-GRM188R72A104KA35
	C4, C7, C10	3	3	CAP CER 220nF 100V ±10% X7R 0603	Mouser	81-GCM188R71H224KA4J
	C30, C31	0	2	CAP CER 330nF 10V ±10% X5R 0402	Digikey	CL05A334KP5NNNC
	C6, C9	2	2	CAP CER 1uF 25V ±20% X5R 0603	Mouser	581-06033D105K
	C38	0	1	CAP TAN 4.7uF 10V ±10% 1206	Mouser	80-T491A475K107280
	C11, C12, C23, C24, C25, C26, C32	1	7	CAP CER 10uF 35V ±20% X5R 0603	Mouser	81-GRM188R6YA106MA3D
	C1	1	1	CAP TAN 22uF 20V ±10% 1210	Mouser	667-20TQC22MYFB
	C3	1	1	CAP ELE 100uF 25V ±20%	Mouser	667-EEE-FK1E101P
	R1, R2	2	2	RES SMD 0.1Ω 1% 2010 1W	Mouser	652-CRM2010FXR100ELF
	R15, R16, R30, R31	2	4	RES SMD 33Ω ±5% 0402	Mouser	667-ERJ-2GEJ330X
	R34, R35	2	0	RES SMD 33Ω ±5% 0402	Mouser	667-ERJ-2GEJ330X
	R17	0	1	RES SMD 68Ω 5% 0402	Mouser	71-CRCW0402-68-E3
	R23, R24, R25, R26, R27, R28	6	0	RES SMD 1kΩ 1% 0402	Mouser	667-ERJ-2RKF1001X
	R19, R20, R21	0	3	RES SMD 10kΩ 1% 0402	Mouser	667-ERJ-2RKF1002X
	R32, R33	2	0	RES SMD 10kΩ 1% 0402	Mouser	667-ERJ-2RKF1002X
	R3	1	1	RES SMD 24.9kΩ 1% 0402	Mouser	667-ERJ-2RKF2492X
	R6	0	1	RES SMD 39kΩ 1% 0402	Mouser	667-ERJ-2RKF3902X
	R6	1	0	RES SMD 36kΩ 1% 0402	Mouser	667-ERJ-2RKF3602X
	R5	0	1	RES SMD 54.9kΩ 1% 0402	Mouser	667-ERJ-U02F5492X
	R5	1	0	RES SMD 95.3kΩ 1% 0402	Mouser	ERJ-U02F9532X
	R4, R7, R8, R9, R10, R11, R12, R14, R22, R29	2	10	RES SMD 100kΩ ±1% 0402	Mouser	667-ERJ-2RKF1003X
	R18	0	1	RES SMD 1MΩ 1% 0402	Mouser	652-CR0402FX-1004GLF
	LED1	0	1	LED, Green, 1.6mm x 0.8mm, 566 nm, 2.1 V, 20 mA, 15 mcd	Mouser	78-TLMP1100-GS08
	SW1	0	1	Interruptores táteis 2.45N OF Long Stroke Green Button	Mouser	653-B3AL-1001P
	SW2	0	1	Interruptores táteis 1.96N OF Long Stroke Red Button	Mouser	653-B3AL-1000P
	Y1	0	1	32MHz 10ppm	Mouser	998-1001CI5032.0000T
	J2	0	1	SMT 3.5 STEREO REEL	Mouser	502-35RASMT2BHNTRX
	L1	0	1	40ohms 100MHz 1.5A Monolithic 0805 SMD	Mouser	875-MI0805K400R-10
	J3	0	1	6P DR UNSHRD HRD	Mouser	649-67996-206HLF
	X4	0	1	UX60-MB-5S8	Mouser	798-UX60-MB-5S8
	USB Cable	0	1	USB A - MINI-B 0.8M - MINI-B 0.8M BLACK	Mouser	538-88732-8502
		0	1	Tubos de Luz LED CML LIGHTPIPE	Mouser	606-7513D2-L
	JP1	0	1	3POS HDR 15AU	Mouser	649-68001-203HLF
		0	1	Distribuidores e Alojamento de Fios JUMPER SKT BLACK OPEN TOP	Mouser	855-M7582-46
	J1	1	1	CC PCB 2.1MM	Mouser	163-179PH-EX
	SW_LIMITERS	2	2	SWITCH SNAP ACT SPST-NC 5A 125V	Mouser	653-SS5GL22T
	WALL ADAPTER	1	1	AC/DC Power Supply, Class II, Fixed, 1 Output, 90 V, 264 V, 12 W, 12 V	Farnell	VEL12US120-EU-JA
	X1	1	1	Wire-To-Board Terminal Block, 2.54 mm, 4 Ways, 30 AWG, 16 AWG, 1.4 mm², Screw	Farnell	282834-4
		1	1	20.1550M/4-E - Pluggable Terminal Block, 3.5 mm, 4 Ways	Farnell	2575217
		1	1	20.1550M/8-E - Pluggable Terminal Block, 3.5 mm, 8 Ways	Farnell	2575220
	X3	1	1	Horizontal, Header, 3.5 mm, 4 Ways, 10 A, 250 V, Through Hole Right Angle	Farnell	20.155MH/4-E
	X2	1	1	Horizontal, Header, 3.5 mm, 8 Ways, 10 A, 250 V, Through Hole Right Angle	Farnell	20.155MH/8-E
		1	1	Heat Sink, Black Anodised, 87 °C/W, For DIP, PLCC, SMD, 4.8mm/6.3mm/8mm	Farnell	4302175
		1	1	Thermal Conductive Foil, 0.37 W/m.K	Farnell	1211706
		2	2	Blocos de terminais fixos 2P SIDE ENTRY 2.54mm	Mouser	571-282834-2
	SJ1, SJ2, SJ3, SJ4	4	4	-	-	-
	Components	51	112
	PCB			100mmx48mm 5x 2layers 35um
