# Supplementary material for: A Flexible Fluid Delivery System for Rodent Behavior Experiments
Source: eNeuro. 2025 Jul 24;12(7):ENEURO.0024-25.2025. doi: 10.1523/ENEURO.0024-25.2025 (PMC12320920; doi:10.1523/ENEURO.0024-25.2025)
Supplement: Data 1 — Resource files for the interface software, firmware, mechanical designs and assembly. Download Data 1, ZIP file. [file eneuro-12-ENEURO.0024-25.2025-s004.zip › Extended Data 1/README.md]

## General description

This repository contains the design files for the assembly of a flexible fluid delivery system for rodents.

----

## Folder structure

    .
    ├── Firmware                # Firmware source code
    ├── Hardware                # Design files
    │   ├── CAD                 # Mechanical design files, BOM and assembly instructions
    │   └── PCB                 # Schematic, layout and BOM of electronic board
