# Supplementary material for: A Flexible Fluid Delivery System for Rodent Behavior Experiments
Source: eNeuro. 2025 Jul 24;12(7):ENEURO.0024-25.2025. doi: 10.1523/ENEURO.0024-25.2025 (PMC12320920; doi:10.1523/ENEURO.0024-25.2025)
Supplement: Data 2 — Video highlighting the syringe pump assembly, liquid handling and delivery using the provided GUI. Download Multimedia/Extended Data, ZIP file. [file eneuro-12-ENEURO.0024-25.2025-s005.zip]

Archive with 1 entries (1 files):
- Video_syringe_pump.mp4
